# Supplementary material for: Crystal structure and Hirshfeld surface analysis of 3,3′-[ethane-1,2-diylbis(­oxy)]bis­(5,5-di­methyl­cyclo­hex-2-en-1-one) including an unknown solvate
Source: Acta Crystallogr E Crystallogr Commun. 2024 May 17;80(Pt 6):615–9. doi: 10.1107/S2056989024004286 (PMC11151306; doi:10.1107/S2056989024004286)
Supplement: Supplementary file 1 [file e-80-00615-sup1.cif]

##############################################################################
#                                                                            #
# This CIF contains the data in a paper accepted for publication in          #
# Acta Crystallographica Section E. It conforms to the requirements of       #
# Notes for Authors for Acta Crystallographica Section E, and has been       #
# peer reviewed under the auspices of the IUCr Commission on Journals.       #
#                                                                            #
# Full details of the Crystallographic Information File format               #
# are given in the paper "The Crystallographic Information File (CIF):       #
# a New Standard Archive File for Crystallography" by S. R. Hall, F. H.      #
# Allen and I. D. Brown [Acta Cryst. (1991), A47, 655-685].                  #
#                                                                            #
# The current version of the core CIF dictionary is obtainable from          #
# ftp://ftp.iucr.org/pub/cif_core.dic.                                       #
#                                                                            #
# Software is freely available for graphical display of the structure(s)     #
# in this CIF. For information consult the CIF software page                 #
# http://www.iucr.org/resources/cif/software.                                #
#                                                                            #
# This file may be used for bona fide research purposes within the           #
# scientific community so long as proper attribution is given to the journal # 
# article from which it was obtained.                                        #
#                                                                            #
##############################################################################
data_I
_audit_creation_method     'SHELXL-2019/3'
_journal_date_recd_electronic     2024-05-03
_journal_date_accepted     2024-05-08
_journal_name_full     'Acta Crystallographica, Section E'
_journal_year     2024
_journal_volume     80
_journal_issue      1
_journal_page_first     0
_journal_page_last     0
_journal_paper_category     GO
_journal_paper_doi     10.1107/S2056989024004286
_journal_coeditor_code     NX2010
_publ_contact_author_name     'Ajaya Bhattarai'
_publ_contact_author_address
;
Department of Chemistry,
M.M.A.M.C (Tribhuvan University) Biratnagar,
Nepal
;
_publ_contact_author_email     'ajaya.bhattarai@mmamc.tu.edu.np'
_publ_contact_author_fax     ?
_publ_contact_author_phone     ?
_publ_section_title
;
Crystal structure and Hirshfeld surface analysis of
3,3'-[ethane-1,2-diylbis(oxy)]bis(5,5-dimethylcyclohex-2-en-1-one) including
an unknown solvate
;
loop_
    _publ_author_name
    _publ_author_address
    'Nurlana D. Sadikhova'
;
Department of Chemistry,
Baku State University,
Z. Khalilov Str. 23, Az 1148 Baku,
Azerbaijan
;
    'Akkurt, Mehmet'
;
Department of Physics,
Faculty of Sciences,
Erciyes University,
38039 Kayseri,
Turkey
;
    'Valeh M. Ismayilov'
;
Department of Chemistry,
Baku State University,
Z. Khalilov Str. 23, Az 1148 Baku,
Azerbaijan
;
    'Niftali N. Yusubov'
;
Department of Chemistry,
Baku State University,
Z. Khalilov Str. 23, Az 1148 Baku,
Azerbaijan
;
    'Khudayar I. Hasanov'
;
Western Caspian University,
Istiqlaliyyat Street 31, AZ1001, Baku,
Azerbaijan
Azerbaijan Medical University,
Scientific Research Centre (SRC),
A. Kasumzade St. 14. AZ 1022, Baku,
Azerbaijan
;
    'Ajaya Bhattarai'
;
Department of Chemistry,
M.M.A.M.C (Tribhuvan University) Biratnagar,
Nepal
;
_publ_section_synopsis
;
In the crystal, the molecules are connected by C---H...O hydrogen bonds in the
form of dimers with <i>R</i>^2^~2~(8) ring motifs, forming zigzag ribbons
along the <i>b</i>-axis direction.
;
_chemical_name_systematic
;
3,3'-[Ethane-1,2-diylbis(oxy)]bis(5,5-dimethylcyclohex-2-en-1-one)
;
_chemical_name_common     ?
_chemical_formula_moiety     'C18 H26 O4'
_chemical_formula_sum     'C18 H26 O4'
_chemical_formula_iupac     'C18 H26 O4'
_chemical_formula_weight     306.39
_chemical_melting_point     ?
_space_group_crystal_system     monoclinic
_space_group_name_H-M_alt     'C 2/c'
_space_group_name_Hall     '-C 2yc'
loop_
    _space_group_symop_operation_xyz
    'x, y, z'
    '-x, y, -z+1/2'
    'x+1/2, y+1/2, z'
    '-x+1/2, y+1/2, -z+1/2'
    '-x, -y, -z'
    'x, -y, z-1/2'
    '-x+1/2, -y+1/2, -z'
    'x+1/2, -y+1/2, z-1/2'
_cell_length_a     16.9184(13)
_cell_length_b     6.5230(5)
_cell_length_c     17.2645(11)
_cell_angle_alpha     90
_cell_angle_beta     111.822(4)
_cell_angle_gamma     90
_cell_volume     1768.8(2)
_cell_formula_units_Z     4
_cell_measurement_reflns_used     2235
_cell_measurement_theta_min     2.54
_cell_measurement_theta_max     27.71
_cell_measurement_temperature     150(2)
_exptl_crystal_description     'prism'
_exptl_crystal_colour     'colourless'
_exptl_crystal_size_max     0.330
_exptl_crystal_size_mid     0.290
_exptl_crystal_size_min     0.180
_exptl_crystal_density_diffrn     1.151
_exptl_crystal_density_meas     ?
_exptl_crystal_density_method     ?
_exptl_crystal_F_000     664
_exptl_absorpt_coefficient_mu     0.080
_exptl_absorpt_correction_type     multi-scan
_exptl_absorpt_process_details
;
(SADABS; Krause <i>et al.</i>,  2015)
;
_exptl_absorpt_correction_T_min     0.966
_exptl_absorpt_correction_T_max     0.980
_diffrn_ambient_temperature     150(2)
_diffrn_source     ?
_diffrn_radiation_type     MoK\a
_diffrn_radiation_wavelength     0.71073
_diffrn_measurement_device_type     'Bruker APEXII CCD'
_diffrn_measurement_method     '\f and \w scans'
_diffrn_detector_area_resol_mean     ?
_diffrn_reflns_number     10346
_diffrn_reflns_av_R_equivalents     0.0464
_diffrn_reflns_av_unetI/netI     0.0380
_diffrn_reflns_theta_min     2.542
_diffrn_reflns_theta_max     27.910
_diffrn_reflns_theta_full     25.242
_diffrn_measured_fraction_theta_max     0.999
_diffrn_measured_fraction_theta_full     1.000
_diffrn_reflns_limit_h_min     -22
_diffrn_reflns_limit_h_max     22
_diffrn_reflns_limit_k_min     -8
_diffrn_reflns_limit_k_max     8
_diffrn_reflns_limit_l_min     -22
_diffrn_reflns_limit_l_max     22
_refine_special_details     ?
_reflns_number_total     2111
_reflns_number_gt     1559
_reflns_threshold_expression     'I > 2\s(I)'
_refine_ls_structure_factor_coef     Fsqd
_refine_ls_matrix_type     full
_refine_ls_R_factor_all     0.0672
_refine_ls_R_factor_gt     0.0452
_refine_ls_wR_factor_gt     0.1066
_refine_ls_wR_factor_ref     0.1180
_refine_ls_goodness_of_fit_ref     1.036
_refine_ls_restrained_S_all     1.036
_refine_ls_number_reflns     2111
_refine_ls_number_parameters     102
_refine_ls_number_restraints     0
_refine_ls_hydrogen_treatment     constr
_refine_ls_weighting_scheme     calc
_refine_ls_weighting_details
              'w=1/[\s^2^(Fo^2^)+(0.0456P)^2^+1.1303P] where P=(Fo^2^+2Fc^2^)/3'
_atom_sites_solution_hydrogens     geom
_atom_sites_solution_primary     direct
_atom_sites_solution_secondary     difmap
_refine_ls_shift/su_max     0.000
_refine_ls_shift/su_mean     0.000
_refine_diff_density_max     0.263
_refine_diff_density_min     -0.200
_refine_ls_extinction_method     none
_refine_ls_extinction_coef     .
loop_
    _atom_type_symbol
    _atom_type_description
    _atom_type_scat_dispersion_real
    _atom_type_scat_dispersion_imag
    _atom_type_scat_source
    'C' 'C' 0.0033 0.0016
                         'International Tables Vol C Tables 4.2.6.8 and 6.1.1.4'
    'H' 'H' 0.0000 0.0000
                         'International Tables Vol C Tables 4.2.6.8 and 6.1.1.4'
    'O' 'O' 0.0106 0.0060
                         'International Tables Vol C Tables 4.2.6.8 and 6.1.1.4'
_computing_data_collection
;
<i>APEX4</i> (Bruker, 2018)
;
_computing_cell_refinement
;
SAINT (Bruker, 2018)
;
_computing_data_reduction
;
SAINT (Bruker, 2018)
;
_computing_structure_solution
;
<i>SHELXT</i> (Sheldrick, 2015a)
;
_computing_structure_refinement
;
<i>SHELXL2018</i> (Sheldrick, 2015b)
;
_computing_molecular_graphics
;
ORTEP-3 for Windows (Farrugia, 2012)
;
_computing_publication_material
;
PLATON (Spek, 2020)
;
loop_
    _atom_site_type_symbol
    _atom_site_label
    _atom_site_fract_x
    _atom_site_fract_y
    _atom_site_fract_z
    _atom_site_U_iso_or_equiv
    _atom_site_adp_type
    _atom_site_calc_flag
    _atom_site_occupancy
    _atom_site_disorder_assembly
    _atom_site_disorder_group
    O O1 0.44150(6) 0.32631(17) 0.28986(6) 0.0333(3) Uani d 1 . .
    O O2 0.42054(9) 0.1572(2) 0.54805(7) 0.0545(4) Uani d 1 . .
    C C6 0.30515(9) 0.5396(2) 0.39219(8) 0.0252(3) Uani d 1 . .
    C C2 0.41732(8) 0.3534(2) 0.35542(8) 0.0264(3) Uani d 1 . .
    C C3 0.43558(8) 0.2261(2) 0.42109(8) 0.0276(3) Uani d 1 . .
    H H3 0.468878 0.106836 0.424213 0.033 Uiso calc 1 . .
    C C7 0.36773(9) 0.5477(2) 0.34683(9) 0.0311(3) Uani d 1 . .
    H H7A 0.335662 0.575102 0.286885 0.037 Uiso calc 1 . .
    H H7B 0.407869 0.662711 0.369541 0.037 Uiso calc 1 . .
    C C5 0.35360(9) 0.4640(2) 0.48148(8) 0.0296(3) Uani d 1 . .
    H H5A 0.392750 0.573764 0.513085 0.036 Uiso calc 1 . .
    H H5B 0.312185 0.439501 0.508610 0.036 Uiso calc 1 . .
    C C4 0.40447(9) 0.2706(2) 0.48729(8) 0.0299(3) Uani d 1 . .
    C C1 0.49293(9) 0.1495(3) 0.29054(9) 0.0316(4) Uani d 1 . .
    H H1A 0.463346 0.022376 0.295832 0.038 Uiso calc 1 . .
    H H1B 0.548105 0.157036 0.338214 0.038 Uiso calc 1 . .
    C C8 0.23173(9) 0.3930(3) 0.34703(10) 0.0350(4) Uani d 1 . .
    H H8A 0.201336 0.441546 0.289903 0.052 Uiso calc 1 . .
    H H8B 0.192439 0.388104 0.376769 0.052 Uiso calc 1 . .
    H H8C 0.254452 0.255480 0.345518 0.052 Uiso calc 1 . .
    C C9 0.26825(12) 0.7527(3) 0.39343(10) 0.0429(4) Uani d 1 . .
    H H9A 0.314317 0.847356 0.423877 0.064 Uiso calc 1 . .
    H H9B 0.227197 0.745890 0.421145 0.064 Uiso calc 1 . .
    H H9C 0.239567 0.801562 0.336078 0.064 Uiso calc 1 . .
loop_
    _atom_site_aniso_label
    _atom_site_aniso_U_11
    _atom_site_aniso_U_22
    _atom_site_aniso_U_33
    _atom_site_aniso_U_12
    _atom_site_aniso_U_13
    _atom_site_aniso_U_23
    O1 0.0318(5) 0.0481(7) 0.0280(5) 0.0114(5) 0.0202(4) 0.0110(5)
    O2 0.0716(9) 0.0690(9) 0.0366(6) 0.0442(7) 0.0362(6) 0.0280(6)
    C6 0.0289(7) 0.0247(7) 0.0238(7) 0.0061(6) 0.0121(6) 0.0007(5)
    C2 0.0206(6) 0.0374(8) 0.0251(7) 0.0023(6) 0.0130(5) 0.0031(6)
    C3 0.0255(7) 0.0352(8) 0.0259(7) 0.0101(6) 0.0141(6) 0.0058(6)
    C7 0.0341(8) 0.0309(8) 0.0319(7) 0.0035(6) 0.0163(6) 0.0082(6)
    C5 0.0342(8) 0.0323(8) 0.0244(7) 0.0065(6) 0.0134(6) -0.0016(6)
    C4 0.0291(7) 0.0393(8) 0.0237(7) 0.0107(6) 0.0124(6) 0.0056(6)
    C1 0.0259(7) 0.0468(9) 0.0274(7) 0.0067(6) 0.0160(6) 0.0036(6)
    C8 0.0247(7) 0.0441(9) 0.0355(8) 0.0049(6) 0.0106(6) -0.0037(7)
    C9 0.0584(11) 0.0332(9) 0.0406(9) 0.0173(8) 0.0223(8) 0.0045(7)
_geom_special_details
;
 All esds (except the esd in the dihedral angle between two l.s. planes)
 are estimated using the full covariance matrix.  The cell esds are taken
 into account individually in the estimation of esds in distances, angles
 and torsion angles; correlations between esds in cell parameters are only
 used when they are defined by crystal symmetry.  An approximate (isotropic)
 treatment of cell esds is used for estimating esds involving l.s. planes.
;
loop_
    _geom_bond_atom_site_label_1
    _geom_bond_atom_site_label_2
    _geom_bond_site_symmetry_2
    _geom_bond_distance
    _geom_bond_publ_flag
    O1 C2 . 1.3507(16) ?
    O1 C1 . 1.4423(17) ?
    O2 C4 . 1.2284(17) ?
    C6 C9 . 1.527(2) ?
    C6 C8 . 1.532(2) ?
    C6 C5 . 1.5336(19) ?
    C6 C7 . 1.5340(19) ?
    C2 C3 . 1.3454(19) ?
    C2 C7 . 1.496(2) ?
    C3 C4 . 1.4543(18) ?
    C3 H3 . 0.9500 ?
    C7 H7A . 0.9900 ?
    C7 H7B . 0.9900 ?
    C5 C4 . 1.5096(19) ?
    C5 H5A . 0.9900 ?
    C5 H5B . 0.9900 ?
    C1 C1 2_655 1.505(3) ?
    C1 H1A . 0.9900 ?
    C1 H1B . 0.9900 ?
    C8 H8A . 0.9800 ?
    C8 H8B . 0.9800 ?
    C8 H8C . 0.9800 ?
    C9 H9A . 0.9800 ?
    C9 H9B . 0.9800 ?
    C9 H9C . 0.9800 ?
loop_
    _geom_angle_atom_site_label_1
    _geom_angle_atom_site_label_2
    _geom_angle_atom_site_label_3
    _geom_angle_site_symmetry_1
    _geom_angle_site_symmetry_3
    _geom_angle
    _geom_angle_publ_flag
    C2 O1 C1 . . 117.88(10) ?
    C9 C6 C8 . . 108.50(12) ?
    C9 C6 C5 . . 110.31(11) ?
    C8 C6 C5 . . 109.89(12) ?
    C9 C6 C7 . . 109.84(12) ?
    C8 C6 C7 . . 110.15(11) ?
    C5 C6 C7 . . 108.15(11) ?
    C3 C2 O1 . . 125.39(13) ?
    C3 C2 C7 . . 123.44(12) ?
    O1 C2 C7 . . 111.17(11) ?
    C2 C3 C4 . . 120.14(13) ?
    C2 C3 H3 . . 119.9 ?
    C4 C3 H3 . . 119.9 ?
    C2 C7 C6 . . 112.86(11) ?
    C2 C7 H7A . . 109.0 ?
    C6 C7 H7A . . 109.0 ?
    C2 C7 H7B . . 109.0 ?
    C6 C7 H7B . . 109.0 ?
    H7A C7 H7B . . 107.8 ?
    C4 C5 C6 . . 114.46(11) ?
    C4 C5 H5A . . 108.6 ?
    C6 C5 H5A . . 108.6 ?
    C4 C5 H5B . . 108.6 ?
    C6 C5 H5B . . 108.6 ?
    H5A C5 H5B . . 107.6 ?
    O2 C4 C3 . . 121.41(13) ?
    O2 C4 C5 . . 119.97(12) ?
    C3 C4 C5 . . 118.59(12) ?
    O1 C1 C1 . 2_655 107.24(10) ?
    O1 C1 H1A . . 110.3 ?
    C1 C1 H1A 2_655 . 110.3 ?
    O1 C1 H1B . . 110.3 ?
    C1 C1 H1B 2_655 . 110.3 ?
    H1A C1 H1B . . 108.5 ?
    C6 C8 H8A . . 109.5 ?
    C6 C8 H8B . . 109.5 ?
    H8A C8 H8B . . 109.5 ?
    C6 C8 H8C . . 109.5 ?
    H8A C8 H8C . . 109.5 ?
    H8B C8 H8C . . 109.5 ?
    C6 C9 H9A . . 109.5 ?
    C6 C9 H9B . . 109.5 ?
    H9A C9 H9B . . 109.5 ?
    C6 C9 H9C . . 109.5 ?
    H9A C9 H9C . . 109.5 ?
    H9B C9 H9C . . 109.5 ?
loop_
    _geom_torsion_atom_site_label_1
    _geom_torsion_atom_site_label_2
    _geom_torsion_atom_site_label_3
    _geom_torsion_atom_site_label_4
    _geom_torsion_site_symmetry_1
    _geom_torsion_site_symmetry_2
    _geom_torsion_site_symmetry_3
    _geom_torsion_site_symmetry_4
    _geom_torsion
    _geom_torsion_publ_flag
    C1 O1 C2 C3 . . . . -1.6(2) ?
    C1 O1 C2 C7 . . . . 177.57(12) ?
    O1 C2 C3 C4 . . . . -178.91(13) ?
    C7 C2 C3 C4 . . . . 2.0(2) ?
    C3 C2 C7 C6 . . . . -28.0(2) ?
    O1 C2 C7 C6 . . . . 152.85(12) ?
    C9 C6 C7 C2 . . . . 170.39(13) ?
    C8 C6 C7 C2 . . . . -70.16(15) ?
    C5 C6 C7 C2 . . . . 49.95(16) ?
    C9 C6 C5 C4 . . . . -170.57(13) ?
    C8 C6 C5 C4 . . . . 69.86(16) ?
    C7 C6 C5 C4 . . . . -50.42(16) ?
    C2 C3 C4 O2 . . . . -179.70(15) ?
    C2 C3 C4 C5 . . . . -1.5(2) ?
    C6 C5 C4 O2 . . . . -154.38(15) ?
    C6 C5 C4 C3 . . . . 27.4(2) ?
    C2 O1 C1 C1 . . . 2_655 177.15(12) ?
loop_
    _geom_hbond_atom_site_label_D
    _geom_hbond_atom_site_label_H
    _geom_hbond_atom_site_label_A
    _geom_hbond_site_symmetry_A
    _geom_hbond_distance_DH
    _geom_hbond_distance_HA
    _geom_hbond_distance_DA
    _geom_hbond_angle_DHA
    _geom_hbond_publ_flag
    C3 H3 O2 5_656 0.95 2.46 3.391(2) 168 yes
_shelx_space_group_comment
;
The symmetry employed for this shelxl refinement is uniquely defined
by the following loop, which should always be used as a source of
symmetry information in preference to the above space-group names.
They are only intended as comments.
;
_shelx_estimated_absorpt_T_min     0.974
_shelx_estimated_absorpt_T_max     0.986
_shelx_hkl_file
;
   2   0   0  358.66   16.00
  -2   0   0  361.56   16.00
  -2   0   0  368.16   16.00
  -4   0   0    6.60    1.40
   4   0   0    8.00    1.50
  -4   0   0    5.00    1.10
   4   0   0    7.20    1.30
   6   0   0 2392.66  103.89
  -6   0   0 2456.55  103.99
   6   0   0 2372.96  103.99
  -6   0   0 2346.37  103.89
  -8   0   0  242.58   12.20
   8   0   0  248.08   12.20
  -8   0   0  243.58   12.20
   8   0   0  247.08   12.30
 -10   0   0    6.40    2.10
  10   0   0    8.80    2.40
 -12   0   0  123.79    7.50
  12   0   0  117.39    7.90
 -14   0   0  220.58   12.60
  14   0   0  227.68   13.00
  16   0   0   50.09    6.20
 -16   0   0   50.19    6.00
  18   0   0    4.10    3.80
 -18   0   0    2.10    3.00
  20   0   0    1.90    4.00
 -20   0   0    7.70    4.00
  -1  -1   0  469.95   21.20
   1  -1   0  469.45   21.20
   1  -1   0  497.55   21.20
  -1  -1   0  477.65   20.90
  -1  -1   0  478.25   21.10
   1  -1   0  507.35   21.30
   1  -1   0  476.55   21.30
   1   1   0  469.85   20.90
  -1   1   0  494.65   21.20
   1   1   0  476.65   21.10
  -1   1   0  472.55   21.20
  -1   1   0  501.75   21.30
   3  -1   0 2030.30   87.59
   3  -1   0 2060.99   87.49
  -3  -1   0 1882.51   87.59
  -3  -1   0 2016.10   87.39
  -3  -1   0 2026.70   87.59
   3  -1   0 2061.49   87.59
   3   1   0 2126.99   87.69
  -3   1   0 1978.30   87.49
   3   1   0 1994.80   87.59
   3   1   0 2066.19   87.39
  -3   1   0 2002.20   87.59
   5  -1   0  215.78   10.20
   5  -1   0  210.48   10.40
  -5  -1   0  202.28   10.30
   5  -1   0  203.08   10.30
  -5  -1   0  203.58   10.30
   5   1   0  219.28   10.40
  -5   1   0  219.98   10.50
  -5   1   0  221.28   10.30
   5   1   0  225.78   10.40
   5   1   0  221.38   10.10
  -7  -1   0   86.49    5.00
   7  -1   0   90.19    5.10
   7  -1   0   79.19    5.10
  -7  -1   0   65.29    4.60
  -7   1   0   89.99    5.20
   7   1   0   75.19    4.80
  -7   1   0   59.89    4.70
   7   1   0   77.69    4.80
  -9  -1   0  167.08    9.60
   9  -1   0  197.38   10.10
  -9   1   0  187.68   10.00
 -11  -1   0   18.70    3.00
  11  -1   0   19.40    3.30
  11   1   0   22.00    3.40
 -11   1   0   18.30    3.20
 -13  -1   0   35.80    4.40
  13  -1   0   33.80    4.60
  13  -1   0   43.50    4.30
  13   1   0   33.20    4.60
 -13   1   0   43.70    4.80
  15  -1   0   88.29    6.10
  15  -1   0  100.39    7.50
 -15  -1   0   73.19    7.10
 -15   1   0   75.29    7.30
  15   1   0   73.89    6.80
  15   1   0   88.69    7.30
 -17  -1   0   43.50    5.70
  17  -1   0   46.10    6.30
  17  -1   0   39.00    4.70
  17   1   0   44.80    5.50
 -17   1   0   38.10    5.60
  17   1   0   41.30    5.90
  19  -1   0   -2.20    3.20
 -19  -1   0    2.20    3.50
 -19   1   0    6.20    3.80
  19   1   0   -1.70    3.60
  19   1   0    0.00    2.90
   0  -2   0 1024.40   44.00
   0  -2   0  984.70   44.00
   0  -2   0  998.90   43.50
   0   2   0  946.41   43.90
   0   2   0 1002.80   44.00
   0   2   0 1092.89   44.00
   0   2   0  976.80   44.00
   2  -2   0 1176.98   50.89
   2  -2   0 1169.78   50.89
  -2  -2   0 1165.78   50.69
  -2  -2   0 1279.17   50.99
   2  -2   0 1118.99   50.79
   2   2   0 1203.48   50.89
   2   2   0 1132.89   50.59
   2   2   0 1159.18   50.19
  -2   2   0 1039.30   50.69
  -4  -2   0  457.15   20.10
   4  -2   0  432.96   20.00
   4  -2   0  424.46   20.00
  -4  -2   0  435.96   20.00
  -4  -2   0  442.46   19.70
   4  -2   0  443.66   20.10
  -4   2   0  444.96   20.00
   4   2   0  428.56   20.10
   4   2   0  438.46   19.50
  -4   2   0  436.66   19.90
   4   2   0  429.96   19.80
  -6  -2   0 2134.39   95.19
   6  -2   0 2202.78   95.19
   6  -2   0 2169.18   95.29
   6  -2   0 2274.17   95.49
  -6  -2   0 2140.19   95.39
  -6   2   0 2109.79   95.39
   6   2   0 2132.89   95.19
   6   2   0 2262.17   94.99
  -6   2   0 2113.79   95.19
   6   2   0 2303.87   95.49
   8  -2   0  149.88    8.80
   8  -2   0  157.48    8.50
  -8  -2   0  172.08    8.80
  -8   2   0  154.28    8.90
   8   2   0  158.98    8.40
   8   2   0  171.18    9.40
 -10  -2   0    0.80    1.80
  10  -2   0    3.10    1.70
  10  -2   0    1.20    1.60
 -10   2   0    2.10    2.00
  10   2   0    0.00    1.50
  10   2   0   -2.00    1.70
  12  -2   0  144.89    8.50
  12  -2   0  132.79    8.90
 -12  -2   0  136.89    8.60
 -12   2   0  143.59    9.00
  12   2   0  137.39    8.20
  12   2   0  147.89    9.10
  14  -2   0    0.80    2.50
 -14  -2   0    2.70    2.40
  14  -2   0    6.60    2.60
 -14   2   0   -2.10    2.30
  14   2   0    1.00    2.50
  14   2   0    1.20    2.00
  16  -2   0   -4.20    2.60
 -16  -2   0    3.90    2.90
  16  -2   0    1.70    2.40
  16   2   0   -0.10    2.60
 -16   2   0    5.10    3.30
  16   2   0    0.80    3.30
  18  -2   0   59.49    7.20
 -18  -2   0   52.29    6.50
  18  -2   0   60.69    6.10
  18   2   0   23.70    5.50
  18   2   0   42.90    5.70
 -18   2   0   62.69    7.10
 -20  -2   0    4.50    4.10
  20  -2   0    4.70    4.20
 -20   2   0   -0.30    3.80
  20   2   0    2.90    4.20
  20   2   0    0.30    3.60
   1  -3   0  132.59    6.90
   1  -3   0  117.69    6.10
   1  -3   0  109.79    6.70
  -1  -3   0  121.89    5.90
   1  -3   0  122.29    6.90
  -1  -3   0  124.79    6.70
  -1  -3   0  123.09    6.90
  -1   3   0  111.69    6.60
   1   3   0  130.99    6.80
  -1   3   0  128.29    6.80
  -1   3   0  124.99    6.90
  -1   3   0  132.99    6.70
   1   3   0  150.58    7.00
   1   3   0  114.79    6.70
  -3  -3   0  297.87   14.00
   3  -3   0  261.67   13.80
  -3  -3   0  288.07   13.60
   3   3   0  291.87   13.00
   3   3   0  289.17   13.90
  -3   3   0  276.57   13.90
  -3   3   0  307.67   14.00
  -3   3   0  284.17   13.80
   3   3   0  290.87   13.70
  -5  -3   0  282.47   13.50
   5  -3   0  244.98   13.70
  -5  -3   0  285.37   13.90
   5  -3   0  277.67   13.90
   5   3   0  277.37   13.50
  -5   3   0  264.67   13.60
   5   3   0  283.27   13.00
   5   3   0  289.67   14.00
  -5   3   0  345.77   14.20
   7  -3   0  169.28    9.80
  -7  -3   0  168.58    9.60
   7  -3   0  191.48    9.70
  -7  -3   0  184.68    9.30
   7   3   0  187.98    9.00
   7   3   0  186.18    9.40
   7   3   0  170.58    9.80
   9  -3   0   92.59    6.20
   9  -3   0   99.49    6.60
  -9  -3   0   98.39    6.40
   9   3   0   70.79    6.20
   9   3   0  100.69    6.10
 -11  -3   0    0.10    2.00
  11  -3   0   -0.60    2.10
  11  -3   0    0.80    2.00
  11   3   0   -0.80    2.10
  11   3   0   -1.40    1.60
  13  -3   0   18.10    3.90
 -13  -3   0   15.40    3.40
  13  -3   0   23.20    3.60
  13   3   0   11.50    2.90
  13   3   0   25.90    4.40
  15  -3   0   48.20    6.20
  15  -3   0   36.20    4.80
 -15  -3   0   43.20    5.70
  15   3   0   42.40    4.90
  15   3   0   32.20    5.40
  17  -3   0   -2.20    2.40
  17  -3   0   -2.30    3.00
 -17  -3   0   -3.30    2.90
  17   3   0   -4.80    2.40
  17   3   0    3.00    3.80
  19  -3   0   -1.50    3.60
  19  -3   0   -2.00    2.90
 -19  -3   0   -1.40    3.40
  19   3   0   -1.10    3.60
   0  -4   0    9.70    2.20
   0  -4   0    9.70    1.40
   0   4   0   14.60    2.30
   0   4   0   15.70    2.50
   0   4   0    8.70    2.00
   2  -4   0  163.68    9.30
  -2  -4   0  173.08    8.00
   2  -4   0  169.58    8.40
  -2   4   0  186.78    9.10
   2   4   0  157.08    8.90
   2   4   0  167.18    9.00
  -2   4   0  162.78    9.10
   2   4   0  162.48    9.00
   4  -4   0   31.00    3.70
   4   4   0   38.50    3.80
   4   4   0   34.00    3.40
   4   4   0   34.00    2.40
  -4   4   0   26.40    3.30
  -4   4   0   27.20    3.20
  -6  -4   0    1.00    1.90
   6  -4   0    4.60    2.10
   6   4   0   -1.60    1.50
   6   4   0    0.30    2.00
  -6   4   0    0.60    1.90
   6   4   0    2.30    1.20
   8  -4   0    2.40    2.10
   8  -4   0    0.40    1.90
  -8  -4   0   -2.80    1.90
   8   4   0    2.90    2.20
   8   4   0   -3.20    1.60
  -8   4   0   -0.60    1.70
   8   4   0    0.00    1.40
  10  -4   0   30.30    4.10
  10  -4   0   39.00    4.80
 -10  -4   0   29.70    4.30
  10   4   0   34.10    3.90
  10   4   0   25.70    4.20
  12  -4   0   37.50    5.00
 -12  -4   0   45.70    5.30
  12  -4   0   57.19    6.30
  12   4   0   39.80    5.30
  12   4   0   47.60    4.80
  14  -4   0    1.70    2.70
 -14  -4   0    0.80    2.70
  14  -4   0   -1.90    2.80
  14   4   0    6.50    2.80
  14   4   0   -1.50    3.10
  16  -4   0   -2.10    3.20
 -16  -4   0   -2.80    2.70
  16  -4   0    7.90    3.60
  16   4   0    2.30    3.00
  16   4   0   -3.00    3.00
  18  -4   0    2.50    3.50
 -18  -4   0   -1.80    4.00
  18  -4   0   -0.60    3.90
  18   4   0    0.20    4.40
  -1  -5   0   20.00    2.00
   1  -5   0   27.20    2.50
   1  -5   0   31.00    3.90
   1   5   0   22.80    3.30
  -1   5   0   29.70    3.80
   1   5   0   24.70    3.40
   3  -5   0   23.00    2.50
   3  -5   0   21.20    3.40
   3   5   0   21.90    3.30
  -3   5   0   16.40    2.90
   3   5   0   20.80    3.10
   5  -5   0    2.10    2.10
  -5  -5   0   -1.20    2.00
   5   5   0   -0.80    1.00
  -5   5   0   -0.90    1.70
   5   5   0   -3.40    1.70
   5   5   0   -1.00    1.70
   7  -5   0    2.30    2.40
  -7  -5   0    1.00    2.30
   7   5   0   -0.10    2.30
  -7   5   0    2.20    2.30
   7   5   0    1.40    1.40
   7   5   0   -1.30    1.70
  -9  -5   0   14.50    3.40
   9  -5   0   18.30    3.70
  -9   5   0   19.10    3.50
   9   5   0   14.50    3.10
   9   5   0   17.20    3.60
  11  -5   0   -1.00    2.70
 -11  -5   0    2.60    3.00
  11   5   0    2.20    2.40
  11   5   0    2.40    3.10
 -11   5   0    1.30    2.70
  13  -5   0    1.10    3.00
  13  -5   0    5.10    3.10
 -13  -5   0    3.90    3.40
 -13   5   0    3.30    3.00
  13   5   0    2.40    3.10
  13   5   0    1.60    2.50
  15  -5   0    8.30    3.50
  15  -5   0   10.10    4.30
 -15  -5   0   13.80    4.30
  15   5   0   13.70    4.90
 -15   5   0    7.10    3.50
   0  -6   0    0.10    1.10
   0   6   0   -1.00    1.90
   2  -6   0  116.09    8.20
   2  -6   0  118.29    6.40
   2   6   0  117.99    7.80
  -2   6   0  110.09    7.50
   2   6   0  107.29    7.40
   4  -6   0    6.10    2.00
   4  -6   0    5.30    2.80
   4   6   0    2.00    2.50
   4   6   0    3.40    2.50
  -4   6   0    5.00    2.60
  -6  -6   0    3.10    2.80
   6  -6   0   10.40    3.20
   6   6   0    4.80    2.90
   6   6   0    1.40    2.50
  -6   6   0    8.10    2.80
   8  -6   0   33.70    5.10
  -8  -6   0   34.60    5.10
  -8   6   0   23.30    4.00
   8   6   0   34.90    4.90
   8   6   0   36.70    4.60
  10  -6   0    2.70    3.10
 -10  -6   0    3.20    3.10
 -10   6   0   -0.80    2.20
  10   6   0    2.20    2.40
  10   6   0    1.70    3.10
 -12  -6   0    6.20    4.00
  12  -6   0    5.00    3.90
  12   6   0    4.40    3.30
  12   6   0    5.30    3.50
 -12   6   0    6.20    3.30
  14  -6   0   39.80    6.60
 -14  -6   0   33.10    5.90
 -14   6   0   27.50    5.10
  14   6   0   31.40    6.00
   1   7   0    1.50    2.60
  -1   7   0    3.70    2.70
   3  -7   0    2.90    3.00
   3   7   0   -2.00    2.50
   3   7   0    5.00    2.70
  -3   7   0    0.10    2.30
  -5  -7   0    0.80    3.00
   5  -7   0   -1.10    2.80
  -5   7   0   -0.80    2.50
   5   7   0    2.10    2.90
   5   7   0    2.70    2.90
   7  -7   0   29.50    5.40
  -7  -7   0   27.80    5.10
   7   7   0   29.10    4.90
  -7   7   0   24.90    4.30
   7   7   0   31.50    4.60
   9  -7   0   11.70    4.60
  -9  -7   0   14.70    4.70
   9   7   0   20.00    4.70
  -9   7   0   17.30    4.10
   9   7   0   16.20    4.00
  11  -7   0    7.50    4.40
 -11  -7   0    0.40    4.10
  11   7   0   11.70    4.10
 -11   7   0    8.40    3.70
   0   8   0    7.10    3.30
   2   8   0    1.40    2.80
  -2   8   0    3.10    3.10
  -4  -8   0   18.90    5.50
   4  -8   0   15.20    4.60
  -4   8   0    9.00    3.60
   4   8   0   15.10    3.90
  -6  -8   0   22.20    5.40
   6  -8   0    9.90    4.60
   6   8   0   18.60    4.10
   6   8   0   17.70    4.50
  -6   8   0   12.50    3.90
 -20   0   1   -2.10    3.30
  20   0  -1   -2.10    3.50
  18   0  -1    0.80    3.20
 -18   0   1   -2.80    2.70
 -16   0   1   -2.40    2.30
  16   0  -1    1.20    2.80
  14   0  -1   -1.10    2.10
 -14   0   1   -1.60    2.10
 -12   0   1   -0.70    1.80
  12   0  -1   -1.80    2.00
 -10   0   1    0.60    1.50
  10   0  -1   -0.30    1.30
  -8   0   1    0.80    1.40
  -8   0   1    0.70    1.40
   8   0  -1    0.80    1.30
   8   0  -1   -1.30    1.10
   6   0  -1   -0.10    1.00
   6   0  -1   -0.30    1.20
  -6   0   1   -0.60    1.10
  -6   0   1   -0.60    1.20
  -4   0   1    0.20    0.90
   4   0  -1    1.20    0.90
  -4   0   1   -0.70    0.90
   4   0  -1    2.00    0.90
   2   0  -1    1.60    0.50
   2   0  -1    1.10    0.40
  -2   0   1    2.00    0.50
  -2   0   1    1.10    0.40
   0   0  -1   -0.20    0.10
   0   0   1    0.40    0.20
   0   0   1    0.00    0.10
   0   0  -1    0.10    0.20
   0   0   1    0.20    0.20
   0   0  -1    0.00    0.20
   0   0   1    0.00    0.20
   0   0  -1    0.00    0.20
  -2   0  -1    5.10    0.90
  -2   0  -1    2.50    0.80
   2   0   1    2.20    0.80
   2   0   1    3.00    0.80
  -4   0  -1    1.20    0.90
   4   0   1    0.50    1.20
   4   0   1    0.40    1.10
  -4   0  -1    0.00    1.20
  -6   0  -1   -1.20    1.20
   6   0   1   -0.80    1.40
  -6   0  -1   -0.20    1.40
   6   0   1    1.60    1.40
   8   0   1    2.70    1.70
  -8   0  -1    1.80    1.70
  10   0   1    1.50    2.00
 -10   0  -1    0.60    1.90
 -12   0  -1    1.50    2.00
  12   0   1   -2.70    1.90
 -14   0  -1   -0.90    2.30
  14   0   1    2.20    2.80
  16   0   1   -3.10    2.50
 -16   0  -1   -1.40    2.60
 -18   0  -1   -1.40    2.90
  18   0   1   -4.00    3.00
 -20   0  -1    0.80    3.50
  20   0   1   -7.40    3.00
  19  -1  -1   15.40    4.90
 -19  -1   1   21.20    4.60
  19  -1  -1   15.90    3.80
  19   1  -1   24.50    4.70
  19   1  -1   15.60    4.80
 -19   1   1   14.10    4.40
  17  -1  -1    0.80    3.20
  17  -1  -1   -0.60    2.40
 -17  -1   1    4.80    3.10
  17   1  -1    3.10    3.10
 -17   1   1   -2.10    2.50
  17   1  -1    1.90    2.70
 -15  -1   1   11.40    3.20
  15  -1  -1    8.80    2.80
  15   1  -1   12.50    3.10
  15   1  -1    8.90    3.30
 -15   1   1   10.10    3.10
 -13  -1   1    3.40    2.20
  13  -1  -1    8.40    2.80
  13   1  -1    0.90    1.90
 -13   1   1    7.10    2.60
  13   1  -1    5.60    2.70
  11  -1  -1  306.87   16.00
 -11  -1   1  304.07   15.60
  11   1  -1  328.27   16.20
 -11   1   1  324.07   15.90
  -9  -1   1   30.60    3.20
   9  -1  -1   43.90    3.90
  -9   1   1   30.60    3.40
  -9   1   1   41.30    3.70
   9   1  -1   28.60    3.10
   9   1  -1   29.90    3.50
   9   1  -1   29.30    3.20
  -7  -1   1   -1.30    1.10
  -7  -1   1   -0.20    1.40
   7  -1  -1    0.50    1.40
   7  -1  -1    1.00    1.30
   7   1  -1   -0.30    1.40
  -7   1   1    1.30    1.40
  -7   1   1    2.20    1.30
   7   1  -1    0.20    1.10
   7   1  -1    2.70    1.40
   5  -1  -1 1235.48   54.99
  -5  -1   1 1296.97   55.09
  -5  -1   1 1249.47   54.79
   5  -1  -1 1351.36   55.09
   5   1  -1 1151.48   54.99
  -5   1   1 1249.68   54.89
   5   1  -1 1265.07   54.79
  -5   1   1 1239.08   54.99
   5   1  -1 1267.07   54.89
   3  -1  -1  890.51   38.80
  -3  -1   1  883.41   38.80
   3  -1  -1  878.71   38.80
   3  -1  -1  862.51   38.60
  -3  -1   1  894.21   38.70
  -3  -1   1  886.21   38.60
   3   1  -1  898.31   38.70
  -3   1   1  961.50   38.70
   3   1  -1  835.62   38.80
   3   1  -1  864.81   38.60
   1  -1  -1  382.56   16.70
  -1  -1   1  370.66   16.90
   1  -1  -1  382.96   16.70
   1  -1  -1  389.76   16.90
  -1  -1   1  377.66   16.70
  -1  -1   1  387.66   16.90
   1   1  -1  391.16   16.90
   1   1  -1  387.86   16.90
   1   1  -1  376.06   16.70
  -1   1   1  381.66   16.90
  -1   1   1  387.86   16.70
   1   1  -1  410.56   17.00
  -1   1   1  326.97   16.60
   1  -1   1 3041.70  131.09
  -1  -1  -1 2996.20  130.99
  -1  -1  -1 2989.00  130.79
   1  -1   1 3046.00  131.19
   1  -1   1 3048.40  131.19
   1   1   1 3084.29  130.79
  -1   1  -1 2982.50  131.19
  -1   1  -1 2970.80  131.09
  -1   1  -1 3105.39  131.09
   1   1   1 3128.39  131.79
  -1   1  -1 3047.99  131.09
  -3  -1  -1 8688.43  396.76
   3  -1   1 9325.47  397.16
   3  -1   1 9999.00  397.66
   3  -1   1 8685.93  396.36
  -3  -1  -1 8601.94  396.26
  -3   1  -1 9866.21  396.66
  -3   1  -1 8875.41  397.46
   3   1   1 9858.21  397.76
   3   1   1 9269.47  396.76
   3   1   1 8935.91  396.16
  -3   1  -1 8851.92  396.16
   5  -1   1  192.18    9.00
  -5  -1  -1  183.68    9.30
   5  -1   1  186.28    9.30
   5  -1   1  187.98    9.30
  -5  -1  -1  190.68    9.30
  -5   1  -1  196.88    9.30
   5   1   1  187.08    8.90
  -5   1  -1  188.38    9.40
   5   1   1  178.58    9.30
   5   1   1  174.68    9.20
  -7  -1  -1   80.79    5.30
   7  -1   1   85.39    5.50
  -7  -1  -1   83.29    5.80
   7  -1   1   86.49    5.40
   7  -1   1   83.89    4.90
   7   1   1   86.29    5.40
  -7   1  -1   80.39    5.20
   7   1   1   89.09    5.30
  -7   1  -1   94.29    5.60
   9  -1   1  924.01   38.80
   9  -1   1  845.22   37.80
  -9  -1  -1  846.42   38.40
   9   1   1  813.52   38.50
  -9   1  -1  815.92   38.50
  11  -1   1   15.30    3.20
  11  -1   1   16.20    2.50
 -11  -1  -1   14.20    3.00
  11   1   1   24.60    3.60
 -11   1  -1   20.20    3.30
  13  -1   1   25.00    4.20
 -13  -1  -1   29.90    4.20
  13  -1   1   24.60    3.30
 -13   1  -1   29.60    4.10
  13   1   1   24.10    4.10
 -15  -1  -1  167.88   10.70
  15  -1   1  163.48    9.60
  15  -1   1  179.68   11.20
 -15   1  -1  151.68   10.30
  15   1   1  183.28   11.20
  15   1   1  168.68   10.20
 -17  -1  -1    3.40    3.20
  17  -1   1    6.30    2.70
  17  -1   1    5.90    3.60
 -17   1  -1   10.10    3.90
  17   1   1    9.00    3.30
  17   1   1   12.00    4.10
  19  -1   1   20.10    5.20
 -19  -1  -1   14.60    4.70
  19   1   1   29.10    5.30
 -19   1  -1   29.40    5.50
  19   1   1   21.20    5.20
  20  -2  -1    6.50    4.10
 -20  -2   1    2.50    3.80
  20   2  -1    4.40    4.20
 -20   2   1    5.60    4.20
  20   2  -1    9.70    3.90
 -18  -2   1   21.60    4.40
  18  -2  -1   21.10    4.90
  18  -2  -1   29.00    4.60
  18   2  -1   25.40    4.60
 -18   2   1   33.60    5.60
  18   2  -1   19.20    5.10
  16  -2  -1   10.90    3.80
  16  -2  -1   14.10    3.60
 -16  -2   1   19.00    3.80
 -16   2   1   14.80    3.90
  16   2  -1   15.10    3.50
  16   2  -1   20.20    4.70
  14  -2  -1   -1.10    1.80
 -14  -2   1   -3.40    2.00
  14  -2  -1   -4.50    2.00
  14   2  -1    0.10    1.90
 -14   2   1    1.00    2.50
  14   2  -1    0.80    2.00
 -12  -2   1    4.80    2.40
  12  -2  -1    6.90    2.30
  12  -2  -1    9.00    2.80
 -12   2   1    8.70    2.70
  12   2  -1    4.90    2.60
  12   2  -1    9.20    2.50
  10  -2  -1   31.10    3.70
 -10  -2   1   39.70    4.00
  10  -2  -1   49.00    4.60
  10   2  -1   35.60    4.20
 -10   2   1   45.70    4.60
  10   2  -1   45.20    4.20
   8  -2  -1  672.73   30.60
   8  -2  -1  675.43   30.50
  -8  -2   1  676.33   30.40
   8   2  -1  654.03   30.30
   8   2  -1  651.73   30.80
   8   2  -1  642.24   30.30
  -8   2   1  649.14   30.60
  -8   2   1  738.63   30.60
   6  -2  -1  784.72   36.10
  -6  -2   1  791.72   35.90
  -6  -2   1  801.62   35.90
   6  -2  -1  799.02   36.30
  -6  -2   1  775.32   36.20
   6  -2  -1  932.21   36.30
   6   2  -1  809.42   36.00
   6   2  -1  798.42   36.00
   6   2  -1  777.02   36.30
   4  -2  -1    3.10    1.40
  -4  -2   1    1.80    1.20
  -4  -2   1    1.80    1.20
   4  -2  -1    2.10    1.30
   4  -2  -1    2.00    1.40
  -4  -2   1    1.70    1.10
  -4   2   1    1.80    1.20
  -4   2   1    0.80    1.30
   4   2  -1    1.00    1.40
   4   2  -1    4.10    1.10
  -4   2   1    1.40    1.10
   4   2  -1    2.90    1.30
  -2  -2   1    5.20    1.00
   2  -2  -1    7.20    1.30
  -2  -2   1    8.20    1.40
   2  -2  -1    4.90    1.30
  -2  -2   1   10.00    1.50
   2  -2  -1    6.40    1.40
   2  -2  -1    3.30    1.20
  -2   2   1    7.20    1.30
  -2   2   1    8.30    1.60
   2   2  -1    6.50    1.40
   2   2  -1    3.90    1.40
   2   2  -1    6.10    1.00
   2   2  -1    6.40    1.40
  -2   2   1    7.40    1.40
   0  -2   1  262.67   12.20
   0  -2   1  272.07   12.30
   0  -2   1  253.87   11.80
   0  -2  -1  253.57   11.40
   0  -2  -1  268.57   12.00
   0  -2  -1  269.77   12.10
   0  -2  -1  276.77   12.10
   0  -2   1  255.97   12.20
   0   2   1  224.38   11.90
   0   2   1  264.77   12.20
   0   2   1  256.27   12.00
   0   2  -1  260.17   12.20
   0   2  -1  275.47   12.30
   0   2   1  268.27   12.00
   0   2  -1  244.38   12.10
  -2  -2  -1  290.97   13.40
   2  -2   1  284.37   13.70
   2  -2   1  306.17   13.80
   2  -2   1  315.07   13.90
  -2  -2  -1  291.37   13.70
   2   2   1  298.37   13.40
   2   2   1  285.07   12.90
   2   2   1  300.27   13.60
  -2   2  -1  263.77   13.60
  -2   2  -1  312.47   13.80
  -4  -2  -1   18.00    2.20
   4  -2   1   11.50    1.80
   4  -2   1   17.70    2.10
  -4  -2  -1    9.40    2.00
  -4  -2  -1   16.10    1.70
   4  -2   1   13.50    2.10
   4  -2   1   16.30    2.00
   4   2   1   14.40    1.70
  -4   2  -1   14.60    1.90
   4   2   1   14.40    2.00
  -4   2  -1    8.30    1.80
  -6  -2  -1 1191.28   50.99
   6  -2   1 1171.78   50.59
   6  -2   1 1109.79   50.89
   6   2   1 1152.68   50.79
  -6   2  -1 1116.09   50.89
  -6   2  -1 1138.59   50.79
   6   2   1 1130.19   50.89
   6   2   1 1162.88   50.29
  -8  -2  -1   56.19    4.60
   8  -2   1   63.89    4.30
   8  -2   1   56.99    4.70
  -8   2  -1   59.19    4.80
   8   2   1   52.09    4.50
   8   2   1   58.29    3.90
  10  -2   1  126.09    7.80
 -10  -2  -1  126.69    7.60
  10  -2   1  120.59    7.00
  10   2   1  114.89    6.90
 -10   2  -1  110.29    7.40
  10   2   1  120.19    7.50
  12  -2   1   -1.20    1.80
 -12  -2  -1    3.80    2.50
  12  -2   1    0.10    2.40
  12   2   1   -0.40    1.80
  12   2   1    7.60    2.80
 -12   2  -1    3.60    2.50
  14  -2   1    4.70    2.70
 -14  -2  -1   -1.50    2.50
  14  -2   1    0.50    2.10
 -14   2  -1    1.20    2.60
  14   2   1    1.10    2.20
  14   2   1   -2.70    2.30
  16  -2   1    7.70    3.50
  16  -2   1    5.30    2.80
 -16  -2  -1    0.70    2.90
 -16   2  -1    7.20    3.60
  16   2   1    7.40    3.50
  16   2   1    6.60    2.80
  18  -2   1   10.50    3.70
 -18  -2  -1    9.80    4.10
  18  -2   1   16.50    4.80
 -18   2  -1   16.50    4.70
  18   2   1   18.70    4.30
  18   2   1   19.70    5.00
  19  -3  -1    7.90    3.90
 -19  -3   1   -5.50    3.10
  19  -3  -1    1.20    4.00
  19   3  -1   -0.10    3.40
  19   3  -1    0.50    3.90
 -17  -3   1   -5.40    2.80
  17  -3  -1   -1.20    3.00
  17  -3  -1    0.40    2.70
  17   3  -1    2.90    3.60
  17   3  -1    2.60    2.90
  15  -3  -1   70.19    6.60
  15  -3  -1   56.29    6.60
 -15  -3   1   61.39    6.30
  15   3  -1   47.30    6.40
  15   3  -1   67.99    6.20
  13  -3  -1    6.70    2.60
  13  -3  -1   -1.00    2.20
 -13  -3   1    2.80    2.50
  13   3  -1    3.90    2.30
  13   3  -1    4.00    2.80
 -11  -3   1   35.60    4.20
  11  -3  -1   24.00    3.70
  11  -3  -1   43.70    4.60
  11   3  -1   38.50    4.10
  11   3  -1   40.20    4.80
   9  -3  -1   84.79    6.10
   9  -3  -1   90.69    6.10
  -9  -3   1   82.89    5.90
   9   3  -1   95.49    6.40
   9   3  -1   84.69    5.70
  -7  -3   1   76.39    5.20
   7  -3  -1   76.29    5.30
   7  -3  -1   73.09    5.30
  -7   3   1   73.89    4.90
   7   3  -1   75.49    5.00
   7   3  -1   76.99    5.50
   7   3  -1   76.49    4.60
  -5  -3   1    2.40    1.30
  -5  -3   1   -0.60    1.50
   5  -3  -1    0.30    1.40
   5  -3  -1    0.40    1.50
  -5   3   1   -1.10    1.10
   5   3  -1    1.90    1.70
   5   3  -1   -0.90    1.20
   5   3  -1    1.00    1.10
  -5   3   1   -1.50    1.20
   3  -3  -1 1298.37   57.09
   3  -3  -1 1303.07   57.19
   3  -3  -1 1298.47   57.19
  -3  -3   1 1305.97   56.99
  -3  -3   1 1151.88   57.09
  -3  -3   1 1362.06   56.39
  -3   3   1 1214.28   56.79
  -3   3   1 1359.06   57.29
   3   3  -1 1321.17   57.09
   3   3  -1 1287.47   57.09
   3   3  -1 1321.37   56.39
   3   3  -1 1226.78   57.09
  -3   3   1 1384.96   56.89
  -1  -3   1  110.59    5.50
   1  -3  -1  112.49    6.10
   1  -3  -1  119.89    6.20
   1  -3  -1  110.99    5.30
  -1  -3   1  106.09    6.20
   1  -3  -1  103.09    6.00
  -1  -3   1  106.99    6.00
   1   3  -1  104.79    6.10
  -1   3   1  103.39    5.90
   1   3  -1  108.39    6.20
   1   3  -1  104.69    6.20
  -1   3   1  114.59    6.10
  -1   3   1  100.29    5.80
   1  -3   1    1.50    1.50
  -1  -3  -1    0.00    1.10
   1  -3   1   -0.50    1.00
   1  -3   1   -1.70    1.30
   1  -3   1   -0.70    1.40
  -1  -3  -1   -0.60    1.10
  -1  -3  -1   -0.20    0.50
   1   3   1    1.20    1.30
   1   3   1    0.60    1.30
  -1   3  -1    2.40    1.60
   1   3   1   -0.30    1.10
   1   3   1    0.50    1.00
  -1   3  -1    0.20    1.40
  -1   3  -1   -1.20    1.30
  -1   3  -1   -0.50    1.00
   3  -3   1   45.40    3.80
  -3  -3  -1   43.00    3.20
  -3  -3  -1   42.20    3.60
   3  -3   1   38.00    3.30
  -3   3  -1   45.60    3.70
   3   3   1   49.60    3.20
  -3   3  -1   54.69    3.70
   3   3   1   44.40    2.50
   3   3   1   43.30    3.50
   3   3   1   40.70    3.40
  -3   3  -1   42.90    3.80
  -5  -3  -1    1.60    1.70
  -5  -3  -1    5.40    1.50
   5  -3   1    3.80    1.80
   5  -3   1    3.40    1.80
  -5   3  -1    6.20    2.00
  -5   3  -1    8.00    2.00
   5   3   1    4.00    1.40
   5   3   1    6.30    1.20
   5   3   1    3.50    1.70
   7  -3   1   -0.40    1.80
   7  -3   1    0.20    1.70
  -7  -3  -1   -1.00    1.70
   7   3   1    0.00    1.30
   7   3   1    0.60    1.70
   9  -3   1  103.49    7.00
   9  -3   1   89.59    6.30
  -9  -3  -1   98.69    6.70
   9   3   1   90.39    5.90
   9   3   1  110.19    6.90
 -11  -3  -1    1.10    2.30
  11  -3   1    1.70    2.30
  11  -3   1   -0.10    2.10
 -11   3  -1    2.60    2.50
  11   3   1   -2.10    2.20
  11   3   1    2.00    1.60
  13  -3   1   10.80    3.50
  13  -3   1   14.90    3.00
 -13  -3  -1   19.70    3.80
  13   3   1   11.60    2.70
 -13   3  -1   11.90    3.70
  13   3   1   12.70    3.50
 -15  -3  -1    5.00    3.10
  15  -3   1    3.90    3.30
  15  -3   1   -0.40    2.40
 -15   3  -1    2.20    3.10
  15   3   1    2.70    3.10
  15   3   1    5.80    2.60
  17  -3   1   20.40    4.20
  17  -3   1   19.20    5.10
 -17  -3  -1   14.80    4.30
 -17   3  -1   21.00    5.10
  17   3   1   11.00    4.40
  17   3   1   18.90    4.00
 -19  -3  -1    6.30    4.00
  18  -4  -1    5.20    4.10
 -18  -4   1   -1.70    3.00
  18  -4  -1    1.10    3.20
  18   4  -1    4.40    4.10
  16  -4  -1   14.40    4.50
 -16  -4   1   17.80    4.20
  16  -4  -1   18.40    4.10
  16   4  -1   11.60    3.70
  16   4  -1   16.10    4.70
 -14  -4   1   16.50    3.90
  14  -4  -1   13.80    3.60
  14  -4  -1    8.70    3.70
  14   4  -1   11.30    4.00
  14   4  -1    6.50    3.00
  12  -4  -1  102.69    7.80
  12  -4  -1   98.39    7.40
 -12  -4   1   97.49    7.40
  12   4  -1  104.29    7.00
  12   4  -1   90.89    7.60
  10  -4  -1   42.40    5.00
 -10  -4   1   50.39    5.00
  10  -4  -1   49.30    5.20
  10   4  -1   49.30    4.70
 -10   4   1   48.00    4.80
  10   4  -1   48.70    5.30
   8  -4  -1   17.20    3.20
  -8  -4   1   16.80    3.10
   8  -4  -1   17.10    3.10
  -8   4   1   19.50    3.10
   8   4  -1   14.20    3.10
   8   4  -1   19.50    3.10
   8   4  -1   18.00    2.50
  -6  -4   1   50.09    4.70
   6  -4  -1   56.39    5.10
   6  -4  -1   56.99    4.60
  -6   4   1   58.69    4.40
  -6   4   1   65.19    4.50
   6   4  -1   52.39    3.60
   6   4  -1   48.70    4.80
   6   4  -1   52.79    4.70
   4  -4  -1   20.40    2.90
   4   4  -1   16.80    2.60
  -4   4   1   20.20    2.70
   4   4  -1   21.10    2.10
   4   4  -1   16.40    2.80
  -4   4   1   15.60    2.50
   2  -4  -1   -0.80    0.90
  -2  -4   1   -0.60    1.00
   2  -4  -1    2.00    1.70
  -2   4   1    2.10    1.60
  -2   4   1   -0.90    1.30
   2   4  -1    0.70    1.50
   2   4  -1   -1.50    1.40
   0  -4   1  196.78    9.50
   0  -4  -1  195.08   10.30
   0  -4  -1  195.88    9.10
   0  -4   1  186.08   10.40
   0   4  -1  209.08   10.50
   0   4   1  199.08   10.00
   0   4   1  195.48   10.10
   0   4  -1  207.98   10.50
   0   4  -1  190.58   10.80
   0   4   1  189.28   10.10
   2  -4   1   22.10    2.40
   2  -4   1   21.90    3.20
  -2   4  -1   22.00    3.00
   2   4   1   25.40    3.00
   2   4   1   23.90    2.80
   2   4   1   20.40    2.70
  -4  -4  -1  189.88   10.30
  -4  -4  -1  199.68   10.80
   4  -4   1  198.38   10.70
   4   4   1  194.18    9.00
   4   4   1  197.88   10.40
  -4   4  -1  192.78   10.50
   4   4   1  185.98   10.00
   6  -4   1    6.40    2.40
  -6  -4  -1    7.50    2.60
   6   4   1    7.70    1.50
   6   4   1    9.10    2.30
   6   4   1    8.40    2.00
  -6   4  -1    7.10    2.30
  -8  -4  -1  197.28   11.10
   8  -4   1  197.08   11.30
   8  -4   1  190.68   10.90
   8   4   1  197.48   10.40
   8   4   1  197.78    9.80
  -8   4  -1  183.48   10.80
   8   4   1  210.48   11.20
  10  -4   1   -3.00    1.90
 -10  -4  -1   -2.10    2.20
  10  -4   1   -0.50    1.90
  10   4   1    1.20    2.30
  10   4   1   -0.70    1.60
  12  -4   1    2.10    2.80
 -12  -4  -1    6.30    3.10
  12  -4   1    2.60    2.60
  12   4   1    5.40    3.10
  12   4   1    4.10    2.20
  14  -4   1   -3.30    2.70
  14  -4   1    5.50    2.80
 -14  -4  -1    1.60    2.80
  14   4   1    1.20    2.40
  14   4   1    2.50    3.40
 -16  -4  -1    6.30    3.60
  16  -4   1   -0.20    2.80
  16  -4   1    0.40    3.20
  16   4   1    2.30    3.40
  17  -5  -1   13.80    4.50
 -17  -5   1   22.80    5.30
  17  -5  -1   18.30    5.20
 -17   5   1   18.70    4.80
  17   5  -1   20.30    5.20
  15  -5  -1   13.80    4.60
  15  -5  -1   11.40    4.10
 -15  -5   1   10.10    4.20
  15   5  -1   17.20    4.80
 -15   5   1   13.80    3.70
  15   5  -1   17.30    4.10
  13  -5  -1    2.00    3.10
  13  -5  -1    2.20    2.90
 -13  -5   1    3.70    3.00
  13   5  -1   -0.50    2.90
 -13   5   1    2.60    2.80
  13   5  -1    1.20    2.70
 -11  -5   1    3.40    2.60
  11  -5  -1    3.30    2.20
  11  -5  -1    4.60    2.90
  11   5  -1    2.00    2.50
  11   5  -1    4.70    3.10
 -11   5   1    2.40    2.60
  -9  -5   1   38.60    4.70
   9  -5  -1   41.80    5.10
   9  -5  -1   42.50    5.20
   9   5  -1   44.20    5.20
   9   5  -1   43.00    4.70
  -9   5   1   44.10    4.70
  -7  -5   1   11.20    3.10
   7  -5  -1    3.40    2.50
   7   5  -1    7.40    2.90
   7   5  -1    8.20    2.60
  -7   5   1    6.80    2.40
   7   5  -1    6.90    1.80
  -5  -5   1    0.80    2.00
   5  -5  -1    2.30    2.20
   5   5  -1   -0.50    1.10
   5   5  -1    3.80    2.10
  -5   5   1    4.10    1.90
   5   5  -1   -0.90    1.90
   3  -5  -1   10.60    2.70
  -3  -5   1   12.10    1.70
   3  -5  -1   10.20    1.80
   3   5  -1   10.00    2.60
   3   5  -1   16.30    2.90
  -3   5   1   14.00    2.70
   1  -5  -1   30.70    3.90
   1  -5  -1   34.60    2.50
  -1  -5   1   23.80    2.50
   1   5  -1   38.50    4.20
   1   5  -1   30.00    3.70
  -1   5   1   32.40    3.60
  -1   5   1   27.60    5.40
   1  -5   1  355.16   17.90
  -1  -5  -1  350.26   15.70
   1  -5   1  357.76   16.40
   1   5   1  346.47   17.30
  -1   5  -1  339.27   17.40
   1   5   1  363.76   17.20
   3  -5   1   10.10    2.80
   3  -5   1    8.00    1.90
  -3   5  -1    6.20    2.40
   3   5   1   13.30    2.60
   3   5   1   10.70    2.70
   5  -5   1   78.29    6.50
  -5  -5  -1   87.19    6.70
  -5   5  -1   90.09    6.40
   5   5   1   84.59    5.80
   5   5   1   83.19    6.30
   5   5   1   82.59    4.50
  -7  -5  -1    2.00    2.40
   7  -5   1    2.10    2.40
  -7   5  -1    0.10    2.10
   7   5   1    5.60    1.90
   7   5   1   -2.70    1.90
  -9  -5  -1    4.50    2.90
   9  -5   1    2.10    2.80
   9   5   1    3.50    2.60
  -9   5  -1    1.30    2.50
   9   5   1    1.30    2.10
 -11  -5  -1    7.00    3.40
  11  -5   1    3.00    2.80
  11   5   1    2.70    2.30
  11   5   1    0.50    2.70
 -11   5  -1    3.70    3.10
 -13  -5  -1    4.90    3.30
  13  -5   1   -3.40    2.90
  13   5   1    1.20    3.30
 -13   5  -1   -0.20    3.00
  13   5   1   -1.00    2.40
 -15  -5  -1   19.00    4.80
  15  -5   1   18.90    5.10
  15   5   1   20.80    5.30
 -15   5  -1   22.20    5.00
  14  -6  -1   55.29    7.60
 -14  -6   1   47.60    6.60
  14   6  -1   49.50    7.00
 -14   6   1   55.09    6.40
  12  -6  -1    0.50    3.40
 -12  -6   1    7.50    3.50
  12   6  -1    7.70    3.30
  12   6  -1    5.70    3.60
 -12   6   1    2.10    2.80
  10  -6  -1    2.10    3.20
 -10  -6   1    0.50    2.80
 -10   6   1    3.60    3.00
  10   6  -1    5.40    2.90
  10   6  -1    9.30    3.40
  -8  -6   1    1.00    2.70
   8  -6  -1    5.90    3.30
   8   6  -1    3.00    2.70
   8   6  -1    2.30    2.30
  -8   6   1    4.60    2.40
   6  -6  -1   40.80    5.30
  -6  -6   1   33.50    4.70
  -6   6   1   27.50    3.90
   6   6  -1   47.10    5.00
   6   6  -1   24.20    4.20
   4  -6  -1   11.40    2.20
   4  -6  -1   16.00    3.50
   4   6  -1   17.30    3.40
  -4   6   1    9.60    2.70
   4   6  -1    8.40    3.10
   2  -6  -1   16.50    3.50
  -2  -6   1   11.40    1.90
   2  -6  -1   15.30    2.00
   2   6  -1    5.20    2.60
  -2   6   1   10.10    2.80
   2   6  -1   11.80    3.00
   0  -6  -1   56.49    3.50
   0  -6   1   57.39    4.00
   0   6   1   55.49    5.30
   0   6  -1   51.89    5.40
   2  -6   1    9.50    3.30
   2  -6   1   12.90    2.30
   2   6   1   11.80    3.00
   2   6   1   12.50    2.90
  -2   6  -1   18.60    3.50
   4  -6   1    3.50    2.80
  -4  -6  -1    1.20    2.90
   4  -6   1    4.80    2.10
  -4   6  -1   -1.30    2.10
   4   6   1    4.70    2.30
   4   6   1    5.80    2.50
   6  -6   1    0.80    2.70
   6  -6   1    1.90    2.20
  -6  -6  -1    0.00    2.90
   6   6   1    3.00    2.60
   6   6   1    2.70    2.30
  -6   6  -1    1.40    2.60
   8  -6   1   -3.00    2.50
  -8  -6  -1    0.10    3.00
   8   6   1   -0.30    2.10
   8   6   1   -0.10    2.60
  -8   6  -1    5.30    2.80
  10  -6   1   13.10    4.10
 -10  -6  -1   10.60    3.80
 -10   6  -1   12.20    3.60
  10   6   1    8.40    2.90
  10   6   1    7.10    3.30
  12  -6   1   -2.00    3.20
 -12  -6  -1    1.80    3.50
  12   6   1    1.70    3.50
 -12   6  -1    0.80    2.90
  14  -6   1   45.70    7.30
 -14  -6  -1   37.50    6.50
  14   6   1   47.30    6.90
 -14   6  -1   43.30    6.30
  11  -7  -1    8.30    4.20
 -11  -7   1    8.60    4.00
  11   7  -1   10.10    3.90
 -11   7   1    5.80    3.30
   9  -7  -1    2.40    3.60
  -9  -7   1   11.10    4.30
   9   7  -1    3.90    3.70
   9   7  -1    6.70    3.60
  -9   7   1    8.70    3.20
  -7  -7   1   12.80    3.90
   7  -7  -1   12.70    4.30
  -7   7   1    7.60    3.00
   7   7  -1    8.70    3.20
   7   7  -1   12.50    4.00
  -5  -7   1    2.30    3.10
   5  -7  -1    4.40    3.20
   5   7  -1   -0.50    2.70
   5   7  -1   -2.10    2.40
  -5   7   1    0.60    2.40
   3  -7  -1    8.90    3.70
   3   7  -1   13.40    3.70
   3   7  -1   13.50    3.80
  -3   7   1   12.30    3.20
   1   7  -1    3.10    2.60
  -1   7   1    6.70    2.70
  -1   7  -1    4.40    2.60
   1   7   1   -1.70    2.30
   3  -7   1    6.40    3.40
   3   7   1    6.20    2.90
  -3   7  -1   13.50    3.60
   5  -7   1   -0.30    2.80
  -5  -7  -1    4.20    3.60
   5   7   1   -0.30    2.50
   5   7   1   -2.00    2.50
  -5   7  -1    4.80    2.90
  -7  -7  -1    7.40    4.10
   7  -7   1   10.70    4.00
   7   7   1   11.80    3.30
  -7   7  -1   15.10    3.80
   7   7   1    5.50    3.40
  -9  -7  -1   21.80    5.30
   9  -7   1   24.40    5.50
   9  -7   1   23.40    4.50
   9   7   1   19.10    4.20
  -9   7  -1   15.70    4.20
  11  -7   1   49.40    7.40
 -11  -7  -1   57.69    7.50
  11   7   1   55.29    6.90
 -11   7  -1   46.40    6.20
  -6  -8   1   13.10    4.50
   6  -8  -1    8.80    4.30
   6   8  -1    5.90    3.80
   6   8  -1    4.30    3.50
  -4  -8   1    7.80    4.40
   4   8  -1    5.10    3.60
  -4   8   1    9.40    3.30
   2   8  -1   12.50    3.90
  -2   8   1   12.00    3.40
   0   8  -1   -2.80    2.40
   0   8   1    2.30    2.80
  -2   8  -1   12.00    3.80
   2   8   1   10.30    3.60
  -4  -8  -1   -1.30    3.80
   4  -8   1   -4.10    3.30
   4   8   1    1.20    3.00
  -4   8  -1   -3.20    2.90
   6  -8   1   16.20    5.10
  -6  -8  -1   31.60    6.40
  -6   8  -1   18.70    4.50
   6   8   1   23.30    4.70
  20   0  -2    2.50    3.60
  20   0  -2   -6.20    3.30
 -20   0   2    4.00    3.50
 -18   0   2    8.00    3.40
  18   0  -2   21.40    4.70
 -16   0   2    5.10    2.60
  16   0  -2   -0.40    2.60
  14   0  -2   63.79    6.50
 -14   0   2   80.79    6.00
  12   0  -2   12.90    2.90
 -12   0   2   12.60    2.60
 -10   0   2    2.00    1.60
  10   0  -2    0.70    1.30
  -8   0   2   14.00    2.10
  -8   0   2   16.90    2.20
   8   0  -2   12.20    2.30
   8   0  -2   12.20    1.90
   6   0  -2  127.69    6.20
  -6   0   2  120.49    6.20
   6   0  -2  114.99    6.40
  -6   0   2  123.99    6.40
  -4   0   2 1282.37   54.29
   4   0  -2 1237.88   54.19
   4   0  -2 1250.47   54.29
  -4   0   2 1228.08   54.19
   2   0  -2 1766.72   77.49
  -2   0   2 1759.62   77.29
   2   0  -2 1813.52   77.49
  -2   0   2 1778.42   77.39
   2   0  -2 1852.21   77.29
   0   0  -2  286.47   12.30
   0   0   2  278.97   12.10
   0   0  -2  265.27   12.10
   0   0   2  281.97   12.30
   0   0  -2  273.87   12.20
   0   0   2  285.07   12.30
   0   0  -2  273.07   12.30
   0   0   2  276.67   12.20
  -2   0  -2 5235.18  218.78
   2   0   2 5047.29  218.38
   2   0   2 4876.11  218.28
   2   0   2 5324.07  220.08
  -2   0  -2 4871.41  218.28
   4   0   2 2728.03  115.29
   4   0   2 2441.46  115.09
  -4   0  -2 2791.72  115.29
  -4   0  -2 2676.63  115.29
  -6   0  -2  438.86   21.40
   6   0   2  507.75   21.50
  -6   0  -2  447.06   21.30
   6   0   2  459.95   21.40
   8   0   2   43.90    4.10
  -8   0  -2   40.00    4.00
  10   0   2  142.69    8.50
 -10   0  -2  136.99    8.30
 -12   0  -2   32.10    4.50
  12   0   2   45.80    5.10
  14   0   2   33.20    4.80
 -14   0  -2   30.20    4.30
  16   0   2  252.47   12.50
  16   0   2  212.18   14.00
 -16   0  -2  239.48   14.20
  18   0   2   55.29    7.20
 -18   0  -2   54.99    6.90
  21  -1  -2   -5.50    3.70
 -21  -1   2    3.30    4.00
  21   1  -2    9.20    4.90
  21   1  -2    0.90    3.50
 -21   1   2   -5.90    2.90
  19  -1  -2    6.30    4.00
 -19  -1   2    3.90    3.20
  19  -1  -2    4.00    3.20
  19   1  -2    5.30    3.90
  19   1  -2    6.60    3.60
 -19   1   2   10.80    3.80
 -17  -1   2    8.60    3.10
  17  -1  -2   10.00    3.80
  17   1  -2    9.90    3.30
  17   1  -2    8.20    3.80
 -17   1   2    5.60    3.10
 -15  -1   2   -0.10    2.20
  15  -1  -2   -3.80    1.90
  15   1  -2   -2.20    2.00
 -15   1   2    2.00    2.30
  15   1  -2   -3.40    1.70
  13  -1  -2    9.20    2.70
 -13  -1   2    5.40    2.30
 -13   1   2    4.10    2.30
  13   1  -2    6.70    2.40
  13   1  -2    2.40    2.40
  11  -1  -2    6.80    2.30
 -11  -1   2    3.10    1.80
  11   1  -2    2.00    1.80
  11   1  -2   -1.10    1.80
 -11   1   2    3.10    2.00
   9  -1  -2    0.90    1.60
  -9  -1   2    3.50    1.40
   9   1  -2    0.80    1.40
  -9   1   2    1.30    1.60
  -9   1   2    0.60    1.40
   9   1  -2    3.80    1.40
   9   1  -2    2.10    1.60
   7  -1  -2  171.18    8.40
  -7  -1   2  184.68    8.70
   7  -1  -2  141.29    8.40
  -7  -1   2  172.98    8.30
  -7   1   2  143.79    8.20
   7   1  -2  170.98    8.30
   7   1  -2  168.68    8.70
   7   1  -2  166.58    8.50
  -7   1   2  174.58    8.60
  -5  -1   2  540.95   24.70
   5  -1  -2  493.45   24.50
   5  -1  -2  558.54   24.70
  -5  -1   2  552.14   24.40
   5   1  -2  554.54   24.70
   5   1  -2  561.64   24.40
  -5   1   2  594.14   24.50
   5   1  -2  552.04   24.80
  -3  -1   2   17.10    1.50
   3  -1  -2   10.90    1.20
  -3  -1   2   10.10    1.50
  -3  -1   2    9.00    1.00
  -3  -1   2    9.00    1.40
   3   1  -2    8.50    1.50
  -3   1   2    8.70    1.00
   3   1  -2    8.60    1.50
   3   1  -2    8.20    1.20
   1  -1  -2 2657.83  116.69
  -1  -1   2 2724.93  116.49
   1  -1  -2 2764.32  116.79
  -1  -1   2 2779.02  116.59
   1  -1  -2 2702.03  116.49
   1   1  -2 2767.92  116.49
   1   1  -2 2565.54  116.59
   1   1  -2 2731.53  116.59
   1   1  -2 2623.94  116.59
  -1   1   2 2689.63  116.49
   1  -1   2 2635.84  122.09
  -1  -1  -2 2928.51  122.29
   1  -1   2 2831.52  121.99
  -1  -1  -2 2810.02  121.99
  -1  -1  -2 2870.01  121.89
   1  -1   2 2877.31  122.19
  -1   1  -2 2978.20  122.19
  -1   1  -2 2829.52  122.09
   1   1   2 2873.31  122.59
  -1   1  -2 2747.82  122.09
   1   1   2 2779.62  121.99
   1   1   2 2773.62  121.79
   3  -1   2  369.06   17.50
   3  -1   2  376.96   17.50
   3  -1   2  368.06   17.10
  -3  -1  -2  359.66   17.40
  -3  -1  -2  394.16   17.60
   3  -1   2  396.96   17.50
  -3   1  -2  392.66   17.60
   3   1   2  379.56   16.90
  -3   1  -2  431.16   17.60
  -3   1  -2  374.86   17.10
   3   1   2  387.86   17.60
   3   1   2  389.86   17.40
   5  -1   2  349.27   16.40
  -5  -1  -2  331.57   16.20
   5  -1   2  339.37   16.30
   5  -1   2  343.07   15.80
  -5  -1  -2  356.86   16.40
   5   1   2  386.76   16.40
  -5   1  -2  344.37   16.40
   5   1   2  349.57   16.40
  -5   1  -2  339.07   16.30
  -7  -1  -2  369.86   17.60
   7  -1   2  372.56   17.60
   7  -1   2  362.46   16.90
   7   1   2  369.36   17.60
  -7   1  -2  372.56   17.70
   9  -1   2  138.59    8.30
  -9  -1  -2  154.68    8.40
   9  -1   2  153.38    7.50
  -9   1  -2  148.59    8.40
   9   1   2  108.09    7.90
  11  -1   2   -0.90    2.10
  11  -1   2    0.10    1.50
 -11  -1  -2   -1.50    2.10
 -11   1  -2   -1.60    2.00
  11   1   2   -1.80    1.90
  13  -1   2   43.10    4.10
  13  -1   2   43.90    5.10
 -13  -1  -2   48.50    5.60
  13   1   2   47.30    5.50
 -13   1  -2   49.10    5.50
  15  -1   2    3.20    2.90
  15  -1   2    5.30    2.20
 -15  -1  -2    3.20    3.00
 -15   1  -2   -1.50    2.70
  15   1   2    2.00    3.00
  17  -1   2   29.30    5.30
 -17  -1  -2   33.30    5.50
  17   1   2   32.00    4.90
  17   1   2   37.50    5.80
 -17   1  -2   23.40    4.90
  19  -1   2   13.40    4.80
 -19  -1  -2   12.70    4.40
 -19   1  -2   14.70    4.70
  19   1   2   13.40    4.70
  19   1   2   19.20    4.70
  20  -2  -2   -1.20    3.40
 -20  -2   2   -0.30    3.30
  20  -2  -2   -0.20    3.70
  20   2  -2   -1.30    3.10
 -20   2   2    2.70    3.40
  20   2  -2    1.40    4.00
  18  -2  -2    4.10    3.30
 -18  -2   2   11.40    3.80
  18  -2  -2    6.70    3.40
  18   2  -2   13.80    3.90
 -18   2   2    2.80    3.20
  18   2  -2   11.30    4.20
  16  -2  -2   59.49    5.90
  16  -2  -2   53.29    6.50
 -16  -2   2   61.69    6.30
  16   2  -2   60.09    7.00
 -16   2   2   59.19    6.50
  16   2  -2   63.89    6.40
 -14  -2   2   12.10    2.80
  14  -2  -2   16.80    3.20
  14  -2  -2   11.60    3.30
  14   2  -2   11.70    3.10
 -14   2   2   17.90    3.50
  14   2  -2   13.30    3.50
  12  -2  -2   28.40    3.90
 -12  -2   2   26.50    3.40
  12  -2  -2   35.30    4.00
 -12   2   2   33.30    3.90
  12   2  -2   31.00    3.90
  12   2  -2   28.40    4.00
  10  -2  -2   12.70    2.60
  10  -2  -2   17.80    2.90
 -10  -2   2   12.00    2.30
  10   2  -2    8.80    2.20
  10   2  -2   14.30    3.10
 -10   2   2   16.90    2.90
   8  -2  -2  152.68    8.50
   8  -2  -2  153.58    8.50
  -8  -2   2  161.18    8.20
   8   2  -2  153.28    8.40
  -8   2   2  157.88    8.30
   8   2  -2  161.68    8.30
   8   2  -2  160.48    8.80
  -6  -2   2   74.19    4.50
  -6  -2   2   74.49    4.70
   6  -2  -2   77.69    4.90
   6  -2  -2   85.69    5.10
  -6  -2   2   83.99    5.10
   6  -2  -2   69.79    4.60
  -6   2   2   70.99    4.40
   6   2  -2   73.09    4.80
   6   2  -2   82.99    5.20
   6   2  -2   75.59    4.50
  -4  -2   2  256.47   12.40
  -4  -2   2  275.07   12.70
   4  -2  -2  248.58   12.20
  -4  -2   2  264.07   12.20
   4  -2  -2  264.67   12.60
  -4   2   2  254.07   12.00
   4   2  -2  262.27   12.10
  -4   2   2  302.27   12.20
   4   2  -2  265.37   12.50
   4   2  -2  229.98   12.50
   2  -2  -2   12.60    1.90
   2  -2  -2   15.20    1.70
  -2  -2   2   13.80    1.90
  -2  -2   2   16.20    1.90
   2  -2  -2   17.60    1.70
  -2  -2   2   17.40    1.70
  -2   2   2   15.40    1.40
  -2   2   2   14.30    1.90
   2   2  -2   14.50    2.00
   2   2  -2   15.80    1.90
   2   2  -2   14.90    1.80
   2   2  -2   14.90    1.60
  -2   2   2   18.00    1.60
   0  -2  -2   10.60    1.50
   0  -2  -2    8.50    1.20
   0  -2   2    8.60    1.60
   0  -2   2   11.30    1.90
   0  -2   2   13.00    1.70
   0  -2  -2    9.80    1.40
   0  -2   2   11.10    1.50
   0   2  -2   10.20    1.80
   0   2   2    8.10    1.20
   0   2   2    9.70    1.30
   0   2  -2   11.30    1.70
   0   2   2    9.30    1.40
   0   2  -2    9.20    1.70
   2  -2   2   24.70    2.50
   2  -2   2   27.50    2.80
  -2  -2  -2   30.90    2.00
  -2  -2  -2   24.40    2.40
  -2  -2  -2   26.50    2.80
   2  -2   2   32.40    2.60
  -2   2  -2   21.90    2.60
  -2   2  -2   28.70    2.50
  -2   2  -2   30.80    2.80
   2   2   2   28.00    2.00
   2   2   2   27.60    2.20
   4  -2   2  423.66   19.80
  -4  -2  -2  449.46   19.40
  -4  -2  -2  445.16   20.00
   4  -2   2  419.06   20.10
   4  -2   2  438.76   20.20
   4  -2   2  433.86   20.10
  -4  -2  -2  468.35   20.30
  -4   2  -2  411.26   19.80
   4   2   2  450.95   19.90
  -4   2  -2  399.86   20.00
  -4   2  -2  437.66   20.10
   4   2   2  432.16   19.40
   6  -2   2  631.64   29.50
  -6  -2  -2  640.34   29.50
   6  -2   2  624.84   29.00
   6   2   2  677.53   29.40
   6   2   2  651.63   28.70
  -6   2  -2  644.44   29.60
   8  -2   2   54.89    5.00
  -8  -2  -2   59.89    4.80
   8  -2   2   60.19    4.30
   8   2   2   51.09    3.80
  -8   2  -2   58.39    5.20
   8   2   2   57.29    4.60
  10  -2   2   70.19    4.80
 -10  -2  -2   75.09    5.70
  10  -2   2   52.59    5.60
  10   2   2   67.79    5.50
 -10   2  -2   62.19    5.90
  10   2   2   72.29    4.70
  12  -2   2   84.39    6.70
 -12  -2  -2   75.99    6.30
  12  -2   2   77.69    5.60
  12   2   2   77.89    6.40
 -12   2  -2   71.99    6.80
  12   2   2   72.79    5.50
 -14  -2  -2   70.99    7.20
  14  -2   2   80.99    6.00
  14  -2   2   98.89    7.70
  14   2   2   84.69    6.10
  14   2   2   77.89    7.50
 -14   2  -2   72.39    7.30
 -16  -2  -2    4.50    3.40
  16  -2   2   11.40    4.10
  16  -2   2   12.90    3.00
  16   2   2    6.40    3.50
  16   2   2   15.60    3.40
 -16   2  -2   14.70    4.30
 -18  -2  -2    4.80    3.90
  18  -2   2   -1.80    3.60
 -18   2  -2    3.40    3.10
  18   2   2    7.70    3.50
  18   2   2   11.40    4.40
  19  -3  -2    0.10    3.20
 -19  -3   2   -1.50    2.90
  19  -3  -2    2.60    3.70
  19   3  -2   -2.70    2.80
  19   3  -2    2.70    4.00
  17  -3  -2    3.30    2.90
 -17  -3   2    2.40    3.10
  17  -3  -2    3.40    3.30
  17   3  -2    3.40    2.90
  17   3  -2    2.90    3.50
 -15  -3   2    0.40    2.50
  15  -3  -2    4.70    2.70
  15  -3  -2    0.90    2.60
  15   3  -2    0.40    2.50
  15   3  -2   -3.40    2.60
  13  -3  -2    1.60    2.50
 -13  -3   2    1.60    2.20
  13  -3  -2   -1.20    2.10
  13   3  -2    0.20    2.30
  13   3  -2    0.00    1.90
  11  -3  -2   16.10    3.00
 -11  -3   2    9.40    2.40
  11  -3  -2    9.10    2.70
  11   3  -2   11.30    2.50
  11   3  -2   12.00    3.10
   9  -3  -2   92.99    6.20
  -9  -3   2   88.79    5.70
   9  -3  -2   94.39    6.30
  -9   3   2   88.49    5.80
   9   3  -2   86.19    6.30
   9   3  -2   90.99    6.10
   7  -3  -2  113.09    7.00
  -7  -3   2  113.89    6.60
   7  -3  -2  111.19    6.70
   7   3  -2  112.49    6.20
  -7   3   2  125.29    6.60
  -7   3   2  105.29    6.40
   7   3  -2  112.69    6.90
   7   3  -2  117.89    6.80
  -5  -3   2 1124.09   48.20
   5  -3  -2 1069.69   48.40
   5  -3  -2  981.90   48.10
  -5  -3   2 1050.69   48.70
   5   3  -2 1147.69   47.80
  -5   3   2 1134.29   48.00
   5   3  -2 1107.79   48.40
  -5   3   2  945.41   47.80
   5   3  -2 1244.28   48.80
  -3  -3   2  537.85   24.80
   3  -3  -2  544.55   24.70
  -3  -3   2  612.44   25.90
   3  -3  -2  567.94   24.70
   3  -3  -2  547.35   24.90
   3  -3  -2  548.05   24.60
  -3  -3   2  557.44   24.20
   3   3  -2  570.74   25.10
  -3   3   2  494.35   24.30
  -3   3   2  512.85   25.30
   3   3  -2  531.55   24.90
   3   3  -2  544.65   24.20
  -3   3   2  506.65   24.20
   3   3  -2  542.25   24.90
   1  -3  -2  465.75   20.40
   1  -3  -2  445.66   21.20
  -1  -3   2  471.45   21.60
  -1  -3   2  445.76   21.50
   1  -3  -2  468.65   21.20
   1  -3  -2  472.45   21.20
  -1  -3   2  487.55   21.00
  -1  -3   2  457.75   21.50
  -1   3   2  467.75   21.00
   1   3  -2  471.75   21.50
   1   3  -2  474.35   21.60
   1   3  -2  443.46   21.40
  -1   3   2  467.85   21.40
  -1   3   2  473.65   21.00
   1  -3   2  404.16   18.10
  -1  -3  -2  377.26   17.30
  -1  -3  -2  382.16   17.60
   1  -3   2  370.86   17.30
   1   3   2  361.86   17.30
  -1   3  -2  379.66   17.80
  -1   3  -2  372.16   17.80
   1   3   2  358.96   17.50
  -1   3  -2  366.86   17.70
  -1   3  -2  445.26   18.20
   1   3   2  374.96   17.40
   1   3   2  355.96   17.30
   3  -3   2  121.19    7.40
  -3  -3  -2  115.29    6.00
  -3  -3  -2  130.19    7.10
  -3  -3  -2  111.19    6.50
   3  -3   2  109.29    6.60
   3   3   2  125.29    6.50
   3   3   2  120.09    5.40
  -3   3  -2  101.99    6.70
  -3   3  -2  106.99    7.00
  -3   3  -2  109.49    6.60
   3   3   2  113.59    6.30
   3   3   2  116.69    6.10
  -5  -3  -2   44.00    3.10
  -5  -3  -2   39.00    4.00
   5  -3   2   41.20    4.10
   5   3   2   40.80    3.00
   5   3   2   40.20    3.70
   7  -3   2  457.05   21.60
  -7  -3  -2  437.96   21.60
   7  -3   2  436.36   21.10
   7   3   2  454.15   21.30
   7   3   2  454.25   20.60
   9  -3   2  380.16   19.80
  -9  -3  -2  413.46   19.80
   9  -3   2  450.45   19.40
  -9   3  -2  413.46   20.00
   9   3   2  416.96   18.70
   9   3   2  316.17   19.20
  11  -3   2  179.28   10.10
  11  -3   2  178.78   11.00
 -11  -3  -2  173.08   10.70
  11   3   2  179.28   10.70
 -11   3  -2  175.88   10.90
  11   3   2  178.68    9.60
  13  -3   2   15.00    3.00
  13  -3   2   22.00    4.30
 -13  -3  -2   17.70    3.80
  13   3   2   21.70    3.30
 -13   3  -2   19.10    4.20
  13   3   2   14.50    3.70
 -15  -3  -2   29.00    5.10
  15  -3   2   19.50    4.40
  15  -3   2   25.50    4.10
  15   3   2   28.10    5.20
  15   3   2   28.70    4.00
 -15   3  -2   25.50    5.00
  17  -3   2    2.90    4.00
 -17  -3  -2   15.50    4.50
  17  -3   2    9.10    3.50
  17   3   2   18.20    4.90
 -17   3  -2   12.70    4.60
  18  -4  -2   28.90    5.70
 -18  -4   2   20.00    4.70
  18  -4  -2   26.00    5.20
  18   4  -2   33.10    5.50
  18   4  -2   20.50    5.50
  16  -4  -2    2.20    3.10
 -16  -4   2    8.20    3.60
  16  -4  -2   11.20    4.10
  16   4  -2    7.80    3.40
  16   4  -2    1.90    3.40
 -14  -4   2   13.00    3.10
  14  -4  -2    9.10    3.50
  14  -4  -2    7.00    3.40
  14   4  -2    9.50    3.70
  14   4  -2    8.90    2.90
 -12  -4   2   14.10    3.20
  12  -4  -2   22.10    4.00
  12  -4  -2   32.60    4.50
  12   4  -2   22.10    3.60
  12   4  -2   19.70    4.00
 -12   4   2   22.80    3.60
  10  -4  -2   19.00    3.50
  10  -4  -2   19.50    3.40
 -10  -4   2   16.40    3.00
  10   4  -2   16.90    3.00
  10   4  -2   19.70    3.70
 -10   4   2   17.60    3.00
   8  -4  -2   25.80    3.70
   8  -4  -2   26.00    3.70
  -8  -4   2   24.20    3.30
  -8   4   2   22.50    3.20
   8   4  -2   20.90    3.50
   8   4  -2   27.60    3.50
  -8   4   2   26.00    3.20
   8   4  -2   25.20    3.00
   6  -4  -2   32.70    3.60
   6  -4  -2   26.30    3.60
  -6  -4   2   31.60    3.40
   6   4  -2   21.00    3.20
   6   4  -2   22.20    3.40
   6   4  -2   25.10    2.60
  -6   4   2   28.10    3.10
  -6   4   2   28.40    3.10
  -4  -4   2   34.00    2.90
   4  -4  -2   42.50    4.10
   4  -4  -2   40.10    3.90
   4   4  -2   30.50    3.60
  -4   4   2   35.60    3.30
   4   4  -2   32.30    3.80
   4   4  -2   37.50    3.00
  -4   4   2   34.80    3.30
   2  -4  -2  125.19    6.30
   2  -4  -2  144.79    7.70
  -2  -4   2  137.29    6.90
  -2   4   2  111.19    6.90
   2   4  -2  139.19    7.60
   2   4  -2  131.49    7.80
  -2   4   2  134.19    7.00
   0  -4   2  295.07   13.00
   0  -4   2  223.68   13.60
   0  -4  -2  283.67   12.00
   0   4  -2  286.87   13.80
   0   4   2  311.57   13.30
   0   4   2  274.47   13.10
   0   4  -2  219.08   13.40
  -2  -4  -2   22.10    2.70
   2  -4   2   20.40    3.00
   2  -4   2   19.80    2.60
   2   4   2   22.90    2.90
   2   4   2   25.50    2.80
   2   4   2   25.70    2.80
  -2   4  -2   23.00    3.30
  -4  -4  -2  110.49    6.30
   4  -4   2  104.99    7.10
  -4  -4  -2  113.59    7.40
   4   4   2  108.79    5.30
   4   4   2  120.29    6.90
   4   4   2  118.19    6.40
   4   4   2  106.29    6.50
  -4   4  -2  106.59    7.10
  -6  -4  -2   34.80    3.20
  -6  -4  -2   31.90    4.10
   6  -4   2   22.00    3.40
   6   4   2   26.60    3.00
  -6   4  -2   35.50    4.10
   6   4   2   33.00    2.60
   6   4   2   33.60    3.70
   8  -4   2   55.59    5.60
  -8  -4  -2   44.10    5.10
   8   4   2   54.39    3.80
  -8   4  -2   53.09    5.40
   8   4   2   47.00    5.00
   8   4   2   51.59    4.10
 -10  -4  -2   40.20    5.00
  10  -4   2   42.20    5.10
  10   4   2   35.40    3.70
  10   4   2   31.30    4.40
  12  -4   2   43.90    5.20
 -12  -4  -2   57.29    6.10
  12  -4   2   48.10    6.20
  12   4   2   49.40    4.70
  12   4   2   53.99    6.10
  14  -4   2    4.40    2.80
  14  -4   2    6.40    3.70
 -14  -4  -2    5.00    3.50
  14   4   2    3.00    3.20
  14   4   2    7.10    2.80
  16  -4   2    5.20    3.80
 -16  -4  -2   15.30    4.70
  16   4   2   13.10    4.40
 -17  -5   2   11.90    4.40
  17  -5  -2   12.60    4.40
  17  -5  -2    8.50    4.50
 -17   5   2   11.90    4.20
  17   5  -2   12.60    4.80
  17   5  -2   12.90    5.00
  15  -5  -2   14.40    4.80
  15  -5  -2   12.60    4.30
 -15  -5   2   13.90    3.80
  15   5  -2    5.10    3.80
  15   5  -2   18.20    4.30
 -15   5   2   14.80    3.90
  13  -5  -2    1.70    2.80
  13  -5  -2    7.20    3.50
 -13  -5   2    4.90    3.00
 -13   5   2    3.60    2.80
  13   5  -2    2.50    3.10
  13   5  -2    7.30    2.90
 -11  -5   2   25.10    4.20
  11  -5  -2   23.60    4.30
  11  -5  -2   21.70    4.10
  11   5  -2   22.70    4.30
  11   5  -2   21.60    3.90
 -11   5   2   24.50    3.60
  -9  -5   2   13.20    3.10
   9  -5  -2   15.70    3.50
   9  -5  -2   10.10    3.20
   9   5  -2   15.10    3.20
  -9   5   2   10.40    2.60
   9   5  -2   11.90    3.30
   7  -5  -2  110.69    7.60
  -7  -5   2  119.39    7.50
   7   5  -2  121.39    7.60
   7   5  -2  102.39    7.70
  -7   5   2  113.99    7.10
   7   5  -2  107.19    6.40
   5  -5  -2   18.30    3.20
   5   5  -2   21.80    2.50
   5   5  -2   20.90    3.30
  -5   5   2   30.20    3.30
  -5   5   2   20.70    2.80
   5   5  -2   17.60    3.20
  -3  -5   2    1.70    1.30
   3  -5  -2    1.80    2.00
   3  -5  -2    0.60    1.00
   3   5  -2   -0.40    1.90
   3   5  -2    1.80    2.00
  -3   5   2    0.00    1.50
  -3   5   2   -1.30    1.60
   1  -5  -2   34.10    3.90
  -1  -5   2   34.90    3.10
   1  -5  -2   32.90    2.20
  -1   5   2   29.40    3.30
   1   5  -2   34.10    4.10
   1   5  -2   37.60    4.40
  -1   5   2   33.10    3.50
   1  -5   2   -1.60    1.90
   1  -5   2   -2.80    1.20
   1   5   2    0.90    1.80
  -1   5  -2    1.90    2.30
   1   5   2   -1.40    1.40
  -1   5  -2   -0.10    2.00
   3  -5   2   59.89    4.60
   3  -5   2   57.79    5.90
   3   5   2   57.89    4.70
   3   5   2   71.39    5.10
  -3   5  -2   56.69    5.50
   5  -5   2    0.50    2.20
  -5  -5  -2   -3.80    2.10
   5   5   2    3.80    2.00
   5   5   2    1.90    0.80
   5   5   2   -0.90    1.60
  -5   5  -2   -1.00    1.90
  -7  -5  -2    7.30    3.00
   7  -5   2    7.70    2.90
   7   5   2    5.00    2.70
  -7   5  -2    3.10    2.40
   7   5   2    8.90    2.30
   9  -5   2   13.90    3.80
  -9  -5  -2   25.60    4.40
   9   5   2   26.60    3.40
   9   5   2   25.70    4.20
  -9   5  -2   19.00    3.70
  11  -5   2    7.40    3.50
 -11  -5  -2    9.10    3.50
  11   5   2    6.90    3.50
 -11   5  -2   -0.40    3.00
  11   5   2    4.40    2.40
  13  -5   2    1.10    3.30
 -13  -5  -2    1.30    3.30
 -13   5  -2   -0.10    3.00
  13   5   2    4.50    3.50
  15  -5   2    5.10    3.70
 -15  -5  -2    3.20    4.10
  15   5   2   -1.60    3.60
 -15   5  -2    2.50    3.40
  14  -6  -2    1.30    3.90
 -14  -6   2    5.60    3.70
  14   6  -2   13.50    4.00
 -14   6   2    1.90    3.00
  14   6  -2   -2.00    3.40
  12  -6  -2    1.40    3.10
 -12  -6   2    0.00    3.10
  12   6  -2   -0.40    2.70
  12   6  -2   -1.40    3.30
 -12   6   2   -2.20    2.40
 -10  -6   2    5.20    3.10
  10  -6  -2    5.60    3.20
  10   6  -2    7.90    3.40
 -10   6   2    6.60    2.80
  10   6  -2    3.30    2.80
  -8  -6   2    0.60    2.70
   8  -6  -2   -2.40    2.40
   8   6  -2    0.70    2.30
   8   6  -2    3.80    2.90
  -8   6   2    6.80    2.40
   6  -6  -2    8.10    3.00
  -6  -6   2    4.50    2.70
   6   6  -2    7.90    2.80
  -6   6   2    4.20    2.20
   6   6  -2    5.40    2.80
   4  -6  -2    2.00    2.40
   4  -6  -2    0.10    1.30
   4   6  -2   -3.20    2.00
  -4   6   2   -1.60    1.70
   4   6  -2    2.30    2.50
   2  -6  -2   25.40    4.00
  -2  -6   2   28.20    2.90
   2  -6  -2   27.70    2.60
  -2   6   2   27.90    3.60
   2   6  -2   30.50    4.40
   2   6  -2   37.50    4.70
   0  -6   2   36.80    3.50
   0   6  -2   40.50    4.80
   0   6   2   31.70    3.90
   0   6  -2   33.30    4.60
   2  -6   2   24.80    4.40
   2  -6   2   27.30    3.20
   2   6   2   25.10    3.60
  -2   6  -2   31.70    4.30
   4  -6   2    5.20    2.90
   4  -6   2    5.30    2.20
  -4  -6  -2   10.20    3.70
   4   6   2    4.40    2.30
   4   6   2    5.80    2.60
  -4   6  -2    6.00    2.80
  -6  -6  -2   -1.40    2.80
   6  -6   2    1.60    2.80
   6  -6   2    4.70    2.40
   6   6   2    2.00    2.30
  -6   6  -2    0.00    2.40
   6   6   2    3.50    2.30
  -8  -6  -2    3.50    3.20
   8  -6   2   -3.20    2.50
   8   6   2   -0.60    2.10
   8   6   2    2.80    2.60
  -8   6  -2   -1.30    2.30
 -10  -6  -2    2.20    3.30
  10  -6   2   -3.60    2.90
  10   6   2   -2.30    2.80
 -10   6  -2    3.60    2.90
 -12  -6  -2    6.70    3.90
  12  -6   2    0.80    3.70
  12   6   2    5.60    3.70
 -12   6  -2    2.50    3.20
  11  -7  -2   27.10    5.60
 -11  -7   2   24.50    5.20
  11   7  -2   19.20    4.60
  11   7  -2   24.60    5.40
   9  -7  -2   22.70    5.10
  -9  -7   2   17.50    4.60
   9   7  -2   18.80    4.80
  -9   7   2   18.20    3.50
   9   7  -2   14.30    4.00
  -7  -7   2    8.90    3.90
   7  -7  -2    6.00    3.50
   7   7  -2    7.60    3.80
   7   7  -2    6.50    3.20
  -7   7   2    5.20    2.70
  -5  -7   2   78.99    7.40
   5  -7  -2   72.29    7.30
   5   7  -2   50.69    6.40
  -5   7   2   66.99    5.50
   5   7  -2   66.19    6.80
   3  -7  -2   40.40    5.50
   3   7  -2   33.00    4.90
  -3   7   2   33.00    4.00
   3   7  -2   24.80    4.50
   1   7  -2    0.50    2.60
  -1   7   2    0.60    2.30
   1   7   2   -1.70    2.00
  -1   7  -2    2.70    2.80
   3  -7   2    7.70    3.30
  -3   7  -2    2.70    2.80
   3   7   2    4.40    2.60
   5  -7   2    3.00    2.60
   5  -7   2   -1.60    2.70
  -5  -7  -2    1.10    3.40
   5   7   2   -2.50    2.30
   5   7   2    1.30    2.60
  -5   7  -2    1.40    2.70
   7  -7   2   12.50    4.70
   7  -7   2   18.10    3.60
  -7  -7  -2   12.40    4.40
   7   7   2   11.90    3.80
  -7   7  -2   14.80    4.00
  -9  -7  -2   24.40    5.40
   9  -7   2   33.90    5.00
   9  -7   2   29.80    6.00
   9   7   2   29.40    5.10
  -9   7  -2   19.70    4.50
 -11  -7  -2    0.60    4.10
  11  -7   2   -2.30    4.00
 -11   7  -2    4.10    3.80
  11   7   2    5.70    3.80
  -8  -8   2   -3.00    3.80
   6  -8  -2    1.90    4.20
  -6  -8   2   10.50    4.60
   6   8  -2    1.80    3.40
   6   8  -2    1.30    3.50
   4   8  -2    1.90    3.10
   4   8  -2    0.50    3.60
   2   8  -2    2.30    3.00
   0   8   2    1.80    3.00
   0   8  -2    2.00    2.90
   2   8   2    8.10    3.30
  -2   8  -2    7.30    3.90
  -4  -8  -2   18.00    5.30
   4  -8   2   20.20    5.20
   4   8   2    8.70    3.60
  -4   8  -2   11.70    4.10
   6  -8   2    8.70    4.80
  -6  -8  -2   13.30    5.10
  -6   8  -2   17.90    4.60
   6   8   2   17.90    4.30
  20   0  -3    5.10    3.90
 -20   0   3   -0.60    2.80
  20   0  -3   -4.50    2.80
 -18   0   3    5.70    2.90
  18   0  -3   -1.00    2.70
 -16   0   3    0.50    2.20
  16   0  -3    2.30    2.60
 -14   0   3   -0.50    1.80
  14   0  -3    0.60    2.20
  12   0  -3    0.40    1.90
 -12   0   3   -1.10    1.50
 -10   0   3    0.00    1.40
 -10   0   3   -0.20    1.30
  10   0  -3   -1.00    1.50
  10   0  -3    1.00    1.40
   8   0  -3   -0.10    1.30
  -8   0   3    0.40    1.20
  -8   0   3   -0.40    1.00
   8   0  -3   -0.90    0.90
  -6   0   3   -0.90    0.90
   6   0  -3   -0.50    1.10
  -6   0   3    1.60    1.00
   6   0  -3    0.60    0.90
   4   0  -3    4.00    0.90
  -4   0   3    4.20    0.90
   4   0  -3    3.20    0.70
   2   0  -3    1.50    0.80
  -2   0   3   -0.40    0.80
  -2   0   3    0.90    0.80
   2   0  -3    0.50    0.80
   2   0  -3    0.40    0.50
   0   0   3    1.10    0.80
   0   0  -3    0.50    0.60
   0   0   3    0.20    0.60
   0   0   3    0.20    0.60
   0   0  -3   -0.10    0.60
   0   0   3    0.40    0.70
   0   0  -3    0.70    0.60
  -2   0  -3   -0.70    1.20
   2   0   3    1.10    1.10
   2   0   3   -0.20    0.70
   2   0   3    1.80    1.00
  -4   0  -3    0.10    0.80
   4   0   3   -0.50    0.40
   4   0   3    0.30    1.00
   4   0   3   -1.50    1.10
  -4   0  -3    0.10    0.90
   6   0   3   -1.20    1.30
  -6   0  -3    0.30    1.40
  -6   0  -3    2.10    1.70
   6   0   3    0.40    1.50
  -8   0  -3    0.40    1.60
   8   0   3    1.50    1.70
  10   0   3    0.60    2.00
 -10   0  -3   -1.40    1.90
  12   0   3   -0.10    1.30
  12   0   3    0.50    2.20
 -12   0  -3    0.70    2.30
 -14   0  -3   -2.80    1.60
  14   0   3    0.90    1.60
  14   0   3   -0.90    2.40
 -16   0  -3   -0.70    3.00
  16   0   3   -1.30    2.90
 -18   0  -3    5.20    3.50
  18   0   3    1.40    3.60
  21  -1  -3   15.30    5.30
  21  -1  -3    9.80    4.20
 -21  -1   3    8.30    4.20
  21   1  -3    6.70    4.20
 -21   1   3   14.70    4.60
  21   1  -3    8.30    4.70
  19  -1  -3   33.90    5.60
 -19  -1   3   17.10    4.10
  19   1  -3   30.60    5.60
 -19   1   3   21.00    4.60
  19   1  -3   25.70    5.10
 -17  -1   3    5.30    2.90
  17  -1  -3   15.00    4.00
 -17   1   3    5.50    3.10
  17   1  -3    3.90    2.70
  17   1  -3    7.70    3.70
 -15  -1   3    1.60    2.00
  15  -1  -3    4.40    2.70
  15   1  -3    1.80    2.80
 -15   1   3    2.00    2.30
  15   1  -3    2.20    2.40
 -13  -1   3   62.19    4.80
  13  -1  -3   56.09    5.60
  13   1  -3   57.19    5.40
 -13   1   3   63.99    5.20
  13   1  -3   58.39    5.60
  11  -1  -3   12.20    2.60
 -11  -1   3    4.90    2.00
  11   1  -3    8.40    2.40
  11   1  -3    9.80    2.50
  11   1  -3    9.80    2.60
 -11   1   3   11.60    2.40
  -9  -1   3    5.60    1.50
   9  -1  -3    0.80    1.50
   9  -1  -3    3.00    1.60
  -9  -1   3    2.20    1.50
   9   1  -3    5.20    1.90
   9   1  -3    5.10    1.70
  -9   1   3    3.90    1.60
  -9   1   3    7.70    1.90
   9   1  -3    7.10    1.60
  -7  -1   3  369.86   16.90
   7  -1  -3  381.76   17.30
   7  -1  -3  366.76   17.20
  -7  -1   3  339.57   17.20
   7   1  -3  360.16   16.90
  -7   1   3  391.86   17.00
   7   1  -3  384.16   17.50
   7   1  -3  381.46   17.50
   5  -1  -3   10.10    1.40
   5  -1  -3   10.40    1.60
  -5  -1   3   14.10    1.70
  -5  -1   3   11.60    1.80
  -5  -1   3    9.70    1.10
   5   1  -3   12.60    1.80
   5   1  -3   11.50    1.20
   5   1  -3   13.50    1.90
  -5   1   3    9.10    1.20
   5   1  -3   12.70    1.70
   3  -1  -3   86.69    4.00
  -3  -1   3   85.19    4.60
  -3  -1   3   82.49    4.50
  -3  -1   3   79.59    3.80
  -3  -1   3   87.69    4.40
   3   1  -3   81.69    4.40
   3   1  -3   84.79    4.70
   3   1  -3   84.99    4.60
   1  -1  -3  565.64   25.30
  -1  -1   3  572.44   25.10
   1  -1  -3  585.24   25.00
  -1  -1   3  567.74   25.50
  -1  -1   3  580.54   25.40
   1   1  -3  598.44   25.50
   1   1  -3  577.24   25.50
   1   1  -3  559.94   25.40
   1   1  -3  573.24   25.10
  -1   1   3  577.34   25.00
  -1  -1  -3   56.99    3.10
   1  -1   3   58.69    3.50
   1  -1   3   55.89    3.50
  -1  -1  -3   60.49    3.70
   1  -1   3   53.09    3.30
   1   1   3   57.89    3.00
  -1   1  -3   55.59    3.50
  -1   1  -3   60.39    3.50
   1   1   3   57.79    3.00
  -1   1  -3   61.29    3.50
   3  -1   3   46.10    3.40
  -3  -1  -3   49.30    3.60
   3  -1   3   42.20    3.20
  -3  -1  -3   44.30    3.10
   3  -1   3   49.40    3.40
  -3   1  -3   59.89    3.50
  -3   1  -3   50.49    2.90
  -3   1  -3   52.69    3.50
   3   1   3   44.90    3.50
   3   1   3   51.29    3.10
   5  -1   3  752.82   30.10
  -5  -1  -3  638.44   30.00
   5  -1   3  648.64   29.20
  -5  -1  -3  600.54   29.70
   5  -1   3  660.13   30.00
  -5   1  -3  621.84   29.80
  -5   1  -3  650.23   30.00
   5   1   3  643.44   30.00
   5   1   3  751.12   29.90
  -7  -1  -3   12.00    2.50
   7  -1   3    6.10    2.10
   7  -1   3   10.70    1.60
  -7   1  -3   11.00    2.40
   7   1   3   12.00    2.30
  -9  -1  -3   53.69    5.10
   9  -1   3   35.50    4.40
   9  -1   3   65.29    3.90
   9   1   3   59.19    4.80
  -9   1  -3   68.39    5.20
 -11  -1  -3   28.10    4.10
  11  -1   3   24.60    3.80
  11  -1   3   23.50    2.70
  11   1   3   26.00    3.80
 -11   1  -3   25.60    3.90
  13  -1   3    2.20    1.80
 -13  -1  -3    0.00    2.40
  13  -1   3    1.20    2.50
  13   1   3    0.10    2.40
 -13   1  -3    0.10    1.90
 -15  -1  -3   -3.50    2.70
  15  -1   3   -1.80    2.80
  15  -1   3    0.20    2.00
  15   1   3   -3.80    2.30
 -15   1  -3    1.30    3.20
 -17  -1  -3   30.50    5.60
  17  -1   3   31.90    5.70
 -17   1  -3   30.80    5.10
  17   1   3   39.20    5.10
  17   1   3   29.40    5.30
  19  -1   3   10.30    4.50
 -19  -1  -3   10.70    4.40
 -19   1  -3   27.00    5.90
  19   1   3   14.90    4.90
  20  -2  -3    3.50    4.10
  20  -2  -3    4.80    3.60
 -20  -2   3   -1.60    3.10
  20   2  -3    1.00    3.40
  20   2  -3   -0.10    3.70
  18  -2  -3   18.30    3.90
 -18  -2   3   16.10    3.80
  18  -2  -3   14.60    4.40
  18   2  -3   11.20    3.70
  18   2  -3   20.60    4.80
 -16  -2   3   16.70    3.60
  16  -2  -3    9.60    3.10
  16  -2  -3   12.20    3.60
  16   2  -3   22.60    4.50
  16   2  -3   18.30    3.90
  14  -2  -3    2.70    2.20
 -14  -2   3    0.10    2.00
  14  -2  -3   -0.50    2.20
  14   2  -3    2.50    2.50
  14   2  -3   -1.80    1.90
  12  -2  -3  163.18    8.70
  12  -2  -3  120.79    8.00
 -12  -2   3  126.09    7.70
  12   2  -3  145.19    8.80
  12   2  -3  120.29    8.10
 -10  -2   3   74.99    4.80
  10  -2  -3   72.89    5.40
  10  -2  -3   74.99    5.40
 -10   2   3   81.99    5.30
  10   2  -3   82.79    5.50
  10   2  -3   72.79    5.00
  10   2  -3   77.29    5.80
   8  -2  -3   22.30    2.80
   8  -2  -3   18.80    2.60
  -8  -2   3   22.50    2.30
   8   2  -3   17.90    2.20
  -8   2   3   17.20    2.20
   8   2  -3   19.00    2.80
   8   2  -3   13.50    2.40
   8   2  -3   21.30    2.50
   6  -2  -3   31.10    3.20
   6  -2  -3   36.00    3.20
   6  -2  -3   33.60    2.90
  -6  -2   3   29.90    2.40
  -6  -2   3   27.50    3.00
  -6  -2   3   32.00    3.00
   6   2  -3   18.70    2.80
  -6   2   3   39.20    2.50
   6   2  -3   30.70    3.10
   6   2  -3   28.60    2.80
   4  -2  -3 1901.91   74.19
  -4  -2   3 1623.44   74.49
   4  -2  -3 1724.83   74.59
  -4  -2   3 1737.13   73.99
  -4  -2   3 1697.73   74.19
  -4   2   3 1691.43   73.79
   4   2  -3 1737.03   74.69
   4   2  -3 1622.84   74.49
  -4   2   3 1671.83   73.79
   4   2  -3 1653.53   74.19
   2  -2  -3   97.69    5.30
  -2  -2   3   90.99    5.00
   2  -2  -3   91.89    4.70
   2  -2  -3   96.89    4.70
  -2  -2   3  108.59    5.50
  -2  -2   3   88.49    5.30
  -2   2   3   91.99    4.40
   2   2  -3   97.89    5.50
  -2   2   3   92.89    4.40
  -2   2   3  100.19    5.20
   2   2  -3   83.19    5.20
   2   2  -3   95.39    5.00
   2   2  -3   88.39    5.40
   0  -2   3  139.79    7.40
   0  -2  -3  142.19    6.70
   0  -2   3  138.39    7.00
   0  -2  -3  136.09    6.80
   0  -2  -3  141.79    7.10
   0  -2  -3  149.88    6.90
   0  -2   3  138.69    7.40
   0  -2   3  136.69    7.10
   0   2  -3  170.28    7.70
   0   2   3  133.59    6.60
   0   2  -3  139.69    7.40
   0   2  -3  154.78    7.40
   0   2   3  139.59    6.60
   0   2   3  133.79    7.10
   2  -2   3    1.40    1.20
  -2  -2  -3   -0.20    0.60
  -2  -2  -3    1.30    1.50
   2  -2   3   -0.90    1.30
   2  -2   3    1.50    1.50
  -2  -2  -3    1.40    1.00
  -2   2  -3    0.50    1.30
   2   2   3   -0.80    0.90
   2   2   3    0.80    0.60
  -2   2  -3   -0.50    1.10
  -2   2  -3    1.10    1.10
   2   2   3   -0.20    0.90
  -2   2  -3    2.00    1.20
  -4  -2  -3 1055.99   47.50
   4  -2   3 1093.09   47.40
   4  -2   3 1125.09   48.10
  -4  -2  -3 1013.20   47.10
   4  -2   3 1059.89   47.40
  -4   2  -3 1108.19   47.40
   4   2   3 1064.39   46.40
   4   2   3 1031.60   47.00
   4   2   3 1037.00   47.50
  -4   2  -3 1100.89   47.00
  -4   2  -3 1053.59   47.30
  -6  -2  -3   24.80    3.30
   6  -2   3   23.80    3.20
   6  -2   3   34.70    2.90
  -6   2  -3   27.50    3.20
   6   2   3   22.50    2.80
   6   2   3   32.20    2.40
  -6   2  -3   31.30    2.90
   8  -2   3  165.88    9.60
   8  -2   3  176.38    9.00
  -8  -2  -3  175.98    9.90
   8   2   3  177.88    8.70
  -8   2  -3  162.38    9.80
   8   2   3  165.28    9.50
  10  -2   3  425.86   22.20
 -10  -2  -3  466.25   22.40
  10  -2   3  469.45   21.30
 -10   2  -3  425.66   22.30
  10   2   3  482.55   22.20
  10   2   3  452.65   21.10
  12  -2   3   64.49    4.90
  12  -2   3   62.59    6.40
 -12  -2  -3   56.29    6.10
 -12   2  -3   78.79    7.10
  12   2   3   57.29    5.90
  12   2   3   67.99    5.00
  14  -2   3   23.80    4.50
 -14  -2  -3   26.70    4.70
  14  -2   3   25.40    3.40
  14   2   3   30.00    4.80
  14   2   3   27.40    3.70
 -14   2  -3   20.30    4.50
  16  -2   3   29.40    5.50
 -16  -2  -3   27.70    5.20
  16  -2   3   23.40    4.30
  16   2   3   30.50    4.40
  16   2   3   27.60    5.10
 -16   2  -3   26.00    4.80
  18  -2   3    4.00    4.10
 -18  -2  -3   -0.10    3.60
  18   2   3    0.40    3.40
 -18   2  -3    0.10    3.60
  19  -3  -3    4.30    3.60
 -19  -3   3   -3.90    3.00
  19  -3  -3    4.70    3.70
  19   3  -3    7.80    4.00
  19   3  -3    4.20    4.10
 -17  -3   3   26.90    4.30
  17  -3  -3   16.10    4.30
  17  -3  -3   25.90    4.40
  17   3  -3   35.00    5.80
  17   3  -3   21.20    4.20
  15  -3  -3    5.80    3.00
 -15  -3   3   10.10    2.90
  15  -3  -3    7.20    3.10
  15   3  -3    6.00    3.50
  15   3  -3    9.30    2.90
  13  -3  -3  105.89    7.90
 -13  -3   3  117.09    7.30
  13  -3  -3  125.39    8.10
  13   3  -3  118.59    8.00
  13   3  -3  123.49    8.60
  11  -3  -3   34.10    4.20
 -11  -3   3   35.30    3.80
  11  -3  -3   39.10    4.40
  11   3  -3   32.10    4.00
  11   3  -3   33.70    4.20
   9  -3  -3   16.80    2.80
  -9  -3   3   20.10    2.60
   9  -3  -3   18.80    3.00
   9   3  -3   22.70    3.30
   9   3  -3   17.40    2.90
  -9   3   3   20.40    2.70
   7  -3  -3   35.80    4.00
   7  -3  -3   42.40    3.90
  -7  -3   3   45.20    3.40
   7   3  -3   37.80    4.00
   7   3  -3   42.20    4.00
  -7   3   3   40.80    3.20
  -7   3   3   42.20    3.30
   7   3  -3   40.70    3.50
  -5  -3   3  494.35   22.00
  -5  -3   3  479.55   22.10
   5  -3  -3  487.15   22.60
   5  -3  -3  503.35   22.20
  -5   3   3  465.05   21.80
  -5   3   3  495.85   21.80
   5   3  -3  473.35   21.90
   5   3  -3  450.75   22.50
   5   3  -3  507.15   22.70
   3  -3  -3   38.40    3.40
   3  -3  -3   33.90    2.80
   3  -3  -3   39.10    3.30
   3  -3  -3   39.90    3.00
  -3  -3   3   31.90    2.80
   3   3  -3   35.80    2.90
   3   3  -3   35.90    3.60
  -3   3   3   36.30    2.50
  -3   3   3   37.00    3.70
   3   3  -3   32.70    3.40
   3   3  -3   34.70    3.50
  -3   3   3   36.50    2.60
   1  -3  -3   57.39    4.00
  -1  -3   3   85.39    4.90
   1  -3  -3   61.79    2.90
   1  -3  -3   67.39    4.00
  -1  -3   3   63.89    4.60
   1  -3  -3   59.79    4.00
  -1  -3   3   66.49    4.00
  -1   3   3   59.09    4.30
   1   3  -3   60.69    4.70
   1   3  -3   66.59    4.50
  -1   3   3   63.89    3.60
  -1   3   3   61.59    3.70
   1   3  -3   63.29    4.30
   1  -3   3  167.68    8.70
   1  -3   3  169.38    8.60
   1  -3   3  157.58    9.10
  -1  -3  -3  178.58    8.30
  -1  -3  -3  179.48    8.70
   1   3   3  160.78    8.30
   1   3   3  177.68    8.30
  -1   3  -3  172.88    9.20
   1   3   3  175.68    8.40
   1   3   3  168.58    8.70
  -1   3  -3  161.38    8.90
  -1   3  -3  165.58    9.10
  -3  -3  -3   27.10    3.20
   3  -3   3   24.40    3.10
  -3  -3  -3   23.90    3.20
  -3  -3  -3   22.30    2.10
   3   3   3   28.40    2.70
   3   3   3   25.30    2.50
   3   3   3   27.10    2.60
   3   3   3   24.30    2.10
  -3   3  -3   23.80    3.10
   3   3   3   25.60    1.60
  -5  -3  -3  275.37   13.00
  -5  -3  -3  297.57   14.50
   5  -3   3  274.17   14.30
   5   3   3  285.27   13.70
   5   3   3  281.27   13.10
  -7  -3  -3  125.79    7.80
   7  -3   3  110.69    7.60
   7   3   3  125.39    6.50
   7   3   3  112.29    7.20
  -7   3  -3  127.99    7.70
   9  -3   3   28.90    3.50
   9  -3   3   29.20    4.30
  -9  -3  -3   36.10    4.40
   9   3   3   32.10    3.10
  -9   3  -3   32.30    4.20
   9   3   3   36.30    4.30
 -11  -3  -3   14.70    3.50
  11  -3   3   14.00    3.40
  11  -3   3    8.70    2.40
  11   3   3   10.80    2.40
 -11   3  -3    8.80    3.20
  11   3   3   10.80    3.10
  13  -3   3    9.80    3.60
 -13  -3  -3    5.10    3.10
  13  -3   3    8.50    2.70
 -13   3  -3    8.30    3.60
  13   3   3    7.30    3.10
  13   3   3    5.00    2.20
  15  -3   3   17.50    4.80
 -15  -3  -3   20.70    4.50
  15  -3   3   20.20    3.70
  15   3   3   16.50    3.40
  15   3   3   24.00    5.00
 -15   3  -3   16.00    4.50
  17  -3   3   -0.40    3.80
 -17  -3  -3    3.00    3.70
 -17   3  -3    5.70    4.10
  17   3   3    3.90    3.90
 -18  -4   3    0.10    3.40
  18  -4  -3    2.30    3.80
  18  -4  -3   11.50    4.50
  18   4  -3    1.20    3.60
  18   4  -3   -5.90    3.40
  16  -4  -3   10.70    3.60
 -16  -4   3    3.70    3.00
  16  -4  -3    2.70    3.20
  16   4  -3    6.10    3.60
  16   4  -3    3.00    3.60
  14  -4  -3   18.10    4.00
 -14  -4   3   15.70    3.30
  14  -4  -3   20.40    4.30
  14   4  -3   17.00    3.60
  14   4  -3   16.60    4.10
 -12  -4   3   84.69    6.40
  12  -4  -3   83.89    6.90
  12  -4  -3   93.59    7.20
  12   4  -3   96.69    7.50
 -12   4   3   79.09    6.10
  12   4  -3  102.59    7.00
 -10  -4   3   94.09    6.00
  10  -4  -3   97.29    6.90
  10  -4  -3   90.59    6.50
  10   4  -3   82.09    6.40
  10   4  -3   93.19    6.50
 -10   4   3   84.69    5.90
 -10   4   3   70.89    5.60
   8  -4  -3   19.80    3.10
  -8  -4   3   17.80    2.80
   8  -4  -3   15.20    3.30
  -8   4   3   28.50    3.10
   8   4  -3   20.40    3.40
  -8   4   3   15.60    2.50
   8   4  -3   20.00    3.20
   6  -4  -3   85.69    5.60
  -6  -4   3   87.29    5.60
   6  -4  -3   79.39    6.00
   6   4  -3   81.79    5.20
   6   4  -3   87.49    6.00
  -6   4   3   93.19    5.20
   6   4  -3   82.49    6.00
  -6   4   3   76.69    5.10
   4  -4  -3   10.10    2.20
  -4  -4   3    9.00    1.80
   4  -4  -3    9.40    2.50
  -4   4   3    7.30    1.60
   4   4  -3    8.20    1.60
  -4   4   3    7.70    1.70
   4   4  -3    8.10    2.20
   4   4  -3    6.10    2.30
   2  -4  -3  233.38   12.30
  -2  -4   3  240.48   11.90
   2  -4  -3  251.77   11.10
  -2   4   3  262.77   11.80
  -2   4   3  245.88   11.80
   2   4  -3  228.98   12.70
   2   4  -3  259.57   12.70
   0  -4   3   23.80    2.70
   0  -4  -3   25.20    2.70
   0  -4   3   22.80    3.40
   0   4   3   21.20    2.50
   0   4  -3   21.80    3.20
   0   4  -3   22.50    3.30
   0   4   3   23.40    2.50
   2  -4   3  486.05   21.80
  -2  -4  -3  463.85   21.40
   2  -4   3  397.26   22.20
  -2   4  -3  477.05   22.50
   2   4   3  463.55   21.50
   2   4   3  481.05   21.50
   2   4   3  500.75   21.70
   4  -4   3    1.20    2.00
  -4  -4  -3    0.10    1.30
  -4  -4  -3    1.70    2.20
   4   4   3    0.30    1.20
   4   4   3    0.40    0.60
  -4   4  -3    0.70    1.90
   4   4   3    0.10    1.50
   4   4   3   -1.20    1.50
  -6  -4  -3    3.20    2.50
  -6  -4  -3    4.20    1.60
   6  -4   3    3.70    2.50
   6   4   3    3.00    1.20
   6   4   3    5.60    1.70
  -6   4  -3    3.70    2.30
   6   4   3    4.90    1.90
   8  -4   3    2.50    2.50
  -8  -4  -3    4.50    2.50
   8   4   3    3.00    1.60
   8   4   3    3.70    2.20
   8   4   3    5.90    1.80
 -10  -4  -3   69.39    7.00
  10  -4   3   75.89    7.20
  10   4   3   80.39    6.50
  10   4   3   81.99    5.40
  12  -4   3   58.59    6.80
 -12  -4  -3   56.99    6.60
  12   4   3   64.19    5.10
  12   4   3   57.79    6.50
 -14  -4  -3   15.20    4.20
  14  -4   3    7.00    3.90
  14   4   3   13.10    3.90
  16  -4   3    2.80    4.00
 -16  -4  -3    6.00    4.00
  16   4   3    4.80    3.70
  17  -5  -3    5.00    3.70
  17  -5  -3    3.80    4.00
  17   5  -3    4.80    3.80
  17   5  -3    0.50    3.50
 -17   5   3   -4.60    2.90
 -15  -5   3    0.80    3.00
  15  -5  -3   -1.70    2.90
  15  -5  -3    2.40    3.20
 -15   5   3    3.50    2.80
  15   5  -3    1.30    3.40
  15   5  -3    0.40    2.80
  13  -5  -3   37.10    5.50
  13  -5  -3   55.39    6.40
 -13  -5   3   46.80    5.20
  13   5  -3   41.30    6.00
 -13   5   3   39.10    4.60
  13   5  -3   38.10    5.30
  11  -5  -3    7.10    3.10
 -11  -5   3    4.10    2.60
  11  -5  -3    1.80    2.90
  11   5  -3    3.80    2.60
 -11   5   3    2.50    2.10
  11   5  -3    2.60    2.80
  -9  -5   3   61.79    5.50
   9  -5  -3   45.10    5.20
   9  -5  -3   47.20    5.50
   9   5  -3   49.40    5.20
   9   5  -3   52.39    5.70
  -9   5   3   38.50    4.20
  -7  -5   3    5.50    2.20
   7  -5  -3    3.70    2.50
   7  -5  -3    5.90    2.50
  -7   5   3    1.00    1.90
   7   5  -3    3.90    2.40
  -7   5   3    0.60    1.60
   7   5  -3    0.00    2.00
   5  -5  -3   18.40    3.10
  -5   5   3   15.10    2.50
  -5   5   3   11.10    2.20
   5   5  -3   12.60    2.20
   5   5  -3   20.20    3.40
   5   5  -3   10.20    2.90
  -3  -5   3    0.60    1.50
   3  -5  -3    2.40    2.00
   3  -5  -3    3.00    1.10
  -3   5   3    2.30    1.50
   3   5  -3    1.40    2.10
   3   5  -3    3.20    2.30
  -3   5   3    2.60    1.60
   1  -5  -3   24.40    3.40
  -1  -5   3   17.30    2.40
   1   5  -3   14.00    2.80
   1   5  -3   16.00    3.20
  -1   5   3   16.20    2.50
  -1   5   3   16.20    2.50
   1  -5   3  563.64   27.20
   1  -5   3  560.54   26.00
   1   5   3  601.04   26.10
  -1   5  -3  601.74   27.30
  -1   5  -3  565.74   27.10
   1   5   3  508.35   25.80
  -3  -5  -3  232.18   13.50
   3  -5   3  247.78   12.40
   3  -5   3  231.78   13.20
  -3   5  -3  243.08   13.40
   3   5   3  240.58   12.30
   3   5   3  245.48   12.40
   3   5   3  243.38   12.20
  -5  -5  -3   51.19    5.80
   5  -5   3   47.40    5.60
   5   5   3   43.40    4.00
  -5   5  -3   59.69    5.80
   5   5   3   49.20    4.70
   7  -5   3   -1.90    2.20
  -7  -5  -3   -0.10    2.50
  -7   5  -3    2.50    2.40
   7   5   3    0.80    2.10
   7   5   3   -0.30    1.60
  -9  -5  -3    1.00    2.80
   9  -5   3    4.80    2.50
   9   5   3    4.10    2.00
  -9   5  -3    5.90    3.00
   9   5   3    2.00    2.60
 -11  -5  -3    0.80    3.30
  11  -5   3    2.20    3.10
  11   5   3    2.70    3.20
 -11   5  -3    1.20    2.70
 -13  -5  -3    5.20    3.70
  13  -5   3    3.40    3.50
 -13   5  -3    2.10    3.10
  13   5   3    1.90    3.10
 -15  -5  -3    7.70    4.20
  15  -5   3   11.20    4.70
  15   5   3   13.20    4.70
  14  -6  -3   -0.10    3.20
 -14  -6   3    2.10    3.80
  14  -6  -3    9.00    4.40
  14   6  -3   -2.00    3.30
  14   6  -3    2.30    3.70
 -14   6   3    1.20    4.10
  12  -6  -3    2.90    3.40
 -12  -6   3    5.80    3.40
  12  -6  -3    7.10    3.50
  12   6  -3    6.20    3.20
 -12   6   3    6.90    2.80
  12   6  -3    3.50    3.50
  10  -6  -3    1.90    2.90
 -10  -6   3   -0.20    2.60
 -10   6   3    1.70    2.20
  10   6  -3    1.10    3.10
  10   6  -3   -3.00    2.30
   8  -6  -3   13.70    3.60
  -8  -6   3   12.20    3.20
   8   6  -3   11.70    3.30
   8   6  -3    8.50    3.30
  -8   6   3   11.60    2.60
   6  -6  -3   99.69    7.20
  -6  -6   3   62.99    6.50
   6   6  -3   74.29    6.90
   6   6  -3   84.19    6.80
  -6   6   3   72.39    5.50
  -4  -6   3   -0.70    1.60
   4  -6  -3    1.30    2.30
   4  -6  -3   -1.50    1.20
   4   6  -3   -2.50    2.20
  -4   6   3   -0.40    1.60
   4   6  -3    0.10    2.40
  -2  -6   3  129.89    7.00
   2  -6  -3   96.09    7.60
   2   6  -3  120.69    8.30
  -2   6   3  105.19    6.90
   2   6  -3  142.79    8.90
   0  -6   3   67.79    5.00
   0   6  -3   73.39    6.80
   0   6   3   82.89    5.50
   0   6  -3   58.99    6.30
   2  -6   3   94.19    7.80
   2  -6   3  103.69    6.60
  -2   6  -3  107.69    7.80
   2   6   3  112.49    6.90
   4  -6   3    2.90    2.10
  -4  -6  -3   -5.60    2.50
   4  -6   3   -4.80    2.30
  -4   6  -3    0.20    2.50
   4   6   3   -0.40    2.00
   4   6   3    4.20    2.10
   6  -6   3   15.20    3.20
  -6  -6  -3   14.40    4.00
   6  -6   3   20.00    4.40
   6   6   3   17.80    2.90
  -6   6  -3   23.70    4.40
   6   6   3   15.30    3.30
  -8  -6  -3   15.00    4.20
   8  -6   3   17.90    4.30
  -8   6  -3   11.30    3.70
   8   6   3   13.50    3.80
   8   6   3   15.00    3.60
  10  -6   3   27.10    5.50
 -10  -6  -3   28.50    5.40
  10   6   3   35.90    5.30
 -10   6  -3   23.80    4.70
  12  -6   3    1.50    3.70
 -12  -6  -3    4.30    4.20
 -12   6  -3   -1.90    3.10
  12   6   3    4.90    3.80
 -11  -7   3   -0.10    3.40
  11  -7  -3    3.30    3.90
  11   7  -3    2.70    3.30
  11   7  -3   11.10    4.10
  -9  -7   3    1.50    3.30
   9  -7  -3    3.00    3.30
   9   7  -3   -1.30    2.80
   9   7  -3   -0.90    3.10
  -7  -7   3   -0.50    2.80
   7  -7  -3   12.70    3.90
   7   7  -3    4.10    3.20
   7   7  -3    2.00    3.00
  -7   7   3    2.90    2.30
   5  -7  -3   20.10    4.20
  -5   7   3   19.60    3.20
   5   7  -3   29.10    4.70
   5   7  -3   14.50    3.90
   3  -7  -3    4.00    3.10
   3   7  -3   -1.70    2.50
  -3   7   3    2.10    2.20
   3   7  -3    1.60    3.00
   1   7  -3   68.89    7.30
   1   7  -3   77.59    7.50
  -1   7   3   96.49    6.30
  -1   7  -3    0.70    2.70
   1   7   3   -0.20    2.10
   3  -7   3    8.30    2.80
  -3  -7  -3   10.00    4.10
   3  -7   3   16.10    4.30
   3   7   3   11.00    3.00
  -3   7  -3   14.80    3.70
  -5  -7  -3   15.40    4.90
   5  -7   3   19.20    4.70
   5  -7   3   23.30    3.80
  -5   7  -3   15.90    4.30
   5   7   3   21.10    3.80
   7  -7   3   16.90    3.60
   7  -7   3   14.80    4.90
  -7  -7  -3   15.80    4.80
  -7   7  -3   20.90    4.80
   7   7   3   18.20    4.00
   9  -7   3   51.99    7.40
  -9  -7  -3   45.20    7.00
   9  -7   3   63.99    6.70
  -9   7  -3   63.29    7.30
   9   7   3   45.10    6.00
  -8  -8   3   17.70    5.00
   8   8  -3    7.50    4.20
   6  -8  -3    2.90    3.70
  -6  -8   3    2.50    3.80
   6   8  -3   -1.10    3.40
   6   8  -3    3.10    3.40
   4   8  -3   10.80    4.00
   4   8  -3   12.60    4.40
   2   8  -3   13.20    4.20
   0   8  -3    2.50    3.20
  -2  -8  -3   20.50    5.60
  -2   8  -3   18.10    4.50
   4  -8   3   39.10    6.60
  -4  -8  -3   42.30    7.20
  -4   8  -3   31.80    5.60
  20   0  -4   35.70    5.70
 -20   0   4   35.50    5.40
  20   0  -4   42.10    6.60
 -18   0   4   21.40    3.90
  18   0  -4   13.60    4.10
  16   0  -4  123.89    8.80
 -16   0   4  114.79    7.80
 -14   0   4    3.30    1.90
  14   0  -4   -1.20    2.10
  12   0  -4   21.00    3.40
 -12   0   4   20.40    2.90
 -10   0   4  108.39    6.10
 -10   0   4  103.19    6.20
  10   0  -4  102.99    6.50
  10   0  -4  118.29    6.30
  -8   0   4   20.70    2.10
   8   0  -4   15.90    1.90
   8   0  -4   15.00    2.20
  -8   0   4   18.30    2.20
  -6   0   4  727.63   32.00
   6   0  -4  726.23   32.00
  -6   0   4  733.03   32.10
   4   0  -4 4425.86  186.38
   4   0  -4 4073.49  186.38
   4   0  -4 4142.29  186.08
  -4   0   4 4645.74  186.58
  -2   0   4 1417.86   59.59
   2   0  -4 1332.47   59.49
   2   0  -4 1366.96   59.59
   2   0  -4 1349.56   59.29
  -2   0   4 1396.76   59.59
   0   0   4  245.78   11.50
   0   0   4  249.88   11.50
   0   0   4  240.58   11.30
   0   0  -4  249.48   11.50
   0   0   4  239.78   11.20
   0   0  -4  287.27   11.40
   0   0  -4  250.27   11.30
   2   0   4 3586.24  161.18
   2   0   4 3660.63  161.68
  -2   0  -4 3759.92  161.48
  -2   0  -4 3619.14  161.08
  -2   0  -4 3626.84  161.68
   2   0   4 4197.38  161.48
  -4   0  -4  131.29    7.30
  -4   0  -4  139.09    7.10
   4   0   4  134.29    7.40
   6   0   4   42.30    2.40
   6   0   4   46.20    3.60
  -6   0  -4   38.20    3.90
   8   0   4    8.10    1.20
  -8   0  -4   10.90    2.60
   8   0   4    8.60    2.20
  10   0   4   32.10    2.60
  10   0   4   37.90    4.20
 -10   0  -4   37.30    4.50
  12   0   4   20.10    2.30
 -12   0  -4   18.90    3.80
  12   0   4   24.70    3.90
  14   0   4    1.90    2.50
  14   0   4    1.50    1.60
 -14   0  -4   -4.00    2.30
 -16   0  -4    3.70    3.40
  16   0   4    0.70    3.10
 -18   0  -4   22.70    5.30
  18   0   4   18.80    5.10
 -21  -1   4   17.80    4.80
  21  -1  -4   14.50    4.30
  21  -1  -4   15.50    5.10
  21   1  -4   17.00    5.20
  21   1  -4   18.00    4.90
 -21   1   4   14.70    4.40
  19  -1  -4    1.40    3.50
 -19  -1   4    2.10    2.70
 -19   1   4   -0.80    3.00
  19   1  -4    5.00    3.30
  19   1  -4    3.80    3.40
 -17  -1   4   22.40    3.60
  17  -1  -4   24.40    4.50
 -17   1   4   18.10    3.70
  17   1  -4   11.40    3.60
  17   1  -4   13.40    3.80
  15  -1  -4    8.40    3.00
 -15  -1   4   14.70    2.80
  15   1  -4   14.10    3.60
 -15   1   4    9.50    2.80
  15   1  -4   20.00    3.60
 -13  -1   4  157.78    9.10
  13  -1  -4  164.68    9.90
 -13   1   4  170.88    9.60
  13   1  -4  166.28    9.90
  13   1  -4  178.58   10.20
  11  -1  -4   79.79    5.50
 -11  -1   4   73.89    4.90
 -11   1   4   70.99    5.00
  11   1  -4   81.49    5.10
  11   1  -4   87.59    5.90
  11   1  -4   80.39    5.80
 -11   1   4   77.29    5.50
  -9  -1   4  181.08    8.70
   9  -1  -4  161.98    9.00
   9  -1  -4  185.38    9.30
  -9  -1   4  145.39    8.90
   9   1  -4  173.08    8.70
  -9   1   4  186.98    8.90
   9   1  -4  185.88    9.50
   9   1  -4  179.38    9.30
   7  -1  -4   48.90    3.20
   7  -1  -4   45.50    3.30
  -7  -1   4   46.20    2.90
  -7  -1   4   45.80    3.40
   7   1  -4   41.80    3.40
   7   1  -4   45.60    2.90
   7   1  -4   44.40    3.70
  -7   1   4   45.60    2.90
   7   1  -4   50.89    3.70
  -5  -1   4   28.30    2.80
  -5  -1   4   29.80    1.70
   5  -1  -4   31.90    2.10
  -5  -1   4   30.80    2.70
   5   1  -4   32.80    2.40
   5   1  -4   27.10    2.70
   5   1  -4   31.50    1.80
  -5   1   4   29.60    1.80
   5   1  -4   39.30    2.80
  -3  -1   4    2.30    1.20
  -3  -1   4    1.80    1.10
  -3  -1   4    1.00    0.90
   3  -1  -4    1.20    0.70
   3   1  -4    2.80    1.20
   3   1  -4    2.70    1.20
   3   1  -4    2.80    1.10
  -1  -1   4  246.98   11.60
   1  -1  -4  248.58   11.20
  -1  -1   4  250.87   11.20
   1  -1  -4  258.07   11.40
  -1  -1   4  246.18   11.60
   1   1  -4  241.48   11.60
  -1   1   4  249.88   11.20
   1   1  -4  260.77   11.60
   1   1  -4  247.38   11.60
   1   1  -4  251.07   11.20
  -1  -1  -4   -0.50    0.60
   1  -1   4    0.00    1.10
   1  -1   4    0.30    0.80
   1  -1   4   -0.40    0.90
  -1  -1  -4    2.40    0.80
  -1  -1  -4   -0.90    1.00
   1   1   4    0.30    1.20
  -1   1  -4   -1.00    0.80
  -1   1  -4    0.60    1.10
   1   1   4   -0.40    0.60
  -1   1  -4    0.40    1.00
  -3  -1  -4   -0.70    1.40
   3  -1   4   -0.70    1.20
   3  -1   4    1.20    1.20
  -3  -1  -4    0.80    1.10
   3  -1   4    1.00    1.40
   3   1   4   -0.80    1.00
   3   1   4    0.90    0.50
  -3   1  -4    0.30    1.00
  -3   1  -4    2.00    0.90
  -3   1  -4    2.20    1.40
   3   1   4    0.40    1.40
   5  -1   4   47.60    3.40
   5  -1   4   48.00    3.70
  -5  -1  -4   40.50    3.40
   5  -1   4   40.30    3.80
  -5  -1  -4   37.90    3.90
  -5   1  -4   37.00    3.60
   5   1   4   40.00    3.50
   5   1   4   39.40    3.80
  -5   1  -4   46.90    4.30
   7  -1   4    0.50    1.50
  -7  -1  -4    0.40    1.90
   7  -1   4   -0.10    0.90
  -7   1  -4   -0.40    1.60
   7   1   4   -0.20    1.50
   9  -1   4   -0.50    1.90
  -9  -1  -4   -0.10    1.50
   9  -1   4    1.10    1.10
  -9   1  -4    2.30    2.10
   9   1   4   -1.30    1.50
  11  -1   4  160.08    7.90
 -11  -1  -4  155.28    9.60
  11   1   4  131.39    9.00
 -11   1  -4  150.38    9.60
  13  -1   4   -2.30    2.40
  13  -1   4   -0.20    1.40
 -13  -1  -4   -0.50    2.60
  13   1   4    2.40    2.50
 -13   1  -4   -4.20    2.20
  15  -1   4   52.89    6.70
 -15  -1  -4   56.99    6.80
  15   1   4   62.69    6.80
 -15   1  -4   57.99    7.00
 -17  -1  -4    1.30    3.70
  17  -1   4   -4.70    3.20
  17   1   4    2.90    3.00
 -17   1  -4   -1.40    3.40
  17   1   4   -0.60    3.30
  20  -2  -4   -0.90    3.60
  20  -2  -4    1.20    3.20
 -20  -2   4    4.70    3.40
  20   2  -4    6.60    3.80
  20   2  -4    1.50    3.50
 -18  -2   4   -0.10    2.60
  18  -2  -4    0.30    3.00
  18  -2  -4    1.60    2.90
  18   2  -4   -3.40    2.00
  18   2  -4   -1.70    2.60
 -16  -2   4   -0.60    2.00
  16  -2  -4   -3.20    2.10
  16  -2  -4   -0.20    2.60
  16   2  -4    0.00    2.30
  16   2  -4   -2.50    2.60
  14  -2  -4    8.40    2.70
  14  -2  -4    5.10    2.60
 -14  -2   4    5.40    2.10
  14   2  -4    7.50    2.70
  14   2  -4    2.60    2.70
  12  -2  -4    8.00    2.20
 -12  -2   4   12.00    2.40
  12  -2  -4   11.80    2.90
 -12   2   4   11.40    2.80
  12   2  -4   12.80    2.80
  12   2  -4    4.40    2.40
 -10  -2   4  356.06   17.00
  10  -2  -4  366.46   17.70
 -10   2   4  362.26   17.20
  10   2  -4  366.26   17.10
  10   2  -4  382.76   18.20
  10   2  -4  363.86   17.90
  -8  -2   4   59.49    3.60
   8  -2  -4   53.89    4.10
   8  -2  -4   55.39    3.90
   8   2  -4   55.89    4.30
   8   2  -4   61.59    4.60
  -8   2   4   46.50    3.50
   8   2  -4   59.19    4.10
   8   2  -4   52.89    3.50
  -6  -2   4   37.90    3.60
  -6  -2   4   39.70    3.50
  -6  -2   4   31.10    2.30
   6  -2  -4   31.20    3.20
   6  -2  -4   31.80    2.60
   6   2  -4   33.10    2.90
   6   2  -4   29.00    3.20
   6   2  -4   34.40    3.40
  -6   2   4   31.40    2.20
  -6   2   4   31.90    2.20
  -4  -2   4   35.90    3.20
   4  -2  -4   33.50    2.40
  -4  -2   4   31.20    2.80
  -4  -2   4   39.10    3.10
   4  -2  -4   35.20    2.30
   4  -2  -4   35.90    3.20
   4   2  -4   37.30    3.30
   4   2  -4   36.80    3.30
   4   2  -4   38.30    2.80
   2  -2  -4  182.88    8.60
  -2  -2   4  188.98    9.20
  -2  -2   4  192.58    8.80
  -2  -2   4  185.88    9.50
   2  -2  -4  193.48    8.50
  -2  -2   4  196.48    9.50
   2  -2  -4  190.38    9.30
   2  -2  -4  184.38    8.60
   2   2  -4  186.68    9.40
  -2   2   4  189.78    9.30
   2   2  -4  186.28    9.20
   2   2  -4  191.38    9.50
   2   2  -4  197.88    9.60
   0  -2   4   19.50    2.50
   0  -2  -4   19.90    1.90
   0  -2  -4   23.10    1.80
   0  -2  -4   20.40    1.50
   0  -2   4   19.80    2.10
   0  -2   4   19.90    2.00
   0  -2   4   21.40    2.50
   0   2  -4   20.90    2.50
   0   2  -4   23.50    2.60
   0   2  -4   20.70    2.30
   0   2   4   19.50    1.20
   0   2   4   16.20    1.90
   0   2   4   20.00    1.20
  -2  -2  -4   99.99    4.60
   2  -2   4  104.89    5.90
   2  -2   4  105.69    6.00
   2  -2   4   97.29    5.60
  -2  -2  -4   98.89    5.30
  -2  -2  -4   98.29    5.80
  -2   2  -4  105.19    5.50
  -2   2  -4   95.49    5.90
   2   2   4   96.79    5.10
  -2   2  -4  102.89    5.80
   2   2   4   89.59    5.10
  -2   2  -4   95.59    5.60
   2   2   4   99.49    4.60
   4  -2   4   66.69    4.40
   4  -2   4   65.69    4.70
  -4  -2  -4   64.89    4.30
  -4  -2  -4   67.09    4.70
   4   2   4   70.69    3.40
   4   2   4   61.29    4.10
   4   2   4   62.09    3.70
  -4   2  -4   68.59    4.20
  -4   2  -4   71.79    4.70
   6  -2   4   30.80    3.60
  -6  -2  -4   31.00    3.70
  -6   2  -4   31.60    3.60
   6   2   4   33.80    3.30
   6   2   4   33.00    2.40
  -6   2  -4   30.80    2.90
   8  -2   4   11.00    2.80
   8  -2   4   16.50    2.20
  -8  -2  -4   10.10    2.80
  -8   2  -4   12.20    2.80
   8   2   4   10.40    1.80
   8   2   4   11.60    2.50
  10  -2   4   34.20    3.50
 -10  -2  -4   31.60    4.20
  10  -2   4   39.90    4.70
  10   2   4   25.30    3.70
  10   2   4   34.80    3.30
 -10   2  -4   44.80    5.10
 -12  -2  -4   11.50    3.40
  12  -2   4    6.30    2.10
  12  -2   4    5.00    2.90
 -12   2  -4    6.40    3.00
  12   2   4    6.20    2.10
  12   2   4    5.70    2.80
  14  -2   4    6.80    3.50
  14  -2   4    3.60    2.20
 -14  -2  -4    5.10    3.30
 -14   2  -4    9.20    3.80
  14   2   4    7.90    3.50
  14   2   4    5.30    2.50
  16  -2   4   10.20    4.10
 -16  -2  -4   20.40    4.80
 -16   2  -4    6.00    3.20
  16   2   4   10.30    3.80
  18  -2   4    2.50    4.10
 -18  -2  -4    1.80    4.30
 -18   2  -4    3.90    4.20
  18   2   4   -0.60    4.00
  19  -3  -4    2.10    3.30
  19  -3  -4   -1.10    3.50
 -19  -3   4    3.00    3.20
  19   3  -4   -0.40    3.60
  19   3  -4    2.20    3.30
  17  -3  -4   32.80    5.00
  17  -3  -4   32.20    5.30
 -17  -3   4   33.70    4.60
  17   3  -4   35.40    5.70
  17   3  -4   44.60    5.60
  15  -3  -4   31.60    4.60
  15  -3  -4   26.30    4.40
 -15  -3   4   27.90    3.80
  15   3  -4   31.80    5.00
  15   3  -4   21.60    4.20
 -13  -3   4    2.40    1.90
  13  -3  -4    2.20    2.50
  13  -3  -4    3.70    2.50
  13   3  -4    5.50    2.50
  13   3  -4   -1.00    2.30
 -11  -3   4    6.90    1.90
  11  -3  -4    3.50    2.00
  11  -3  -4    2.90    2.10
  11   3  -4   10.70    2.90
  11   3  -4   -0.50    1.90
 -11   3   4    6.80    2.10
   9  -3  -4   -1.50    1.80
  -9  -3   4   -0.60    1.30
   9  -3  -4    2.20    1.60
  -9   3   4    0.40    1.20
   9   3  -4    0.00    1.80
   9   3  -4   -1.20    1.70
  -9   3   4    1.40    1.40
   7  -3  -4  387.96   18.50
  -7  -3   4  374.86   17.60
   7  -3  -4  353.66   17.80
  -7   3   4  391.06   17.40
   7   3  -4  383.46   17.80
   7   3  -4  380.86   18.40
  -7   3   4  384.26   17.40
   7   3  -4  388.96   18.50
   5  -3  -4    1.10    1.20
  -5  -3   4    0.90    1.20
   5  -3  -4    1.40    1.70
  -5   3   4    1.50    0.80
   5   3  -4    1.60    1.70
   5   3  -4   -2.20    1.50
  -5   3   4    0.10    0.80
   5   3  -4    2.40    1.40
   3  -3  -4   29.20    3.10
  -3  -3   4   33.50    2.90
   3  -3  -4   31.20    2.60
   3  -3  -4   31.50    2.60
   3  -3  -4   34.80    3.00
   3   3  -4   28.10    3.30
  -3   3   4   31.40    1.90
  -3   3   4   33.70    2.00
   3   3  -4   32.40    2.80
   3   3  -4   36.60    3.50
   1  -3  -4   44.30    3.40
  -1  -3   4   38.10    2.90
  -1  -3   4   43.60    3.30
   1  -3  -4   40.10    2.90
   1  -3  -4   36.20    2.90
   1  -3  -4   41.70    2.90
  -1  -3   4   34.50    3.40
  -1   3   4   37.90    2.30
  -1   3   4   38.70    3.40
  -1   3   4   36.90    2.30
   1   3  -4   33.20    3.60
   1   3  -4   37.70    3.90
  -1  -3  -4   25.40    2.50
   1  -3   4   20.50    3.00
   1  -3   4   21.60    2.60
   1  -3   4   22.20    2.60
  -1  -3  -4   19.80    1.90
  -1   3  -4   25.00    3.10
   1   3   4   23.60    2.10
  -1   3  -4   24.80    3.10
   1   3   4   18.60    2.40
   1   3   4   23.60    2.00
   3  -3   4   10.50    2.30
  -3  -3  -4   10.10    1.30
  -3  -3  -4    8.40    2.40
  -3   3  -4   10.10    2.30
   3   3   4    9.40    1.70
   3   3   4   11.80    1.40
   3   3   4   10.30    1.70
   3   3   4    8.60    1.60
  -5  -3  -4  160.18    9.10
   5  -3   4  157.38    9.20
   5   3   4  165.68    7.70
  -5   3  -4  157.78    9.00
   5   3   4  160.78    8.10
   5   3   4  142.79    8.30
  -7  -3  -4    3.80    2.40
   7  -3   4    5.00    2.40
   7   3   4    7.60    2.10
  -7   3  -4    6.30    2.40
   7   3   4    2.90    1.20
  -9  -3  -4   10.80    3.10
   9  -3   4   11.80    3.20
   9   3   4   11.10    2.00
  -9   3  -4   12.30    3.00
   9   3   4    8.60    2.70
  11  -3   4   87.39    7.20
 -11  -3  -4   87.59    7.20
  11   3   4   88.79    5.60
  11   3   4   76.99    6.40
 -11   3  -4   76.19    7.50
  13  -3   4  113.89    8.80
 -13  -3  -4  105.49    8.50
  13   3   4  127.39    7.20
 -13   3  -4  100.99    9.30
  13   3   4   78.59    7.90
  15  -3   4   -0.90    3.20
 -15  -3  -4    0.10    3.20
 -15   3  -4    1.30    3.60
  15   3   4    0.00    3.40
  17  -3   4   -3.70    3.20
 -17  -3  -4    2.10    3.80
 -17   3  -4   -2.50    3.50
  17   3   4    5.90    4.10
  18  -4  -4    9.50    3.80
  18  -4  -4    9.60    4.10
  18   4  -4    4.50    3.70
  18   4  -4    6.10    4.10
 -16  -4   4    3.90    2.90
  16  -4  -4   11.60    4.00
  16  -4  -4   12.00    3.80
 -16   4   4    6.70    2.80
  16   4  -4   10.20    3.80
  16   4  -4    4.70    3.70
  14  -4  -4    1.00    2.80
  14  -4  -4    0.90    2.70
 -14  -4   4    1.50    2.20
 -14   4   4    1.90    2.10
  14   4  -4   -2.40    2.60
  14   4  -4    0.60    2.30
  12  -4  -4   13.90    3.20
 -12  -4   4   12.80    2.80
  12  -4  -4   10.60    3.00
  12   4  -4   15.80    3.30
 -12   4   4   14.30    2.70
  12   4  -4    9.30    3.20
  10  -4  -4   42.90    5.10
 -10  -4   4   39.20    4.00
  10  -4  -4   40.10    4.50
  10   4  -4   52.59    5.10
  10   4  -4   38.90    4.90
 -10   4   4   38.10    3.70
 -10   4   4   43.50    3.90
  -8  -4   4   10.80    2.30
   8  -4  -4   12.30    2.50
   8  -4  -4   12.50    3.10
   8   4  -4   10.70    2.90
   8   4  -4   14.80    2.90
  -8   4   4   11.90    2.10
  -8   4   4   12.70    2.10
  -6  -4   4    1.60    1.60
   6  -4  -4   -1.60    1.70
   6  -4  -4   -1.00    1.30
  -6   4   4   -0.10    1.10
   6   4  -4   -1.50    1.30
   6   4  -4   -0.90    1.70
   6   4  -4   -0.60    1.50
  -6   4   4   -1.50    0.90
   4  -4  -4    4.70    2.20
   4  -4  -4    4.30    1.60
  -4  -4   4    8.60    1.90
  -4   4   4    7.20    1.40
   4   4  -4    9.00    2.00
   4   4  -4    8.80    2.70
  -4   4   4    6.90    1.40
   4   4  -4    9.00    1.80
   2  -4  -4  269.37   11.90
  -2  -4   4  275.17   13.10
   2  -4  -4  273.27   13.30
  -2   4   4  271.07   12.50
   2   4  -4  265.77   13.80
  -2   4   4  262.67   12.50
   2   4  -4  279.17   14.00
   0  -4   4    2.30    1.50
   0  -4  -4   -0.50    1.30
   0  -4   4   -1.10    1.90
   0   4   4    0.60    1.00
   0   4   4    0.30    1.20
   0   4  -4    2.60    2.10
   0   4  -4   -2.50    1.90
  -2  -4  -4  103.79    7.10
  -2  -4  -4  106.79    5.60
   2  -4   4  103.59    6.30
   2  -4   4  101.69    6.90
  -2   4  -4   90.69    6.70
  -2   4  -4   94.39    6.50
   2   4   4   98.99    5.60
   2   4   4   96.89    5.70
  -4  -4  -4  367.66   19.60
  -4  -4  -4  382.56   18.00
   4  -4   4  409.66   19.70
   4   4   4  386.46   17.20
   4   4   4  386.96   18.10
  -4   4  -4  427.36   19.80
   4   4   4  426.56   18.70
   4   4   4  383.56   18.60
   6  -4   4   56.49    5.70
  -6  -4  -4   51.49    5.50
  -6   4  -4   50.69    5.40
   6   4   4   58.49    3.40
   6   4   4   52.99    4.80
   6   4   4   52.59    3.70
   8  -4   4    9.40    3.10
  -8  -4  -4   14.90    3.60
   8   4   4   10.00    1.80
   8   4   4   13.80    3.00
 -10  -4  -4   33.40    5.10
  10  -4   4   31.30    5.00
  10   4   4   28.10    3.10
  10   4   4   48.00    5.20
  12  -4   4   13.80    4.10
 -12  -4  -4   10.80    3.90
  12   4   4    8.00    3.50
 -14  -4  -4    1.00    3.50
  14  -4   4    3.20    3.60
  14   4   4    0.70    2.80
 -16  -4  -4   55.69    7.50
  16  -4   4   56.19    7.70
  16   4   4   53.49    6.90
  17  -5  -4    8.90    4.10
  17  -5  -4    4.90    3.90
  17   5  -4   10.70    4.50
  17   5  -4    9.30    4.00
  15  -5  -4   11.30    4.00
 -15  -5   4    7.10    3.10
  15  -5  -4    6.70    3.60
 -15   5   4    8.70    3.10
  15   5  -4   13.40    4.40
  15   5  -4    6.40    3.50
  13  -5  -4   11.90    3.90
 -13  -5   4   11.00    3.00
  13  -5  -4    7.80    3.40
  13   5  -4    7.00    3.20
 -13   5   4    4.90    2.50
  13   5  -4    2.80    3.10
 -11  -5   4   12.50    3.00
  11  -5  -4    9.80    3.40
  11  -5  -4    6.30    3.10
  11   5  -4    9.50    3.50
 -11   5   4    9.60    2.50
  11   5  -4   15.30    3.50
  -9  -5   4   -1.50    1.70
   9  -5  -4    2.60    2.30
   9  -5  -4    1.60    2.40
   9   5  -4   -3.40    2.10
  -9   5   4    1.00    1.60
   9   5  -4    0.60    2.30
   7  -5  -4    4.90    2.40
   7  -5  -4    6.30    2.70
  -7  -5   4    6.40    2.30
   7   5  -4    6.50    2.70
  -7   5   4    4.00    1.60
  -7   5   4    4.30    1.80
   7   5  -4    0.70    2.20
  -5  -5   4   66.79    4.60
   5  -5  -4   73.39    5.40
   5   5  -4   72.89    5.80
  -5   5   4   61.29    4.20
  -5   5   4   67.29    4.30
   5   5  -4   50.29    5.60
  -3  -5   4   16.10    2.50
   3  -5  -4   12.30    1.20
   3  -5  -4    8.80    2.30
   3   5  -4    9.50    2.80
  -3   5   4   11.20    1.90
   3   5  -4   14.40    3.20
  -3   5   4    9.70    1.80
  -1  -5   4   89.79    5.40
   1   5  -4   89.09    6.50
  -1   5   4   84.29    5.00
   1   5  -4   78.19    6.30
  -1   5   4   75.29    4.90
   1  -5   4   16.20    2.70
   1  -5   4   13.40    3.30
   1   5   4   15.20    2.30
   1   5   4   15.10    2.40
  -1   5  -4   14.30    3.20
  -1   5  -4   12.30    3.30
  -3  -5  -4   42.80    5.30
   3  -5   4   32.70    4.70
   3  -5   4   43.60    4.40
  -3   5  -4   43.80    5.00
   3   5   4   45.50    4.10
   3   5   4   45.20    4.00
   5  -5   4   34.40    4.30
   5  -5   4   37.70    5.00
  -5  -5  -4   25.10    4.60
   5   5   4   44.40    4.30
  -5   5  -4   26.40    4.30
   5   5   4   33.10    3.20
   7  -5   4    3.30    2.70
  -7  -5  -4    1.10    2.80
  -7   5  -4    3.20    2.60
   7   5   4    4.10    2.40
   7   5   4    2.60    1.60
  -9  -5  -4   25.60    4.90
   9  -5   4   20.50    4.50
   9   5   4   19.90    3.80
   9   5   4   25.50    4.80
  -9   5  -4   39.00    5.30
 -11  -5  -4    1.40    3.00
  11  -5   4    1.00    3.00
 -11   5  -4   -6.10    2.40
  11   5   4   -5.00    2.40
 -13  -5  -4   -2.30    3.80
  13  -5   4    0.20    3.60
 -13   5  -4    1.70    3.30
  13   5   4    2.00    3.60
  14  -6  -4   -0.30    3.20
  14  -6  -4    6.20    3.60
  14   6  -4    5.20    3.90
  14   6  -4    3.40    3.80
  12  -6  -4   13.30    4.30
 -12  -6   4   19.20    3.90
  12  -6  -4   13.80    4.20
 -12   6   4   12.80    4.70
  12   6  -4   14.30    4.20
  12   6  -4   11.10    4.10
 -10  -6   4    7.00    3.10
  10  -6  -4   13.40    4.00
  10  -6  -4   10.60    3.70
 -10   6   4    9.20    2.40
  10   6  -4    9.70    3.80
  10   6  -4    8.70    3.30
  -8  -6   4   37.40    4.60
   8  -6  -4   32.00    4.70
   8   6  -4   43.40    5.20
  -8   6   4   34.20    3.60
   8   6  -4   30.10    5.00
  -6  -6   4   45.30    5.10
   6  -6  -4   39.60    5.00
   6   6  -4   44.10    5.60
   6   6  -4   44.40    5.40
  -6   6   4   48.10    3.90
  -4  -6   4    5.50    2.10
   4  -6  -4    8.50    2.70
   4   6  -4    8.90    3.20
   4   6  -4    0.70    2.60
  -4   6   4    9.20    2.10
  -2  -6   4   87.09    5.90
   2   6  -4   72.69    7.40
   2   6  -4   89.09    7.20
  -2   6   4   95.19    5.60
   0  -6   4   22.50    3.20
   0   6  -4   30.50    4.50
   0   6  -4   23.10    4.30
   0   6   4   28.30    3.20
   2  -6   4   12.20    3.70
   2  -6   4   15.50    2.90
  -2   6  -4   13.20    3.70
   2   6   4   18.10    2.90
  -4  -6  -4  196.98   12.10
   4  -6   4  176.38   11.60
   4  -6   4  173.08   10.30
   4   6   4  177.68   10.10
  -4   6  -4  189.08   11.70
   6  -6   4   28.20    5.10
   6  -6   4   25.70    4.10
  -6  -6  -4   31.30    5.50
  -6   6  -4   30.90    4.90
   6   6   4   43.40    4.80
   6   6   4   34.50    3.70
  -8  -6  -4    4.10    3.50
   8  -6   4    2.00    2.60
  -8   6  -4    0.00    2.80
   8   6   4    1.80    2.60
  10  -6   4   61.79    7.60
 -10  -6  -4   57.79    7.50
 -10   6  -4   60.19    7.20
  10   6   4   67.79    6.90
  12  -6   4   14.00    5.10
 -12  -6  -4   23.60    5.50
  12   6   4   28.70    5.00
 -12   6  -4   19.50    5.00
  11  -7  -4   15.60    4.80
  11   7  -4   23.00    5.00
  11   7  -4   18.70    4.50
  -9  -7   4    1.80    2.90
   9  -7  -4    5.40    3.50
   9   7  -4    0.10    3.00
   9   7  -4    1.00    3.20
   7  -7  -4   10.90    4.10
  -7  -7   4   15.50    3.90
   7   7  -4   15.90    4.30
   7   7  -4   20.10    4.30
   5  -7  -4    3.30    3.10
   5   7  -4   14.50    3.90
   5   7  -4   13.90    3.90
   3   7  -4    0.00    2.60
   3   7  -4    3.10    3.10
  -1   7   4   18.30    2.90
   1   7  -4   23.10    4.50
   1   7  -4   16.70    4.20
   1  -7   4   37.20    4.30
   1   7   4   38.20    4.20
  -1   7  -4   37.90    5.40
  -3  -7  -4   14.40    4.40
   3  -7   4   12.00    3.00
   3  -7   4   11.50    4.00
   3   7   4    7.40    2.60
  -3   7  -4    4.30    3.40
   5  -7   4   15.70    4.40
  -5  -7  -4    7.50    4.10
   5  -7   4    7.40    3.00
  -5   7  -4    2.40    3.10
   5   7   4    3.10    2.70
   7  -7   4   29.00    6.00
   7  -7   4   28.90    4.70
  -7  -7  -4   25.90    5.70
  -7   7  -4   26.90    5.40
   7   7   4   26.50    4.50
   9  -7   4    2.00    3.50
   9  -7   4    5.40    4.30
  -9  -7  -4   -0.50    3.80
   9   7   4   -1.10    3.10
  -9   7  -4    0.10    3.20
   8   8  -4    0.60    3.90
   6  -8  -4   20.10    5.00
  -6  -8   4   19.10    4.50
   6   8  -4   13.00    4.50
   6   8  -4   18.60    5.00
   4   8  -4    5.20    3.70
   4   8  -4   12.40    4.40
   2   8  -4   20.40    4.70
   0   8  -4   -0.80    3.50
  -2  -8  -4   -0.10    3.80
  -2   8  -4    0.50    3.70
   4  -8   4   24.60    5.70
  -4  -8  -4   25.70    6.10
  -4   8  -4   22.60    5.20
 -22   0   5    0.70    3.20
  20   0  -5    1.70    3.30
  20   0  -5    1.70    3.50
 -20   0   5    0.50    3.00
  18   0  -5   -0.70    2.00
  18   0  -5    3.30    3.30
 -18   0   5    1.40    2.80
 -16   0   5   -1.90    1.80
  16   0  -5    0.00    2.40
  14   0  -5   -2.70    2.00
 -14   0   5   -0.90    1.80
  12   0  -5   -2.90    1.50
 -12   0   5   -0.90    1.40
 -10   0   5   -0.40    1.10
  10   0  -5   -2.20    1.20
 -10   0   5    0.10    1.10
  10   0  -5   -1.10    1.00
   8   0  -5   -1.80    1.10
  -8   0   5   -1.60    0.90
  -8   0   5   -1.30    0.90
   8   0  -5   -1.40    0.90
   6   0  -5   -1.30    0.80
   6   0  -5    1.70    1.40
  -6   0   5   -2.00    0.80
   6   0  -5    0.20    0.70
   6   0  -5   -1.30    1.00
   4   0  -5   -0.50    1.10
   4   0  -5    0.20    1.10
   4   0  -5    0.40    0.80
  -4   0   5    0.70    0.90
   2   0  -5    1.90    1.00
  -2   0   5   -0.60    0.90
  -2   0   5    0.00    1.00
   2   0  -5   -0.40    0.90
   2   0  -5    0.50    0.70
   0   0   5   -0.50    0.70
   0   0  -5   -0.30    1.00
   0   0  -5   -0.20    0.80
   0   0   5   -0.50    1.00
   0   0  -5    1.40    0.80
   0   0   5   -0.10    0.70
   0   0   5   -1.00    1.10
  -2   0  -5    0.10    1.00
   2   0   5    0.70    1.30
  -2   0  -5   -1.40    1.30
   2   0   5    1.10    1.10
   2   0   5   -0.60    0.70
   4   0   5    2.10    1.60
  -4   0  -5    0.50    1.50
   4   0   5   -0.20    1.20
  -4   0  -5    0.50    1.30
   4   0   5    0.20    0.90
  -6   0  -5   -3.10    1.60
   6   0   5    1.00    1.40
  -8   0  -5   -1.60    1.30
   8   0   5   -2.00    1.60
   8   0   5   -0.40    0.60
  10   0   5   -0.90    0.80
 -10   0  -5   -2.60    2.00
  10   0   5    2.30    2.10
 -12   0  -5   -1.90    1.70
  12   0   5   -1.10    1.10
  12   0   5   -3.30    2.00
 -14   0  -5   -3.60    2.60
  14   0   5    1.60    2.80
  16   0   5   -0.10    3.50
 -16   0  -5   -4.70    3.00
  18   0   5    2.80    3.70
 -18   0  -5    3.20    3.90
  21  -1  -5   -0.90    3.60
 -21  -1   5   -0.30    2.70
  21   1  -5    2.10    4.10
  21   1  -5    0.50    3.70
 -19  -1   5   14.30    3.40
  19  -1  -5   11.80    4.10
  19   1  -5   18.00    4.50
 -19   1   5   15.80    3.90
  19   1  -5   19.60    4.50
  17  -1  -5  137.49    9.20
 -17  -1   5  113.99    7.70
 -17   1   5  110.19    8.10
  17   1  -5  117.99    8.70
  17   1  -5  115.99    8.80
 -15  -1   5   -1.10    1.80
  15  -1  -5    2.70    2.40
 -15   1   5    0.30    1.90
  15   1  -5    0.90    1.90
  15   1  -5   -1.70    2.20
  13  -1  -5   19.20    3.30
 -13  -1   5   24.20    2.90
  13   1  -5   22.70    3.70
  13   1  -5   19.20    3.30
 -13   1   5   21.00    3.10
  11  -1  -5  210.18   11.70
 -11  -1   5  227.28   11.10
 -11   1   5  251.97   11.40
  11   1  -5  226.08   11.90
  11   1  -5  213.48   11.10
  11   1  -5  227.78   12.10
   9  -1  -5   30.90    3.00
   9  -1  -5   33.90    3.20
  -9  -1   5   29.70    2.40
  -9  -1   5   30.90    3.20
  -9   1   5   24.90    2.50
   9   1  -5   25.70    3.10
   9   1  -5   26.20    3.10
   9   1  -5   30.60    2.50
  -7  -1   5  124.39    6.60
  -7  -1   5  117.79    5.80
   7  -1  -5  140.19    6.50
   7  -1  -5  123.59    6.60
   7   1  -5  116.79    5.90
   7   1  -5  115.49    6.80
   7   1  -5  127.09    6.80
   7   1  -5  114.69    6.70
  -7   1   5  128.39    6.00
   5  -1  -5   11.30    1.20
  -5  -1   5   11.40    1.90
   5  -1  -5   14.10    1.80
  -5  -1   5   14.50    1.90
  -5  -1   5   12.70    1.90
   5   1  -5   13.40    1.90
   5   1  -5   11.60    1.80
   5   1  -5   13.30    1.90
  -3  -1   5   52.09    2.40
  -3  -1   5   50.19    3.40
   3  -1  -5   50.79    2.90
  -3  -1   5   47.20    3.40
  -3   1   5   48.80    3.10
   3   1  -5   47.50    3.20
   3   1  -5   55.29    3.60
   3   1  -5   50.49    3.40
   1  -1  -5  829.02   35.80
   1  -1  -5  805.42   35.60
   1  -1  -5  817.92   36.30
  -1  -1   5  832.82   35.80
  -1  -1   5  823.92   36.20
  -1  -1   5  820.52   36.20
  -1   1   5  842.52   35.80
   1   1  -5  831.22   36.20
   1   1  -5  856.21   35.80
   1   1  -5  814.92   36.10
   1   1  -5  731.13   36.00
   1  -1   5  838.92   33.80
   1  -1   5  753.32   33.60
   1  -1   5  772.32   33.70
  -1  -1  -5  739.83   33.90
   1  -1   5  757.02   33.80
  -1  -1  -5  666.13   33.20
  -1  -1  -5  763.72   33.10
  -1   1  -5  789.72   33.80
   1   1   5  754.82   33.90
  -1   1  -5  775.82   33.70
   1   1   5  758.12   33.30
  -1   1  -5  771.82   33.70
   1   1   5  744.53   33.00
  -3  -1  -5    2.20    1.30
  -3  -1  -5   -0.60    1.50
   3  -1   5    1.80    1.40
   3  -1   5   -0.70    1.10
   3  -1   5    0.10    1.40
   3   1   5   -0.70    1.30
  -3   1  -5    8.20    1.20
  -3   1  -5    1.90    1.10
   3   1   5    1.60    0.50
   3   1   5    0.50    1.10
  -3   1  -5    2.00    1.40
   5  -1   5  453.25   20.40
  -5  -1  -5  427.76   20.90
   5   1   5  385.76   20.10
  -5   1  -5  465.45   20.80
   5   1   5  460.25   19.00
   7  -1   5    1.40    1.80
  -7  -1  -5   -3.70    1.60
   7   1   5    3.00    1.80
  -7   1  -5   -1.10    1.70
   9  -1   5   15.30    3.10
  -9  -1  -5   16.60    3.10
   9  -1   5   16.90    1.90
  -9   1  -5   11.00    2.70
   9   1   5   12.90    2.70
  11  -1   5   33.70    2.90
  11  -1   5   35.40    4.60
 -11  -1  -5   25.20    4.30
  11   1   5   22.10    3.70
 -11   1  -5   25.80    4.20
  13  -1   5    8.40    3.20
 -13  -1  -5    7.50    3.30
  13  -1   5   10.30    2.00
 -13   1  -5   23.30    4.10
  13   1   5    9.20    3.10
 -15  -1  -5    4.80    3.30
  15  -1   5   -2.00    2.90
 -15   1  -5   -2.70    2.90
  15   1   5   -0.60    2.70
 -17  -1  -5   10.00    3.80
  17  -1   5   18.10    4.80
 -17   1  -5   13.90    4.80
  17   1   5   12.40    4.10
  20  -2  -5   11.90    4.00
  20  -2  -5   13.00    4.70
 -20  -2   5   10.90    3.60
  20   2  -5    9.70    4.30
  20   2  -5   14.60    4.70
 -18  -2   5   -0.20    2.30
  18  -2  -5   -3.50    2.60
  18  -2  -5   -5.50    2.00
  18   2  -5    2.70    3.20
  18   2  -5   -2.10    2.50
  16  -2  -5   20.20    3.80
 -16  -2   5   13.10    2.80
  16  -2  -5   16.70    3.90
  16   2  -5   14.40    3.60
  16   2  -5   26.70    4.50
 -14  -2   5   82.79    5.70
  14  -2  -5   94.59    6.80
  14   2  -5   85.29    6.70
  14   2  -5   73.69    7.20
 -12  -2   5    3.60    1.60
  12  -2  -5    2.60    1.90
  12   2  -5    2.80    2.30
 -12   2   5    4.30    1.80
  12   2  -5    2.20    2.20
  12   2  -5    2.70    1.60
  10  -2  -5   43.60    3.90
 -10  -2   5   41.70    3.10
  10   2  -5   35.30    3.00
 -10   2   5   39.40    3.10
  10   2  -5   33.40    4.00
  10   2  -5   39.60    4.20
  -8  -2   5   81.79    4.30
   8  -2  -5   78.39    4.80
  -8   2   5   76.19    4.20
   8   2  -5   78.99    5.20
   8   2  -5   72.59    5.30
  -8   2   5   80.79    4.20
  -6  -2   5   83.59    5.70
   6  -2  -5   86.39    5.80
   6  -2  -5   97.89    5.10
  -6  -2   5   92.39    5.60
  -6  -2   5   99.29    4.70
   6   2  -5   98.99    5.90
   6   2  -5  100.89    5.50
   6   2  -5  100.39    6.00
   4  -2  -5 1034.10   45.10
   4  -2  -5 1043.90   45.80
  -4  -2   5 1027.10   45.70
   4  -2  -5 1015.50   44.80
   4  -2  -5  981.90   44.80
  -4  -2   5 1020.90   45.60
  -4  -2   5 1011.90   45.80
   4   2  -5 1005.60   45.90
   4   2  -5  988.80   45.50
   4   2  -5 1211.48   46.10
  -2  -2   5   31.00    2.80
   2  -2  -5   31.70    1.90
  -2  -2   5   30.60    2.20
   2  -2  -5   33.20    1.90
  -2  -2   5   31.80    3.10
   2  -2  -5   29.80    2.70
   2  -2  -5   31.80    2.00
   2   2  -5   36.20    3.30
   2   2  -5   36.90    3.20
   2   2  -5   33.50    3.20
   2   2  -5   33.40    2.90
   0  -2   5   26.40    2.60
   0  -2   5   21.00    2.10
   0  -2  -5   24.50    2.20
   0  -2   5   21.60    2.60
   0  -2  -5   20.10    2.80
   0  -2   5   21.30    2.50
   0  -2  -5   22.50    1.50
   0  -2  -5   20.40    1.80
   0   2  -5   18.10    2.60
   0   2  -5   20.40    2.60
   0   2   5   23.90    1.50
   0   2   5   24.10    2.20
   0   2  -5   24.90    2.70
   0   2  -5   22.50    2.10
   2  -2   5  482.95   21.80
  -2  -2  -5  492.75   21.50
  -2  -2  -5  473.45   22.20
   2  -2   5  494.35   22.10
   2  -2   5  447.66   22.40
  -2   2  -5  463.75   21.90
  -2   2  -5  460.95   21.70
   2   2   5  487.45   21.20
  -2   2  -5  472.15   22.00
   2   2   5  461.95   21.00
  -4  -2  -5  111.29    6.70
  -4  -2  -5  103.29    6.00
   4  -2   5  101.39    6.20
   4   2   5  101.89    4.80
  -4   2  -5  101.59    5.70
   4   2   5  108.09    5.80
  -4   2  -5  108.29    6.30
   4   2   5  101.29    5.30
  -6  -2  -5   80.59    6.00
   6  -2   5   84.49    5.90
  -6   2  -5   79.79    4.80
  -6   2  -5   82.39    5.90
   6   2   5   84.79    4.30
   6   2   5   79.29    4.30
   6   2   5   79.59    5.30
   8  -2   5    4.90    2.40
  -8  -2  -5    5.30    2.60
   8   2   5    6.70    2.30
   8   2   5    3.90    1.30
  -8   2  -5    3.20    2.40
 -10  -2  -5   53.89    5.80
  10  -2   5   66.29    6.30
  10   2   5   55.59    5.50
 -10   2  -5   53.19    5.90
  10   2   5   57.49    4.10
  12  -2   5   53.09    6.60
 -12  -2  -5   93.79    7.30
 -12   2  -5   80.89    7.50
  12   2   5   74.59    5.20
  12   2   5   71.99    6.70
  14  -2   5   44.40    6.00
 -14  -2  -5   43.90    6.00
  14   2   5   28.30    4.90
 -14   2  -5   27.20    5.20
  14   2   5   28.90    3.90
  16  -2   5   -2.80    3.50
 -16  -2  -5   -1.50    3.30
  16   2   5   -3.60    3.10
 -16   2  -5   -3.40    3.20
  19  -3  -5   11.10    4.20
  19  -3  -5   13.80    4.50
  19   3  -5   10.00    4.00
  19   3  -5   15.50    4.90
  17  -3  -5   11.60    3.50
  17  -3  -5    7.50    3.40
 -17  -3   5    6.60    2.80
  17   3  -5   11.90    3.50
  17   3  -5   10.50    4.00
 -15  -3   5    2.10    2.10
  15  -3  -5    0.30    2.40
  15  -3  -5    6.00    2.70
  15   3  -5    3.00    2.60
  15   3  -5    5.20    3.20
  13  -3  -5   37.80    4.50
  13  -3  -5   37.80    4.60
 -13  -3   5   22.70    3.10
 -13   3   5   29.20    3.60
  13   3  -5   34.70    4.50
  13   3  -5   28.70    4.50
  11  -3  -5  111.39    7.00
 -11  -3   5  108.09    6.10
  11  -3  -5   97.39    6.70
 -11   3   5  103.39    6.00
  11   3  -5  105.69    6.90
  11   3  -5   81.39    6.90
 -11   3   5   97.49    5.90
   9  -3  -5   45.70    4.60
  -9  -3   5   41.90    3.20
   9  -3  -5   45.20    4.10
  -9   3   5   47.10    3.10
   9   3  -5   47.40    4.60
  -9   3   5   43.40    3.00
   9   3  -5   26.20    3.90
   7  -3  -5   12.50    2.40
   7  -3  -5   14.40    2.30
  -7  -3   5   10.50    1.70
  -7   3   5   12.00    1.30
   7   3  -5   12.90    2.40
  -7   3   5   13.80    1.30
   7   3  -5   15.80    2.70
   5  -3  -5  334.77   16.30
  -5  -3   5  332.27   15.80
   5  -3  -5  355.16   15.50
   5   3  -5  333.57   15.70
   5   3  -5  301.77   16.10
   5   3  -5  334.57   16.40
   3  -3  -5  111.29    5.50
   3  -3  -5  129.19    6.10
   3  -3  -5  108.49    5.90
  -3  -3   5  110.39    6.40
   3  -3  -5  109.09    6.60
   3   3  -5  108.89    6.90
   3   3  -5  114.49    6.50
   3   3  -5  143.29    7.40
  -1  -3   5    4.90    1.90
  -1  -3   5    4.30    1.50
   1  -3  -5    5.50    1.20
   1  -3  -5    1.80    1.10
   1  -3  -5    2.80    1.20
  -1  -3   5    2.80    1.30
   1  -3  -5    2.10    1.50
   1   3  -5    5.70    1.70
   1   3  -5    3.00    1.90
  -1   3   5    4.80    1.60
   1  -3   5   11.20    2.10
   1  -3   5    6.80    1.70
  -1  -3  -5    6.30    2.30
   1  -3   5    9.80    2.40
  -1  -3  -5   10.40    1.80
  -1  -3  -5    9.60    1.20
  -1   3  -5   11.50    2.40
   1   3   5    9.60    1.20
   1   3   5    9.80    1.20
   1   3   5   10.30    1.80
  -1   3  -5    7.60    2.30
   3  -3   5   41.90    4.10
  -3  -3  -5   28.60    3.70
  -3  -3  -5   28.50    1.90
   3   3   5   30.60    2.60
   3   3   5   29.90    2.90
   3   3   5   28.50    2.60
   5  -3   5   16.10    3.00
  -5  -3  -5   18.60    3.10
   5   3   5   12.60    1.30
  -5   3  -5   15.00    2.70
   5   3   5   19.60    2.50
   5   3   5   18.80    2.20
  -7  -3  -5  378.26   18.80
   7  -3   5  328.87   18.50
   7   3   5  383.66   17.20
   7   3   5  367.56   16.80
  -7   3  -5  367.56   18.60
   7   3   5  394.86   18.10
  -9  -3  -5    7.70    3.10
   9  -3   5    4.50    2.80
  -9   3  -5   10.50    3.20
   9   3   5    6.90    1.60
   9   3   5    4.30    2.10
  11  -3   5   57.49    6.60
 -11  -3  -5   71.59    7.20
  11   3   5   71.09    4.70
 -11   3  -5   70.49    6.90
  11   3   5   60.19    6.10
  13  -3   5   17.20    4.40
 -13  -3  -5   14.20    4.20
 -13   3  -5   13.30    4.10
  13   3   5   16.90    4.10
 -15  -3  -5    2.20    3.40
  15  -3   5   -2.30    3.30
  15   3   5    4.40    3.70
 -15   3  -5   -3.50    3.30
 -17  -3  -5   11.50    4.90
 -17   3  -5   16.80    5.10
  18  -4  -5   -2.60    3.00
  18  -4  -5    0.70    3.10
 -18   4   5   -0.10    2.60
  18   4  -5    1.90    3.50
  18   4  -5    1.00    3.20
  16  -4  -5    8.50    3.50
  16  -4  -5    8.70    3.50
 -16  -4   5    6.80    2.80
 -16   4   5   10.10    2.90
  16   4  -5    5.50    3.30
  16   4  -5   13.30    4.30
  14  -4  -5    2.90    2.80
 -14  -4   5    3.70    2.20
  14  -4  -5    5.40    3.10
 -14   4   5    0.30    2.00
  14   4  -5    4.20    2.80
  14   4  -5    2.30    2.90
  12  -4  -5   81.99    6.60
 -12  -4   5   88.49    5.80
  12  -4  -5   75.09    7.20
  12   4  -5   67.09    6.60
 -12   4   5   80.39    5.30
  12   4  -5   88.69    7.10
  10  -4  -5   14.10    3.30
  10  -4  -5   20.60    3.40
 -10  -4   5   15.80    2.50
 -10   4   5   13.40    2.20
  10   4  -5   17.60    3.40
 -10   4   5   11.60    2.00
  10   4  -5   15.20    3.40
  -8  -4   5   13.30    2.30
   8  -4  -5   15.90    2.70
   8  -4  -5   23.40    3.30
  -8   4   5   18.40    2.00
   8   4  -5   21.60    3.50
   8   4  -5   14.50    2.90
  -8   4   5   18.00    1.90
   6  -4  -5  117.59    7.90
  -6  -4   5  127.09    7.20
   6  -4  -5  132.89    7.30
  -6  -4   5  129.49    7.10
   6   4  -5  120.99    8.00
   6   4  -5  132.29    8.10
  -6   4   5  128.79    6.10
  -6   4   5  120.89    6.00
   4  -4  -5  166.88    9.40
  -4  -4   5  160.88    8.80
   4  -4  -5  172.78    8.70
   4   4  -5  172.58    9.40
   4   4  -5  138.09    9.40
  -4   4   5  168.08    7.40
   2  -4  -5    7.30    1.70
   2  -4  -5    2.80    1.60
  -2  -4   5    1.90    1.50
  -2  -4   5    3.10    1.50
  -2   4   5    0.50    0.50
   2   4  -5    6.20    2.10
  -2   4   5    4.00    0.80
   2   4  -5    3.30    1.90
   0  -4   5    9.60    2.20
   0  -4   5    6.40    2.50
   0  -4  -5    7.10    1.60
   0   4   5    6.70    1.20
   0   4  -5    8.00    2.20
   0   4   5    6.10    1.20
   0   4  -5    6.30    2.50
   2  -4   5   37.10    3.80
  -2  -4  -5   33.90    2.80
  -2  -4  -5   32.50    4.40
   2  -4   5   37.30    4.30
   2   4   5   34.50    2.90
  -2   4  -5   31.90    4.00
   2   4   5   37.70    3.00
  -2   4  -5   33.10    4.20
   4  -4   5  559.14   27.00
  -4  -4  -5  555.54   27.20
  -4  -4  -5  568.94   25.10
   4   4   5  580.54   24.40
   4   4   5  560.74   25.70
  -4   4  -5  585.04   27.10
   4   4   5  548.35   25.10
   4   4   5  563.64   24.40
   4   4   5  540.25   25.70
  -6  -4  -5   14.90    3.60
   6  -4   5   13.20    3.30
   6   4   5   17.40    1.90
   6   4   5   22.20    3.00
  -6   4  -5   16.60    3.50
   8  -4   5   58.99    6.20
  -8  -4  -5   48.30    5.80
   8   4   5   49.70    3.50
   8   4   5   51.89    5.10
 -10  -4  -5   18.30    4.20
  10  -4   5   16.50    3.90
  10   4   5   14.10    3.20
  12  -4   5    4.50    3.40
 -12  -4  -5   11.50    3.80
  12   4   5    3.90    2.80
  14  -4   5   10.60    4.50
 -14  -4  -5    4.90    3.90
  14   4   5    4.20    3.70
  17  -5  -5   15.70    4.60
  17  -5  -5   15.00    4.60
  17   5  -5   21.80    5.30
  17   5  -5   17.20    4.50
  15  -5  -5   -3.80    2.80
  15  -5  -5    4.50    3.20
  15   5  -5   -1.60    3.10
  15   5  -5   -2.90    3.10
  13  -5  -5    1.40    2.90
  13  -5  -5   -1.40    2.80
 -13  -5   5    1.40    2.20
  13   5  -5    0.60    2.80
 -13   5   5    0.30    1.90
  13   5  -5   -2.10    2.80
 -11  -5   5    5.40    2.40
  11  -5  -5    4.40    2.40
  11  -5  -5   -2.70    2.40
 -11   5   5    5.90    1.80
  11   5  -5    3.40    3.10
  11   5  -5    0.20    2.50
  -9  -5   5   -0.70    1.70
   9  -5  -5    3.60    2.20
   9  -5  -5    3.50    2.40
  -9   5   5   -0.40    1.30
   9   5  -5    1.70    2.70
   9   5  -5   -3.10    2.00
   7  -5  -5   -1.60    1.80
  -7  -5   5    2.20    1.90
   7  -5  -5   -1.10    1.70
   7   5  -5    0.80    2.30
  -7   5   5   -0.70    1.10
   7   5  -5   -2.20    2.00
  -7   5   5   -1.30    1.00
   5  -5  -5   30.00    3.70
   5  -5  -5   28.70    4.10
  -5  -5   5   34.40    3.60
  -5   5   5   34.10    2.40
   5   5  -5   33.50    4.50
   5   5  -5   37.60    4.50
  -5   5   5   33.20    2.50
   3  -5  -5    2.40    0.40
   3  -5  -5    3.20    2.00
   3  -5  -5    1.60    0.40
  -3  -5   5   -0.60    1.70
  -3   5   5    2.20    1.00
   3   5  -5   -0.60    2.20
   3   5  -5    2.30    1.90
  -3   5   5    2.40    1.00
  -1  -5   5   10.20    2.30
  -1   5   5    3.80    1.30
   1   5  -5    6.40    2.80
   1   5  -5    0.30    2.30
  -1   5   5    4.40    1.20
   1  -5   5  503.55   23.10
   1  -5   5  458.15   23.90
   1   5   5  505.15   22.20
  -1   5  -5  454.95   24.00
   1   5   5  492.65   22.20
  -1   5  -5  502.45   24.10
   3  -5   5  192.08   10.70
   3  -5   5  213.48   11.90
  -3  -5  -5  193.58   11.80
   3   5   5  187.28    9.90
  -3   5  -5  195.08   11.60
   3   5   5  187.18    9.90
  -5  -5  -5  232.58   13.30
   5  -5   5  222.68   12.70
   5  -5   5  226.58   12.10
   5   5   5  212.88   11.30
  -5   5  -5  193.68   12.40
   7  -5   5   56.79    6.40
  -7  -5  -5   59.09    6.40
   7   5   5   55.29    5.10
  -7   5  -5   44.20    5.60
   7   5   5   48.30    3.70
   9  -5   5    8.20    3.60
  -9  -5  -5    5.70    3.60
   9   5   5    3.50    2.60
  -9   5  -5    6.10    3.20
 -11  -5  -5   14.00    4.20
  11  -5   5   13.90    4.40
  11   5   5   12.20    3.70
 -11   5  -5    0.50    3.10
 -13  -5  -5   33.50    6.00
  13  -5   5   24.40    5.80
  13   5   5   42.60    5.90
  14  -6  -5   18.10    4.70
  14  -6  -5    9.00    4.20
  14   6  -5   13.20    4.80
  14   6  -5   11.30    4.10
  12  -6  -5   -2.60    2.80
 -12  -6   5    4.50    3.50
  12  -6  -5    3.30    3.40
  12   6  -5   -1.50    2.80
  12   6  -5   -2.10    2.90
  10  -6  -5    7.70    3.50
  10  -6  -5    6.50    3.50
 -10  -6   5   -1.10    2.40
  10   6  -5    5.60    3.20
  10   6  -5    6.80    3.40
  -8  -6   5   13.10    3.20
   8  -6  -5    9.20    3.20
   8   6  -5   12.30    3.50
   8   6  -5   14.30    3.80
   6  -6  -5    2.80    2.40
  -6   6   5    4.60    1.40
   6   6  -5    0.30    2.50
   6   6  -5    7.10    3.10
   4  -6  -5   13.60    3.10
  -4  -6   5   12.20    2.60
   4   6  -5   16.30    3.60
  -4   6   5   12.90    1.80
   4   6  -5   10.20    3.50
  -2  -6   5  147.39    8.50
  -2   6   5  145.99    7.40
   2   6  -5  155.38   10.00
   2   6  -5  130.39    9.20
   0  -6   5   88.09    6.20
   0   6   5   79.49    5.10
   0   6  -5   80.99    7.60
   0   6  -5   92.19    7.40
   2  -6   5   50.09    6.10
  -2  -6  -5   53.29    6.60
   2  -6   5   53.49    5.20
   2   6   5   48.30    4.20
  -2   6  -5   42.40    5.70
   4  -6   5    3.80    3.10
  -4  -6  -5    1.60    3.20
   4  -6   5   -1.30    2.20
   4   6   5    1.40    2.10
  -4   6  -5    1.00    2.90
   6  -6   5    4.70    3.40
   6  -6   5    5.90    3.20
  -6  -6  -5    8.60    3.70
   6   6   5    9.80    2.70
  -6   6  -5   11.20    3.80
   8  -6   5   -0.10    2.60
   8  -6   5    0.30    3.40
  -8  -6  -5   -0.50    3.40
  -8   6  -5    7.20    3.40
   8   6   5   -0.10    2.50
 -10  -6  -5   37.30    6.40
  10  -6   5   33.00    6.10
 -10   6  -5   45.70    6.20
  10   6   5   35.30    5.00
 -12  -6  -5   -0.20    3.90
  12  -6   5    4.50    4.30
 -12   6  -5    0.70    3.60
  12   6   5    1.50    3.30
  11  -7  -5    0.80    3.30
  11   7  -5    2.70    3.60
  11   7  -5    0.10    3.20
   9  -7  -5    3.00    3.10
  -9  -7   5   -1.30    3.40
   9   7  -5    0.50    3.60
   9   7  -5    4.20    3.60
   7  -7  -5    2.50    3.30
  -7  -7   5    0.80    2.90
   7   7  -5    3.90    3.20
   7   7  -5    3.40    3.30
   5  -7  -5    4.40    3.10
   5   7  -5    5.10    3.50
   5   7  -5    2.70    3.20
   3   7  -5   43.00    5.90
   3   7  -5   41.40    5.80
  -1  -7   5    3.10    2.40
   1   7  -5    4.10    3.30
   1   7  -5    3.10    3.30
   1  -7   5    6.30    2.80
  -1   7  -5   -2.70    2.70
   3  -7   5    0.80    2.50
  -3  -7  -5   -3.70    3.00
   3  -7   5    1.10    3.10
  -3   7  -5    3.20    3.50
   5  -7   5    0.10    2.80
   5  -7   5    5.00    3.80
  -5  -7  -5    9.20    4.30
  -5   7  -5    5.20    3.90
   7  -7   5  133.59   11.00
   7  -7   5  144.99   10.00
  -7  -7  -5  144.59   11.40
  -7   7  -5  157.18   11.30
   9  -7   5   13.70    4.40
  -9  -7  -5   18.00    5.40
   9  -7   5    6.70    4.70
  -9   7  -5    4.40    3.80
   6  -8  -5   -0.90    3.20
   6   8  -5    2.00    3.80
   6   8  -5    0.80    3.50
   4   8  -5   12.90    4.50
   4   8  -5   20.10    5.20
   2   8  -5    2.70    3.80
   0   8  -5   12.80    4.40
  -2  -8  -5    1.90    4.40
  -2   8  -5    0.30    3.40
   4  -8   5   38.00    6.70
  -4  -8  -5   34.80    6.70
  -4   8  -5   30.70    5.80
 -22   0   6  220.28   13.80
  22   0  -6  228.08   15.30
  20   0  -6   84.59    8.70
 -20   0   6   61.39    6.80
  20   0  -6   69.19    7.80
 -18   0   6   24.70    3.90
  18   0  -6   22.50    4.60
  18   0  -6   22.60    4.60
 -16   0   6  284.17   14.00
  16   0  -6  230.28   14.60
  16   0  -6  286.27   15.10
  14   0  -6   11.20    2.80
  14   0  -6   15.70    3.20
 -14   0   6   11.90    2.40
  12   0  -6   22.30    3.30
 -12   0   6   20.60    2.50
 -12   0   6   14.30    2.60
  12   0  -6   14.70    2.20
  10   0  -6   53.09    3.50
  10   0  -6   45.00    4.40
  10   0  -6   49.30    3.90
 -10   0   6   45.70    3.60
   8   0  -6 3405.56  147.99
   8   0  -6 3457.85  148.29
  -8   0   6 3429.46  147.49
   8   0  -6 3490.85  147.79
   8   0  -6 3275.97  147.29
  -6   0   6   -0.60    0.70
   6   0  -6    0.10    1.40
   6   0  -6   -0.30    1.20
   6   0  -6    1.60    1.00
   6   0  -6   -1.50    0.60
   4   0  -6  450.55   20.10
  -4   0   6  447.76   20.60
  -4   0   6  467.65   20.60
   4   0  -6  447.16   20.60
   4   0  -6  463.75   20.70
   2   0  -6  276.17   12.40
  -2   0   6  273.77   12.50
   2   0  -6  272.97   12.60
  -2   0   6  262.77   12.60
   2   0  -6  263.87   12.40
   0   0   6  348.77   14.70
   0   0  -6  320.97   14.90
   0   0  -6  339.87   15.30
   0   0  -6  320.27   14.90
   0   0   6  340.07   15.20
   0   0   6  323.97   14.90
   0   0   6  316.07   15.20
   2   0   6    2.10    1.30
   2   0   6    0.70    0.90
  -2   0  -6    0.50    1.50
   2   0   6    4.30    1.30
  -2   0  -6    1.00    1.10
   4   0   6  732.93   30.80
   4   0   6  628.94   31.00
  -4   0  -6  682.73   31.50
  -4   0  -6  727.83   31.40
   6   0   6   44.40    4.30
   6   0   6   52.29    3.60
  -6   0  -6   44.50    4.50
   8   0   6    3.00    2.00
  -8   0  -6    4.00    2.30
 -10   0  -6   15.60    3.50
  10   0   6   12.40    3.00
  12   0   6   60.89    6.30
 -12   0  -6   62.89    6.80
  14   0   6    0.10    2.70
 -14   0  -6   -6.60    2.50
  16   0   6    5.20    3.80
 -16   0  -6   12.60    3.90
 -21  -1   6   -0.70    2.90
  21  -1  -6    5.40    4.30
  21   1  -6    1.20    4.00
  21   1  -6    4.10    3.80
  19  -1  -6    3.20    3.50
 -19  -1   6    4.00    2.60
  19   1  -6    2.80    3.10
  19   1  -6   -0.20    3.20
 -17  -1   6  116.99    7.60
  17  -1  -6  100.29    8.40
  17   1  -6  127.09    9.10
  17   1  -6  117.99    8.40
  15  -1  -6   22.40    3.90
 -15  -1   6   27.70    3.30
  15   1  -6   36.10    4.70
  15   1  -6   30.70    4.50
  13  -1  -6   -0.80    1.70
 -13  -1   6   -0.60    1.30
 -13   1   6    1.00    1.60
  13   1  -6    1.40    1.70
  13   1  -6    2.60    2.10
  13   1  -6   -0.40    1.40
 -11  -1   6  215.18   10.40
  11  -1  -6  218.08   11.10
 -11   1   6  212.98   10.50
  11   1  -6  204.18   11.30
  11   1  -6  211.58   11.60
  11   1  -6  214.88   10.40
  -9  -1   6   11.00    1.40
  -9  -1   6   14.30    2.30
   9  -1  -6   16.70    2.20
   9  -1  -6   11.40    2.00
   9   1  -6   10.60    2.40
  -9   1   6   12.10    1.60
   9   1  -6   13.10    2.30
   9   1  -6   17.20    1.60
   7  -1  -6  221.88    9.70
   7  -1  -6  208.08    9.90
  -7  -1   6  185.68    9.90
   7   1  -6  196.98    9.00
   7   1  -6  196.38   10.10
   7   1  -6  205.48   10.10
   7   1  -6  198.38   10.40
   5  -1  -6  444.16   20.80
  -5  -1   6  488.75   20.80
  -5  -1   6  457.85   21.10
   5  -1  -6  463.75   20.20
  -5  -1   6  444.56   21.10
   5   1  -6  456.15   21.20
   5   1  -6  475.45   21.10
   5   1  -6  454.55   20.90
  -3  -1   6   46.10    3.60
   3  -1  -6   51.79    3.10
  -3  -1   6   50.69    3.50
  -3  -1   6   51.89    2.60
   3  -1  -6   50.59    3.10
  -3   1   6   49.80    3.20
   3   1  -6   51.99    2.60
   3   1  -6   53.69    3.40
   3   1  -6   50.39    3.50
   3   1  -6   49.80    3.60
  -1  -1   6  179.68    8.60
  -1  -1   6  170.88    8.20
   1  -1  -6  170.18    8.60
  -1  -1   6  168.88    8.50
   1  -1  -6  170.78    7.60
   1  -1  -6  167.68    7.80
   1  -1  -6  170.18    8.10
   1   1  -6  166.78    8.10
   1   1  -6  164.78    8.40
   1   1  -6  176.18    8.60
  -1   1   6  170.68    8.10
   1   1  -6  177.88    8.50
  -1  -1  -6  580.24   25.80
  -1  -1  -6  578.34   25.10
   1  -1   6  573.34   25.50
   1  -1   6  563.24   25.50
   1  -1   6  555.24   25.50
  -1  -1  -6  554.24   24.80
   1  -1   6  551.24   25.60
  -1   1  -6  565.04   25.50
   1   1   6  575.94   24.60
  -1   1  -6  557.34   25.40
   1   1   6  566.74   25.20
  -1   1  -6  565.14   25.50
   1   1   6  564.04   25.80
   3  -1   6  358.26   17.30
  -3  -1  -6  375.86   17.10
   3  -1   6  358.56   17.10
  -3  -1  -6  384.26   17.70
   3  -1   6  375.26   17.40
   3   1   6  364.36   16.20
  -3   1  -6  376.06   16.50
   3   1   6  363.06   18.20
  -3   1  -6  399.76   17.60
   3   1   6  398.26   16.90
  -3   1  -6  300.47   17.10
   5  -1   6  206.28   10.70
   5  -1   6  208.98   10.50
  -5  -1  -6  219.48   11.10
   5   1   6  189.78   10.10
   5   1   6  208.58    9.50
  -5   1  -6  194.58   10.80
  -7  -1  -6   76.09    5.90
   7  -1   6   69.39    5.50
   7   1   6   77.19    5.30
  -7   1  -6   85.29    6.00
   9  -1   6   13.50    3.00
  -9  -1  -6   15.90    3.40
   9   1   6   19.60    3.20
  -9   1  -6   13.20    3.20
 -11  -1  -6   29.20    4.60
  11  -1   6   23.30    4.10
 -11   1  -6   38.60    5.00
  11   1   6   23.30    3.80
  13  -1   6   29.70    4.90
 -13  -1  -6   29.20    5.00
 -13   1  -6   23.20    4.80
  13   1   6   27.80    4.50
 -15  -1  -6   13.70    4.60
  15  -1   6   16.50    4.40
  15   1   6   18.30    4.30
 -15   1  -6    9.30    4.10
  17  -1   6    0.60    3.70
 -17  -1  -6   -2.20    3.40
  17   1   6   -1.20    3.70
 -17   1  -6    2.90    4.00
  20  -2  -6   34.30    5.50
  20  -2  -6   20.80    5.10
  20   2  -6   30.10    5.40
  20   2  -6   25.20    5.50
  18  -2  -6    7.90    3.50
 -18  -2   6    4.50    2.50
  18  -2  -6    5.00    2.90
  18   2  -6    2.30    2.60
  18   2  -6    3.20    2.90
 -16  -2   6   26.00    3.40
  16  -2  -6   21.90    4.10
  16   2  -6   28.80    4.50
  16   2  -6   21.60    4.30
 -14  -2   6  401.06   18.50
  14  -2  -6  394.56   19.60
  14   2  -6  382.56   20.00
  14   2  -6  394.66   19.90
 -14   2   6  378.76   18.70
  12  -2  -6  101.79    6.90
 -12  -2   6  110.59    6.20
  12   2  -6  114.09    7.60
  12   2  -6  112.59    6.40
  12   2  -6  135.09    8.00
 -12   2   6  112.09    6.40
 -10  -2   6  216.28    9.90
  10  -2  -6  203.28   10.60
  10   2  -6  203.18   11.30
 -10   2   6  199.28    9.80
  10   2  -6  204.98    9.90
  10   2  -6  220.78   11.40
   8  -2  -6   30.10    2.80
  -8  -2   6   41.30    3.90
  -8  -2   6   35.10    2.20
   8   2  -6   36.70    3.70
  -8   2   6   37.50    1.90
   8   2  -6   42.30    4.00
   6  -2  -6   16.70    1.60
  -6  -2   6   16.30    1.10
  -6  -2   6   18.90    2.60
  -6  -2   6   12.50    2.20
   6   2  -6   15.70    2.40
   6   2  -6   13.30    2.40
   6   2  -6   18.70    2.40
   4  -2  -6   22.90    1.40
  -4  -2   6   17.00    2.40
  -4  -2   6   23.90    1.50
  -4  -2   6   22.60    2.70
   4  -2  -6   24.00    1.40
   4  -2  -6   22.50    1.90
   4  -2  -6   22.30    2.70
   4   2  -6   21.80    2.50
   4   2  -6   22.60    2.80
   4   2  -6   16.80    2.60
   2  -2  -6   38.60    1.90
   2  -2  -6   36.30    1.90
   2  -2  -6   33.60    2.90
  -2  -2   6   37.30    2.50
   2  -2  -6   39.40    2.30
  -2  -2   6   41.60    3.60
  -2  -2   6   37.70    3.30
   2   2  -6   36.40    2.90
   2   2  -6   34.30    3.40
   2   2  -6   37.10    3.40
   2   2  -6   31.90    3.30
   0  -2   6  393.36   18.40
   0  -2  -6  385.86   17.80
   0  -2   6  406.86   18.50
   0  -2   6  408.26   18.00
   0  -2  -6  385.16   17.50
   0  -2  -6  392.96   18.70
   0  -2   6  412.66   19.20
   0  -2  -6  393.46   17.10
   0   2  -6  392.76   17.90
   0   2   6  389.96   17.40
   0   2  -6  362.96   18.30
   0   2  -6  390.46   18.50
  -2  -2  -6   26.30    2.40
   2  -2   6   23.20    2.90
   2  -2   6   20.00    2.60
  -2  -2  -6   21.10    3.00
   2  -2   6   19.40    2.60
  -2   2  -6   24.30    2.70
   2   2   6   23.60    2.00
   2   2   6   23.40    2.00
   2   2   6   22.80    1.80
  -2   2  -6   22.80    2.80
  -4  -2  -6   -0.80    1.60
   4  -2   6   -0.10    1.50
  -4   2  -6    0.00    1.30
  -4   2  -6    2.60    1.70
   4   2   6    0.80    1.20
   4   2   6   -0.40    0.70
   6  -2   6    7.50    2.00
  -6  -2  -6    2.80    1.80
  -6   2  -6    4.50    1.50
   6   2   6    4.30    0.90
   6   2   6    4.40    1.00
   6   2   6    5.40    1.70
  -6   2  -6    3.20    1.70
  -8  -2  -6    1.10    2.40
   8  -2   6    0.70    2.20
   8   2   6    0.50    1.00
   8   2   6    2.60    0.90
   8   2   6   -1.10    1.90
  -8   2  -6    0.00    2.10
  10  -2   6  239.78   13.80
 -10  -2  -6  245.38   14.00
  10   2   6  268.87   13.50
 -10   2  -6  243.78   13.90
  10   2   6  238.58   12.00
 -12  -2  -6    6.30    3.40
  12  -2   6    9.30    3.50
 -12   2  -6    1.70    2.90
  12   2   6    2.50    2.50
  12   2   6    6.30    2.10
 -14  -2  -6    2.50    3.20
  14  -2   6    1.30    3.00
 -14   2  -6    0.90    3.20
  14   2   6   -1.20    2.60
  16  -2   6   16.80    5.00
 -16  -2  -6   23.20    5.50
  16   2   6   19.50    4.70
 -16   2  -6   18.40    5.10
  19  -3  -6    1.60    3.20
  19  -3  -6    2.50    3.50
  19   3  -6    3.40    3.50
  19   3  -6    4.20    3.90
 -17  -3   6    4.10    2.40
  17  -3  -6    9.20    3.50
  17  -3  -6    5.00    3.20
  17   3  -6    1.90    2.90
  17   3  -6    0.50    3.20
  15  -3  -6   31.10    4.70
  15  -3  -6   32.00    4.70
 -15  -3   6   35.00    3.80
  15   3  -6   31.70    5.00
  15   3  -6   32.40    4.70
  13  -3  -6   61.39    5.70
  13  -3  -6   67.09    6.20
 -13  -3   6   61.19    4.50
 -13   3   6   64.39    4.50
  13   3  -6   54.59    6.00
  13   3  -6   61.39    6.10
  11  -3  -6   69.39    6.30
 -11  -3   6   74.79    4.60
  11  -3  -6   77.49    5.40
  11   3  -6   75.19    6.10
  11   3  -6   71.89    6.10
 -11   3   6   78.39    4.50
 -11   3   6   75.39    4.50
  -9  -3   6  140.69    7.20
   9  -3  -6  139.39    8.60
   9  -3  -6  154.18    8.00
   9   3  -6  140.29    8.60
  -9   3   6  144.59    6.70
   9   3  -6  136.59    8.40
  -9   3   6  137.19    6.60
  -7  -3   6  134.59    6.70
   7  -3  -6  137.49    8.20
   7  -3  -6  123.79    7.00
  -7  -3   6  138.39    7.70
   7   3  -6  145.49    8.30
   7   3  -6  134.89    8.20
  -5  -3   6   75.89    5.00
   5  -3  -6   82.19    4.50
   5  -3  -6   80.89    5.40
   5  -3  -6   77.49    4.40
   5   3  -6   67.39    5.40
   5   3  -6   72.99    5.20
   3  -3  -6  334.97   14.90
  -3  -3   6  340.87   16.00
  -3  -3   6  340.27   15.30
   3  -3  -6  331.97   15.20
   3  -3  -6  337.77   15.20
   3  -3  -6  320.97   16.00
   3   3  -6  339.37   15.90
   3   3  -6  316.87   16.40
   3   3  -6  338.37   16.40
  -1  -3   6  172.28    9.20
  -1  -3   6  172.18    9.60
   1  -3  -6  167.88    8.50
   1  -3  -6  182.58    8.50
  -1  -3   6  177.48    8.90
   1  -3  -6  174.78    9.10
   1   3  -6  171.38    9.50
  -1   3   6  182.88    9.20
   1   3  -6  190.38    9.90
  -1  -3  -6    0.50    0.70
   1  -3   6   -0.90    1.20
   1  -3   6   -0.70    1.50
   1  -3   6    1.40    1.80
  -1  -3  -6    2.00    2.00
  -1  -3  -6    1.70    1.30
   1   3   6   -0.40    0.40
  -1   3  -6   -1.30    1.60
  -1   3  -6    0.10    1.80
   1   3   6   -0.10    0.40
   1   3   6   -1.20    1.20
   1   3   6    0.70    0.30
  -3  -3  -6   43.20    4.60
   3  -3   6   33.10    3.80
   3  -3   6   32.10    4.00
  -3   3  -6   36.50    3.70
   3   3   6   37.50    3.20
   3   3   6   40.30    2.40
   3   3   6   36.10    2.80
   3   3   6   35.30    2.70
  -5  -3  -6  118.29    7.90
   5  -3   6  114.49    7.60
   5   3   6  126.39    6.50
  -5   3  -6  120.09    7.50
   5   3   6  106.89    6.60
   7  -3   6  225.28   12.90
  -7  -3  -6  256.87   13.50
   7   3   6  238.38   12.20
  -7   3  -6  228.78   12.90
   7   3   6  233.38   11.20
   7   3   6  228.08   10.60
   9  -3   6   27.90    4.30
  -9  -3  -6   28.90    4.60
   9   3   6   21.10    3.40
   9   3   6   23.30    2.20
  -9   3  -6   28.10    4.30
  11  -3   6  109.99    8.90
 -11  -3  -6  121.99    9.20
  11   3   6  124.09    8.20
 -11   3  -6  120.29    9.00
  13  -3   6   45.50    6.30
 -13  -3  -6   28.70    5.30
 -13   3  -6   40.30    5.90
  13   3   6   25.90    4.60
  15  -3   6   36.80    6.30
 -15  -3  -6   34.80    6.10
  15   3   6   23.50    4.80
 -15   3  -6   29.80    6.00
  18  -4  -6   30.10    5.50
  18  -4  -6   37.00    5.90
  18   4  -6   50.79    7.00
  18   4  -6   42.10    6.10
  16  -4  -6    5.40    3.00
  16  -4  -6   -2.00    2.80
  16   4  -6    0.70    3.00
  16   4  -6   -2.70    2.50
 -16   4   6   -1.30    2.00
  14  -4  -6    0.80    2.20
 -14  -4   6    1.10    1.90
  14  -4  -6   -0.20    2.50
  14   4  -6   -1.50    2.40
  14   4  -6   -1.50    2.70
 -14   4   6    1.20    1.70
  12  -4  -6    1.40    2.10
 -12  -4   6    0.50    1.60
  12  -4  -6   -0.20    2.50
 -12   4   6    1.90    1.40
  12   4  -6   -1.60    2.10
  12   4  -6    3.90    2.80
 -10  -4   6   64.39    4.30
  10  -4  -6   55.09    5.10
  10  -4  -6   64.59    6.30
  10   4  -6   67.39    6.30
  10   4  -6   55.39    5.90
 -10   4   6   56.89    3.40
 -10   4   6   56.39    3.40
  -8  -4   6    4.90    1.60
   8  -4  -6    4.00    2.40
   8  -4  -6    4.70    1.80
   8   4  -6   10.30    2.80
   8   4  -6    9.10    2.70
  -6  -4   6    1.00    1.70
   6  -4  -6    2.20    1.80
   6  -4  -6    6.80    1.80
   6   4  -6    3.10    2.30
   6   4  -6    8.80    2.70
   4  -4  -6    2.40    2.00
   4  -4  -6    0.30    0.80
   4  -4  -6    0.30    1.30
  -4  -4   6   -0.70    1.50
   4   4  -6    2.40    2.30
   4   4  -6    3.30    1.80
   2  -4  -6   93.09    5.60
  -2  -4   6   95.69    5.70
   2  -4  -6   93.99    5.60
   2  -4  -6   96.89    6.20
  -2  -4   6   92.79    5.90
   2   4  -6   94.09    6.60
   2   4  -6   95.39    6.90
   0  -4  -6   68.49    4.20
   0  -4   6   67.29    5.00
   0  -4   6   73.89    5.70
   0   4  -6   66.69    6.10
   0   4  -6   67.09    5.60
   2  -4   6    7.10    2.60
  -2  -4  -6    5.00    1.20
  -2  -4  -6    6.90    2.80
   2  -4   6    4.60    2.20
  -2   4  -6    4.80    2.40
  -2   4  -6    6.90    2.30
   2   4   6    2.90    1.10
   2   4   6    3.30    1.10
   4  -4   6  363.26   17.70
   4  -4   6  339.57   17.00
  -4  -4  -6  350.66   17.80
   4   4   6  339.57   14.80
   4   4   6  335.87   14.80
   4   4   6  310.07   15.70
  -4   4  -6  331.87   17.40
   4   4   6  334.97   15.90
   6  -4   6  262.87   14.80
  -6  -4  -6  270.77   15.10
   6   4   6  280.07   13.60
   6   4   6  259.97   13.40
   6   4   6  273.87   12.20
  -8  -4  -6   84.89    7.70
   8  -4   6   89.69    7.80
   8   4   6   70.89    5.70
   8   4   6   69.59    5.10
 -10  -4  -6   85.29    8.50
  10  -4   6  105.09    8.30
  10   4   6   94.49    7.30
 -10   4  -6   94.69    8.60
 -12  -4  -6   10.40    3.90
  12  -4   6    2.80    3.20
  12   4   6    2.00    2.90
 -12   4  -6    0.70    3.10
  14  -4   6   10.50    4.20
 -14  -4  -6   15.90    4.70
 -14   4  -6   13.40    4.80
  14   4   6    8.00    3.60
  17  -5  -6   -2.40    3.10
  17  -5  -6    1.40    2.80
  17   5  -6    5.40    3.70
  17   5  -6    2.40    3.90
  15  -5  -6    5.50    3.60
  15  -5  -6   -4.20    2.90
  15   5  -6   -4.90    2.70
  15   5  -6   -2.60    2.90
 -13  -5   6    7.30    2.50
  13  -5  -6    8.90    3.50
  13  -5  -6    8.20    3.40
  13   5  -6    8.70    3.80
  13   5  -6   13.80    3.80
  11  -5  -6   57.29    6.40
 -11  -5   6   51.49    4.70
  11  -5  -6   46.80    5.40
  11   5  -6   58.79    6.40
  11   5  -6   45.40    5.90
   9  -5  -6    4.50    2.90
   9  -5  -6    3.30    2.20
  -9  -5   6    1.10    1.80
   9   5  -6    6.50    3.00
   9   5  -6    0.30    1.90
   7  -5  -6   27.10    3.60
   7  -5  -6   23.80    4.00
  -7  -5   6   29.30    3.60
  -7  -5   6   22.80    3.10
   7   5  -6   28.90    4.40
   7   5  -6   27.40    4.20
   5  -5  -6    5.30    2.10
   5  -5  -6    0.80    2.30
  -5  -5   6    6.20    2.10
   5   5  -6    2.20    2.60
   5   5  -6    5.30    2.70
   3  -5  -6    1.90    1.80
  -3  -5   6    0.90    1.70
   3   5  -6    4.30    2.70
   3   5  -6    4.50    2.60
  -1  -5   6   76.29    5.80
   1   5  -6  101.39    7.20
   1   5  -6   67.99    6.50
  -1  -5  -6    3.20    2.90
   1  -5   6    3.70    2.30
   1  -5   6    2.60    2.60
  -1  -5  -6    4.40    2.20
   1   5   6    4.50    1.20
  -1   5  -6    0.50    2.30
  -1   5  -6    4.00    2.70
   1   5   6    3.70    1.10
   3  -5   6   25.20    4.50
  -3  -5  -6   28.80    4.80
   3  -5   6   36.40    4.30
   3   5   6   36.70    3.20
  -3   5  -6   26.70    4.40
   5  -5   6   46.40    5.10
  -5  -5  -6   45.10    5.60
   5  -5   6   52.89    6.00
   5   5   6   38.40    3.90
  -5   5  -6   47.80    5.70
  -7  -5  -6   18.00    4.30
   7  -5   6   10.00    3.70
   7   5   6   16.80    3.00
  -7   5  -6   15.30    3.90
   9  -5   6   -3.50    2.70
  -9  -5  -6   -0.80    3.10
  -9   5  -6    2.80    3.30
   9   5   6    0.50    2.30
 -11  -5  -6    2.80    3.60
  11  -5   6    1.70    2.80
 -11   5  -6    0.70    3.40
  11   5   6    1.70    2.90
  13  -5   6   37.30    6.70
 -13  -5  -6   39.60    6.70
  13   5   6   36.10    5.70
  14  -6  -6   -4.90    3.20
  14  -6  -6    3.20    3.60
  14   6  -6    0.40    3.60
  14   6  -6    0.50    3.30
  12  -6  -6    5.50    3.50
  12  -6  -6    6.80    3.80
  12   6  -6    6.90    3.40
  12   6  -6   -0.10    3.30
  10  -6  -6    6.00    3.40
  10  -6  -6    2.20    2.70
 -10  -6   6    2.20    2.40
  10   6  -6    5.30    3.40
  10   6  -6    6.60    3.40
   8  -6  -6    1.40    2.40
  -8  -6   6    7.10    2.70
   8  -6  -6    4.40    3.00
   8   6  -6    8.30    2.90
   8   6  -6    7.90    3.30
  -6  -6   6   -0.40    2.10
   6  -6  -6    1.20    2.30
   6   6  -6    8.40    3.20
   6   6  -6    7.40    3.30
  -4  -6   6   -0.60    1.80
   4  -6  -6    3.00    2.20
   4   6  -6    3.20    3.00
   4   6  -6    1.10    2.70
  -2  -6   6   -2.00    1.60
   2   6  -6   -1.90    2.70
   2   6  -6    0.00    2.50
   0  -6   6   -0.30    2.10
   0   6  -6    3.00    2.30
   0   6  -6    1.90    2.90
   2  -6   6   -0.70    2.00
  -2  -6  -6    6.10    3.40
   2  -6   6    7.80    3.40
   2   6   6    3.50    1.50
  -2   6  -6    2.70    3.00
   4  -6   6   12.30    3.40
   4  -6   6   11.80    4.00
  -4  -6  -6    6.00    3.70
  -4   6  -6   11.70    3.70
   4   6   6    8.00    2.30
   6  -6   6    2.30    3.40
  -6  -6  -6    9.40    3.90
   6  -6   6    2.10    2.70
  -6   6  -6    4.40    3.10
   6   6   6    4.70    2.40
   8  -6   6   25.00    5.50
  -8  -6  -6   36.50    6.20
   8  -6   6   31.60    5.10
   8   6   6   30.50    4.20
  -8   6  -6   36.40    5.80
  10  -6   6   30.10    6.20
 -10  -6  -6   40.10    6.60
  10   6   6   36.20    5.70
 -10   6  -6   36.50    6.00
  11  -7  -6   -1.70    3.60
  11   7  -6   -0.80    3.70
  11   7  -6    1.30    3.50
   9  -7  -6    3.90    3.40
   9   7  -6    5.30    4.00
   9   7  -6    2.30    4.00
  -7  -7   6    5.60    3.10
   7  -7  -6   -1.20    3.10
   7   7  -6    5.70    3.70
   7   7  -6    1.30    3.30
   5  -7  -6    0.90    2.50
   5   7  -6    1.70    3.10
   5   7  -6    1.50    3.20
  -3  -7   6    3.60    2.50
   3   7  -6   -2.20    2.10
   3   7  -6    3.40    3.30
  -1  -7   6    2.80    2.50
   1   7  -6   -2.00    2.80
   1   7  -6    7.10    3.70
   1  -7   6    3.30    2.70
  -1  -7  -6    2.50    3.90
  -1   7  -6    3.90    3.50
  -3  -7  -6   -0.20    3.70
   3  -7   6    0.80    3.30
   3  -7   6    1.00    2.70
  -3   7  -6    1.80    3.20
   5  -7   6    4.40    3.80
  -5  -7  -6    6.00    4.10
   5  -7   6    9.70    3.40
  -5   7  -6    0.80    3.60
  -7  -7  -6   -4.20    3.70
   7  -7   6    4.80    3.40
   7  -7   6    0.00    3.50
  -7   7  -6   -0.20    3.40
   6   8  -6   -2.40    3.50
   6   8  -6    8.50    4.40
   4   8  -6   -0.80    3.30
   4   8  -6    4.50    3.80
   2   8  -6    6.30    4.00
   2   8  -6    3.60    3.90
   0  -8  -6    1.20    4.10
   0   8  -6   -4.90    3.50
  -2  -8  -6   -0.10    3.90
  -2   8  -6    0.20    3.60
  22   0  -7    2.70    4.20
  22   0  -7    0.30    3.90
  20   0  -7   -0.10    3.30
  20   0  -7    3.40    3.50
  18   0  -7    3.20    3.10
 -18   0   7   -1.40    2.00
  18   0  -7    1.50    2.30
  16   0  -7    0.20    2.50
  16   0  -7    4.10    2.80
 -16   0   7   -0.40    1.80
  14   0  -7   -0.50    1.90
  14   0  -7   -1.10    1.70
  12   0  -7    0.40    1.70
  12   0  -7    1.10    1.40
 -12   0   7    0.00    1.50
  12   0  -7   -0.40    1.80
 -10   0   7    0.90    1.20
  10   0  -7   -1.50    1.00
  10   0  -7   -1.40    1.70
  10   0  -7   -1.50    1.20
   8   0  -7    0.30    1.10
   8   0  -7    2.40    1.70
  -8   0   7   -1.00    0.90
   8   0  -7   -0.60    0.80
   6   0  -7    1.50    1.60
   6   0  -7    0.40    1.20
   6   0  -7   -0.40    0.90
   4   0  -7    1.00    1.20
   4   0  -7    1.80    0.90
   4   0  -7    2.10    1.30
  -4   0   7    1.80    1.20
  -4   0   7   -1.50    1.20
   4   0  -7    0.10    0.80
   2   0  -7   -0.70    1.10
  -2   0   7    1.50    1.20
   2   0  -7   -0.30    0.70
  -2   0   7    1.70    0.90
  -2   0   7   -0.50    1.00
   2   0  -7   -0.50    0.90
   2   0  -7   -0.80    0.90
   0   0   7    0.30    1.10
   0   0  -7   -0.60    0.90
   0   0   7    0.90    1.30
   0   0  -7    1.30    1.00
   0   0   7   -0.10    0.70
   0   0  -7    0.70    1.10
   0   0   7   -0.20    0.80
  -2   0  -7    3.10    1.60
  -2   0  -7    0.70    1.10
   2   0   7   -1.00    1.30
   2   0   7    0.30    1.40
   2   0   7    1.60    1.20
   2   0   7   -0.70    0.90
   4   0   7    1.00    1.00
   4   0   7   -0.80    1.40
  -4   0  -7   -0.50    1.60
  -6   0  -7   -0.30    1.90
   6   0   7   -2.50    1.80
   6   0   7   -0.80    1.20
  -8   0  -7    2.80    2.30
   8   0   7    1.60    2.00
 -10   0  -7   -3.10    2.30
  10   0   7   -1.30    2.10
  12   0   7   -0.40    2.50
 -12   0  -7   -3.50    2.80
  14   0   7   -2.10    2.70
 -14   0  -7    1.10    3.20
  16   0   7    0.80    3.60
 -16   0  -7    2.70    3.90
  21  -1  -7  176.68   12.40
  21  -1  -7  171.08   12.10
  21   1  -7  139.69   11.60
  21   1  -7  163.78   12.30
 -19  -1   7  129.09    8.40
  19  -1  -7  143.29   10.00
  19   1  -7  129.79    9.90
  19   1  -7  107.49   10.30
 -17  -1   7   43.70    4.50
  17  -1  -7   61.39    6.30
  17   1  -7   50.19    6.20
  17   1  -7   38.10    5.50
 -15  -1   7  120.59    7.30
  15  -1  -7  135.19    8.60
  15   1  -7  130.59    8.90
  15   1  -7  126.39    8.70
 -13  -1   7  329.67   15.80
  13  -1  -7  369.06   17.10
 -13   1   7  329.37   16.00
  13   1  -7  325.37   15.90
  13   1  -7  332.87   17.30
  13   1  -7  332.87   17.10
 -11  -1   7  107.79    6.60
  11  -1  -7  115.79    6.70
 -11  -1   7  119.29    6.00
  11   1  -7   83.89    6.70
  11   1  -7  122.49    6.10
  11   1  -7  131.89    7.70
 -11   1   7  111.99    6.10
   9  -1  -7  137.39    7.70
  -9  -1   7  158.48    8.10
   9  -1  -7  148.39    7.90
   9   1  -7  134.49    8.00
   9   1  -7  152.88    7.00
   9   1  -7  140.59    8.50
  -9   1   7  155.78    7.00
   7  -1  -7  663.13   30.70
   7  -1  -7  680.23   30.10
  -7  -1   7  677.63   30.50
   7   1  -7  676.93   31.10
   7   1  -7  685.93   31.50
   7   1  -7  710.23   30.80
  -5  -1   7 1262.47   55.59
   5  -1  -7 1269.57   54.39
   5  -1  -7 1274.47   55.29
  -5  -1   7 1242.88   55.59
   5   1  -7 1320.37   55.39
   5   1  -7 1219.48   55.59
   5   1  -7 1232.98   55.49
  -3  -1   7  462.15   20.30
   3  -1  -7  467.05   20.70
  -3  -1   7  450.85   21.10
   3  -1  -7  448.96   20.70
  -3  -1   7  458.55   21.10
   3   1  -7  460.45   20.20
   3   1  -7  483.75   21.00
   3   1  -7  445.46   21.00
  -3   1   7  460.85   20.70
  -1  -1   7    9.50    1.90
   1  -1  -7    5.30    1.20
  -1  -1   7    8.00    1.40
   1  -1  -7    7.40    1.00
   1  -1  -7    4.00    1.60
   1  -1  -7    9.20    0.90
  -1  -1   7    6.60    1.60
  -1   1   7    5.30    1.40
   1   1  -7   10.30    1.70
   1   1  -7    6.40    1.60
   1   1  -7   10.70    1.70
   1   1  -7    7.40    1.30
  -1  -1  -7   12.70    1.20
  -1  -1  -7   10.10    1.90
   1  -1   7   12.50    2.00
  -1  -1  -7   13.60    1.70
   1  -1   7   14.70    2.00
   1  -1   7   12.30    2.20
   1  -1   7    9.30    1.80
   1   1   7   12.10    1.70
   1   1   7   12.80    1.00
  -1   1  -7   13.60    2.00
   1   1   7   12.20    1.00
  -1   1  -7   10.30    1.80
  -1   1  -7    9.80    1.90
   1   1   7   11.30    2.20
  -3  -1  -7  500.15   24.80
  -3  -1  -7  562.44   25.70
   3  -1   7  551.54   25.20
   3  -1   7  573.84   25.10
  -3   1  -7  549.85   24.30
   3   1   7  567.84   24.60
   3   1   7  553.44   24.00
  -3   1  -7  538.65   25.30
  -5  -1  -7   40.10    4.40
   5  -1   7   40.90    3.90
   5   1   7   37.40    3.50
   5   1   7   38.00    2.50
  -5   1  -7   39.80    4.20
   7  -1   7  166.78    9.70
  -7  -1  -7  178.48   10.20
  -7   1  -7  162.38    9.70
   7   1   7  160.38    9.30
   7   1   7  179.08    8.50
  -9  -1  -7    3.20    2.60
   9  -1   7    6.00    2.70
   9   1   7    0.80    1.60
  -9   1  -7   -0.60    2.30
   9   1   7   -0.70    1.80
 -11  -1  -7   16.50    4.00
  11  -1   7   16.30    3.60
 -11   1  -7   16.20    3.80
  11   1   7   22.80    4.00
 -13  -1  -7   69.39    7.50
  13  -1   7   48.90    6.20
  13   1   7   58.39    6.30
 -13   1  -7   53.09    6.40
 -15  -1  -7    3.80    3.90
  15  -1   7    5.80    3.80
  15   1   7    5.60    3.80
 -15   1  -7    2.50    3.60
  20  -2  -7    5.40    3.50
  20  -2  -7   -4.50    3.10
  20   2  -7   -3.40    3.10
  20   2  -7   -1.00    3.40
  18  -2  -7    0.50    2.80
 -18  -2   7    3.30    2.20
  18   2  -7   -2.20    2.80
  18   2  -7   -2.20    2.70
 -16  -2   7  165.98    9.60
  16  -2  -7  183.28   11.00
  16   2  -7  195.38   11.60
  16   2  -7  182.68   11.50
  14  -2  -7   88.49    6.60
 -14  -2   7   93.69    5.50
  14   2  -7   82.39    7.00
 -14   2   7   85.39    6.00
  14   2  -7  104.49    7.50
  12  -2  -7   26.50    3.30
 -12  -2   7   18.80    2.10
  12   2  -7   23.50    3.50
 -12   2   7   23.90    2.40
  12   2  -7   20.40    3.50
  12   2  -7   21.10    2.30
 -10  -2   7  131.39    6.20
  10  -2  -7  133.99    7.10
  10   2  -7  133.99    8.10
 -10   2   7  106.69    5.90
 -10   2   7  133.29    5.90
  10   2  -7  138.59    7.90
   8  -2  -7   32.10    2.60
  -8  -2   7   30.80    1.60
  -8  -2   7   35.70    3.60
   8   2  -7   28.10    3.40
   8   2  -7   29.20    3.60
   6  -2  -7   98.89    4.80
  -6  -2   7   98.89    5.80
  -6  -2   7   91.59    5.70
   6  -2  -7   96.49    5.30
   6   2  -7   98.19    6.10
   6   2  -7   94.99    5.90
   4  -2  -7  193.08    9.20
   4  -2  -7  208.48   10.00
  -4  -2   7  197.18    8.70
  -4  -2   7  188.48    9.90
   4   2  -7  195.18   10.20
   4   2  -7  192.88   10.40
   4   2  -7  189.88    9.80
   4   2  -7  178.98   10.00
   2  -2  -7   27.60    1.40
  -2  -2   7   28.90    2.20
   2  -2  -7   23.80    2.00
   2  -2  -7   30.30    2.70
  -2  -2   7   28.80    3.00
   2  -2  -7   26.80    1.40
   2   2  -7   27.60    2.20
   2   2  -7   31.10    3.00
   2   2  -7   30.50    3.10
  -2   2   7   28.90    2.10
   2   2  -7   20.90    2.80
   2   2  -7   24.20    2.90
   0  -2  -7  471.25   20.80
   0  -2  -7  491.55   21.40
   0  -2  -7  479.65   20.80
   0  -2  -7  471.35   21.60
   0  -2   7  502.65   22.40
   0  -2   7  470.05   21.80
   0  -2  -7  471.65   22.50
   0   2  -7  474.75   22.30
   0   2   7  481.75   21.30
   0   2  -7  485.05   21.80
  -2  -2  -7   21.40    2.30
  -2  -2  -7   15.80    2.70
   2  -2   7   13.50    2.60
   2  -2   7   19.30    2.50
   2  -2   7   13.70    2.50
   2   2   7   16.30    1.40
  -2   2  -7   18.00    2.60
   2   2   7   18.00    1.30
   2   2   7   17.90    1.90
  -2   2  -7   17.10    2.40
  -4  -2  -7   11.90    2.90
   4  -2   7   11.40    2.60
   4   2   7   15.20    1.90
  -4   2  -7   19.90    2.90
  -4   2  -7   12.90    2.00
   6  -2   7  157.28    8.60
  -6  -2  -7  134.69    8.60
  -6   2  -7  133.79    7.10
   6   2   7  131.59    6.20
   6   2   7  120.79    7.40
   6   2   7  139.09    6.20
  -6   2  -7  138.89    8.40
  -8  -2  -7   48.20    5.60
   8  -2   7   42.80    4.90
   8   2   7   47.20    4.60
  -8   2  -7   53.79    5.50
   8   2   7   48.10    3.10
 -10  -2  -7   49.00    5.90
  10  -2   7   44.50    5.50
 -10   2  -7   43.10    5.50
  10   2   7   47.70    5.20
  10   2   7   52.79    3.70
  12  -2   7   57.69    6.60
 -12  -2  -7   57.09    6.90
 -12   2  -7   57.99    6.80
  12   2   7   57.89    6.10
 -14  -2  -7   42.00    6.40
  14  -2   7   35.90    5.80
  14   2   7   31.80    5.10
 -14   2  -7   35.20    5.90
  16  -2   7   33.10    6.40
 -16  -2  -7   36.50    6.60
 -16   2  -7   40.40    6.60
  16   2   7   40.30    5.80
  19  -3  -7    5.10    3.60
  19  -3  -7    4.90    3.50
  19   3  -7    2.50    3.80
  19   3  -7    2.80    3.80
  17  -3  -7    5.40    2.90
  17  -3  -7    3.40    3.10
  17   3  -7    6.10    3.30
  17   3  -7    3.10    3.30
  15  -3  -7   59.69    6.20
 -15  -3   7   60.99    4.60
  15  -3  -7   71.99    6.90
  15   3  -7   68.39    7.00
  15   3  -7   59.99    6.50
  13  -3  -7    1.00    2.00
  13  -3  -7    0.90    2.50
 -13  -3   7    0.10    1.30
  13   3  -7    1.00    2.40
  13   3  -7    2.00    2.10
 -13   3   7    0.70    1.20
  11  -3  -7  252.17   13.10
  11  -3  -7  263.07   14.00
 -11  -3   7  255.37   12.10
 -11   3   7  250.47   11.60
  11   3  -7  272.17   14.20
  11   3  -7  273.37   14.20
   9  -3  -7   94.49    6.60
  -9  -3   7   94.19    4.80
   9  -3  -7   94.99    5.60
   9   3  -7   76.79    6.20
   9   3  -7   95.19    6.80
  -7  -3   7    2.40    0.90
  -7  -3   7   -0.60    1.60
   7  -3  -7    1.70    2.10
   7  -3  -7    1.00    1.10
   7   3  -7    3.00    1.80
   7   3  -7    1.40    1.90
   5  -3  -7   24.30    2.20
   5  -3  -7   21.70    3.00
   5  -3  -7   22.30    2.00
   5  -3  -7   24.30    2.10
  -5  -3   7   21.30    2.90
  -5  -3   7   23.80    1.90
   5   3  -7   25.00    3.30
   5   3  -7   16.70    2.70
   3  -3  -7    0.10    0.80
   3  -3  -7    0.90    0.90
  -3  -3   7    2.40    1.70
   3  -3  -7    1.70    1.00
  -3  -3   7    0.30    1.00
   3  -3  -7    2.90    1.60
   3   3  -7   -0.50    1.70
   3   3  -7    0.70    1.90
   1  -3  -7   25.70    2.10
  -1  -3   7   26.40    3.10
  -1  -3   7   24.90    2.60
   1  -3  -7   24.90    2.70
   1  -3  -7   21.50    2.20
   1   3  -7   26.50    3.40
   1   3  -7   25.30    3.40
   1  -3   7   14.10    2.80
  -1  -3  -7   16.20    1.00
  -1  -3  -7   13.20    2.00
   1  -3   7   17.20    2.90
  -1  -3  -7   17.30    3.20
   1  -3   7   14.30    2.60
   1   3   7   14.40    2.20
   1   3   7   15.00    1.30
  -1   3  -7   18.60    3.00
  -1   3  -7   18.70    2.90
  -3  -3  -7    1.00    2.20
   3  -3   7    3.30    2.10
   3  -3   7    2.80    2.00
  -3   3  -7    2.30    1.60
   3   3   7    1.40    0.90
   3   3   7    2.80    1.40
  -3   3  -7    4.10    2.10
   3   3   7    1.50    0.90
   3   3   7    1.10    0.90
  -5  -3  -7  150.08    9.90
   5  -3   7  185.18   10.10
  -5   3  -7  158.48    9.50
   5   3   7  156.58    8.50
   5   3   7  168.28    8.30
   7  -3   7   50.89    5.40
  -7  -3  -7   37.30    4.90
   7   3   7   42.20    3.20
   7   3   7   49.20    4.40
  -7   3  -7   46.90    5.00
   9  -3   7   87.09    7.30
  -9  -3  -7   88.09    7.10
  -9   3  -7   85.99    7.80
   9   3   7   87.69    6.50
 -11  -3  -7   38.70    5.70
  11  -3   7   40.20    5.50
 -11   3  -7   33.60    5.30
  11   3   7   27.90    4.30
  13  -3   7   48.20    6.70
 -13  -3  -7   51.39    6.80
 -13   3  -7   50.09    6.70
  13   3   7   47.00    5.90
  15  -3   7   27.90    5.80
 -15  -3  -7   27.70    5.90
 -15   3  -7   31.10    6.20
  15   3   7   34.10    5.30
  18  -4  -7    6.70    3.60
  18  -4  -7   14.60    4.50
  18   4  -7   16.90    4.40
  18   4  -7   18.20    5.00
  16  -4  -7    8.30    3.60
  16  -4  -7    5.90    3.10
  16   4  -7   18.80    4.40
  16   4  -7   13.50    4.20
 -14  -4   7    5.80    2.00
  14  -4  -7    6.60    3.20
  14  -4  -7    9.10    3.10
  14   4  -7   12.10    3.60
 -14   4   7    8.30    2.00
  14   4  -7   10.30    3.50
  12  -4  -7   -1.70    1.70
  12  -4  -7    1.30    2.10
 -12  -4   7    1.20    1.40
 -12   4   7    1.60    0.80
  12   4  -7    0.70    2.60
  12   4  -7   -3.10    2.10
  10  -4  -7   18.50    3.70
 -10  -4   7   17.70    2.30
  10  -4  -7   17.40    2.90
  10   4  -7   24.30    4.00
  10   4  -7   13.40    3.50
   8  -4  -7   60.09    4.50
   8  -4  -7   53.29    5.50
  -8  -4   7   64.89    4.00
   8   4  -7   44.70    5.30
   8   4  -7   62.19    6.10
  -6  -4   7   21.70    3.00
   6  -4  -7   15.60    2.30
   6  -4  -7   18.00    2.00
   6  -4  -7   18.60    3.30
   6   4  -7   17.80    3.40
   6   4  -7   17.30    3.30
   4  -4  -7   50.99    4.70
   4  -4  -7   46.40    3.60
   4  -4  -7   42.10    3.40
  -4  -4   7   39.90    4.10
  -4  -4   7   51.99    3.60
   4  -4  -7   45.10    2.70
   4   4  -7   38.40    4.60
   4   4  -7   51.09    5.10
   2  -4  -7   11.70    1.90
   2  -4  -7   12.50    2.60
  -2  -4   7    8.40    2.30
  -2  -4   7   12.70    2.20
   2  -4  -7   10.80    2.20
   2  -4  -7    7.80    1.80
   2   4  -7    8.40    2.30
   2   4  -7   13.00    3.20
   0  -4  -7   -0.30    1.00
   0  -4   7    2.20    2.10
   0  -4   7   -0.90    1.70
   0  -4  -7   -2.90    2.20
   0   4  -7   -5.20    1.80
   0   4  -7    0.60    2.30
   2  -4   7  159.78    9.80
   2  -4   7  166.38    9.40
  -2  -4  -7  166.78   10.10
  -2  -4  -7  153.68    7.30
   2   4   7  155.98    7.10
  -2   4  -7  151.58    9.60
  -2   4  -7  162.18    9.80
   4  -4   7   -2.30    2.00
  -4  -4  -7    2.40    2.20
   4  -4   7   -1.70    2.20
   4   4   7    1.20    1.40
   4   4   7    0.90    1.30
  -4   4  -7    2.20    2.40
   4   4   7    0.50    0.70
  -6  -4  -7  118.09    8.80
   6  -4   7  114.29    8.40
   6   4   7  122.79    7.10
  -8  -4  -7   38.90    5.60
   8  -4   7   40.80    5.50
   8   4   7   55.59    5.00
  -8   4  -7   43.60    5.50
  10  -4   7    9.50    3.70
 -10  -4  -7    0.10    3.30
 -10   4  -7    7.80    3.50
  10   4   7    9.30    3.10
 -12  -4  -7    2.90    3.80
  12  -4   7    2.70    3.50
  12   4   7    9.60    3.60
 -12   4  -7    5.60    3.80
 -14  -4  -7   15.00    4.90
  14  -4   7   18.00    5.00
  14   4   7   14.00    4.30
 -14   4  -7   14.60    4.60
  17  -5  -7    5.40    3.60
  17  -5  -7   -1.80    3.20
  17   5  -7    2.30    3.70
  17   5  -7    1.40    3.50
  15  -5  -7   10.50    4.10
  15  -5  -7   12.70    4.10
  15   5  -7   12.90    4.10
  15   5  -7    6.00    3.80
  13  -5  -7    0.90    3.20
  13  -5  -7    5.90    2.80
  13   5  -7    1.80    3.00
  13   5  -7    4.60    3.30
 -11  -5   7    3.80    2.00
  11  -5  -7    4.40    3.10
  11  -5  -7    7.10    3.00
  11   5  -7    7.60    3.40
  11   5  -7    3.50    3.10
   9  -5  -7    3.90    2.70
   9  -5  -7    2.20    2.10
  -9  -5   7    1.80    1.80
   9   5  -7    7.90    3.10
   9   5  -7    7.10    3.20
   7  -5  -7   78.29    7.00
  -7  -5   7   67.69    5.50
   7  -5  -7   79.99    5.60
  -7  -5   7   84.49    5.30
   7   5  -7   76.79    7.00
   7   5  -7   59.99    6.50
  -5  -5   7    0.90    1.80
   5  -5  -7    0.00    1.70
   5  -5  -7   -0.70    2.20
   5   5  -7   -0.30    2.40
   5   5  -7    6.50    3.00
   3  -5  -7   65.99    4.90
  -3  -5   7   60.59    5.40
   3   5  -7   63.29    6.30
   3   5  -7   67.29    6.30
  -1  -5   7   16.20    3.00
   1   5  -7   15.40    3.30
   1   5  -7   19.00    3.80
   1  -5   7   13.90    3.40
  -1  -5  -7   12.80    3.60
   1  -5   7   11.80    2.80
  -1   5  -7   15.90    3.60
  -1   5  -7    7.90    3.20
   3  -5   7   40.00    4.90
  -3  -5  -7   43.20    5.80
   3  -5   7   37.20    5.30
   3   5   7   51.69    3.20
  -3   5  -7   46.60    5.60
   5  -5   7    9.00    3.00
  -5  -5  -7    5.60    2.90
   5  -5   7    1.70    2.90
   5   5   7    1.90    1.80
  -5   5  -7    3.70    3.10
  -7  -5  -7    1.20    3.40
   7  -5   7    6.10    3.00
   7  -5   7    6.00    2.90
   7   5   7    8.10    2.60
  -7   5  -7    8.00    3.60
  -9  -5  -7   15.90    4.70
   9  -5   7   16.10    4.40
  -9   5  -7    7.70    3.90
   9   5   7   11.00    3.20
  11  -5   7   10.40    4.40
 -11  -5  -7    7.00    4.30
  11   5   7   12.10    3.60
 -11   5  -7    4.00    3.80
 -13  -5  -7   12.50    5.00
  14  -6  -7    2.70    3.20
  14  -6  -7    0.70    3.40
  14   6  -7    2.30    3.80
  14   6  -7   -2.50    3.40
  12  -6  -7   10.50    4.10
  12  -6  -7   13.60    3.90
  12   6  -7   19.60    4.80
  12   6  -7   16.20    4.50
  10  -6  -7    2.00    2.80
  10  -6  -7    8.20    3.80
  10   6  -7    3.50    3.20
  10   6  -7    1.10    3.10
   8  -6  -7   12.50    3.20
  -8  -6   7    1.20    2.30
   8  -6  -7    9.20    3.60
   8   6  -7    8.10    3.50
   8   6  -7    6.20    3.40
   6  -6  -7    2.40    2.40
  -6  -6   7    1.90    2.30
   6   6  -7   -1.20    2.60
   6   6  -7    0.50    2.80
   4  -6  -7    5.60    2.30
  -4  -6   7   -0.20    2.00
   4   6  -7   -1.30    2.50
   4   6  -7   -0.50    2.90
  -2  -6   7    9.50    2.90
   2   6  -7    4.40    3.30
   2   6  -7    8.50    3.20
   0  -6   7   18.40    3.30
   0   6  -7   15.20    4.00
   0   6  -7   10.20    3.70
   2  -6   7    5.20    2.80
   2  -6   7   -1.30    2.20
  -2  -6  -7    2.50    3.30
  -2   6  -7   -3.70    2.70
   4  -6   7   -0.60    2.90
   4  -6   7   -0.30    2.70
  -4  -6  -7    0.00    3.20
  -4   6  -7   -1.20    2.70
   6  -6   7   18.70    4.70
   6  -6   7   19.90    4.20
  -6  -6  -7   27.90    5.30
  -6   6  -7   17.80    4.50
   8  -6   7   12.50    4.10
  -8  -6  -7   23.50    5.30
   8  -6   7   20.60    5.30
  -8   6  -7   22.00    5.20
 -10  -6  -7   -5.10    3.90
  10  -6   7   -0.20    3.70
  10  -6   7   -0.60    3.20
 -10   6  -7    4.70    3.90
  11   7  -7   12.70    4.70
  11   7  -7    0.10    4.10
   9   7  -7    4.50    3.80
   9   7  -7    2.20    3.60
   7   7  -7    5.00    3.80
   7   7  -7    3.40    3.70
   5  -7  -7   42.00    5.30
  -5  -7   7   46.40    5.20
   5   7  -7   48.10    6.40
   5   7  -7   30.20    5.70
  -3  -7   7    6.30    2.90
   3   7  -7    7.30    4.00
   3   7  -7   -4.80    2.70
  -1  -7   7   20.90    3.70
   1   7  -7   14.00    4.20
   1   7  -7    9.30    3.50
   1  -7   7    7.30    3.20
  -1  -7  -7    6.10    4.30
  -1   7  -7    6.50    4.00
   3  -7   7   15.40    3.90
  -3  -7  -7   13.30    4.90
   3  -7   7   15.80    4.80
  -3   7  -7   13.10    4.80
   5  -7   7    1.30    3.60
  -5  -7  -7    2.60    4.00
   5  -7   7   -3.00    3.00
  -5   7  -7   -1.50    3.30
   7  -7   7    5.30    3.70
  -7  -7  -7    6.10    4.50
   7  -7   7    2.80    3.80
  -7   7  -7    8.00    4.30
   6   8  -7    8.20    4.70
   6   8  -7    1.10    4.10
   4   8  -7    5.00    4.00
   4   8  -7    0.20    4.10
   2   8  -7    0.30    4.10
   2   8  -7    5.70    4.10
   0  -8  -7   -0.10    4.20
   0   8  -7    7.90    4.70
  22   0  -8   24.40    5.70
  22   0  -8   39.20    6.90
  20   0  -8   40.70    6.00
  20   0  -8   29.60    5.80
  18   0  -8  354.06   20.20
  18   0  -8  402.96   20.50
  16   0  -8    2.90    2.60
  16   0  -8    0.50    2.50
 -14   0   8   11.00    2.60
  14   0  -8    6.30    2.80
  14   0  -8    6.20    2.40
  12   0  -8   94.19    5.50
  12   0  -8   92.49    6.50
 -12   0   8   99.49    5.80
  12   0  -8   89.49    6.30
  10   0  -8  285.67   14.80
  10   0  -8  326.07   14.50
  10   0  -8  286.37   13.70
 -10   0   8  283.07   13.80
   8   0  -8  542.05   23.50
   8   0  -8  518.75   23.00
   8   0  -8  514.65   24.10
  -8   0   8  496.85   22.80
  -6   0   8 2200.08   99.89
   6   0  -8 2224.28   99.89
   6   0  -8 2454.05   99.39
   6   0  -8 2288.17  100.09
  -4   0   8  668.33   30.10
   4   0  -8  661.03   30.00
   4   0  -8  667.13   29.50
  -4   0   8  682.43   30.00
   4   0  -8  662.53   30.00
  -2   0   8 1334.97   58.69
  -2   0   8 1343.77   58.49
   2   0  -8 1324.47   58.49
   2   0  -8 1437.16   58.19
   2   0  -8 1335.97   58.69
  -2   0   8 1254.57   58.39
   2   0  -8 1326.87   58.49
   0   0   8   12.00    2.20
   0   0  -8   18.00    2.00
   0   0   8   19.50    2.40
   0   0   8   13.60    1.70
   0   0  -8   18.40    2.30
   0   0  -8   13.20    1.70
  -2   0  -8  342.37   17.20
   2   0   8  377.76   17.00
  -2   0  -8  367.46   17.70
   2   0   8  391.86   17.60
   2   0   8  380.36   17.10
   4   0   8    1.70    1.50
   4   0   8   -0.20    1.00
  -4   0  -8   -1.30    1.60
   6   0   8  874.81   39.10
  -6   0  -8  848.02   39.70
   6   0   8  862.71   38.40
  -8   0  -8    7.70    2.80
   8   0   8    1.70    2.00
 -10   0  -8   22.00    4.30
  10   0   8   25.20    4.00
  12   0   8   17.70    4.20
 -12   0  -8   14.20    4.20
 -14   0  -8   10.40    4.30
  14   0   8   13.60    4.10
  16   0   8   83.49    9.00
 -16   0  -8   75.29    8.70
  21  -1  -8   15.10    5.00
  21  -1  -8   17.80    5.00
  21   1  -8    7.50    4.40
  21   1  -8    4.80    4.10
 -19  -1   8    3.10    2.40
  19  -1  -8    0.40    3.10
  19   1  -8    8.50    3.60
  19   1  -8    4.00    3.60
  17  -1  -8    9.40    3.30
 -17  -1   8    2.90    2.00
  17   1  -8    8.50    3.30
  17   1  -8    1.50    2.80
 -15  -1   8  241.98   12.50
  15  -1  -8  246.88   13.90
  15   1  -8  272.17   14.40
  15   1  -8  260.97   14.40
  13  -1  -8   25.30    3.50
  13   1  -8   20.50    3.80
 -13   1   8   30.50    2.90
  13   1  -8   23.20    2.60
  13   1  -8   24.70    3.60
  11  -1  -8    7.50    2.00
  11  -1  -8    3.20    1.50
 -11  -1   8    9.80    2.20
  11   1  -8    5.20    1.20
  11   1  -8    7.40    2.30
 -11   1   8    8.40    1.30
  11   1  -8    6.50    2.40
   9  -1  -8  247.18   12.50
   9  -1  -8  270.67   12.80
  -9  -1   8  259.47   12.70
   9   1  -8  271.97   13.60
   9   1  -8  283.77   13.10
   9   1  -8  252.37   11.70
  -7  -1   8  330.27   15.40
  -7  -1   8  339.47   16.00
   7  -1  -8  326.37   15.70
   7  -1  -8  329.97   15.00
   7   1  -8  335.87   16.10
   7   1  -8  329.37   15.70
   5  -1  -8   19.60    2.30
  -5  -1   8   21.60    2.70
   5  -1  -8   24.60    2.50
  -5   1   8   19.80    2.30
   5   1  -8   14.90    2.40
   5   1  -8   19.90    1.10
   5   1  -8   21.00    2.60
   5   1  -8   21.20    2.50
  -3  -1   8   38.40    3.50
  -3  -1   8   41.60    2.70
   3  -1  -8   51.79    3.10
  -3  -1   8   44.90    3.70
   3  -1  -8   45.00    3.20
   3  -1  -8   39.30    3.50
   3   1  -8   47.60    3.70
   3   1  -8   46.40    2.70
   3   1  -8   43.60    3.70
   3   1  -8   45.50    3.30
   3   1  -8   43.00    3.40
  -3   1   8   42.60    3.30
   1  -1  -8  994.90   43.00
  -1  -1   8  982.20   43.70
   1  -1  -8  972.80   43.90
  -1  -1   8  993.70   43.50
   1  -1  -8 1002.60   42.90
  -1  -1   8  976.80   43.90
   1   1  -8  986.30   43.40
  -1   1   8 1020.80   43.50
   1   1  -8  966.30   43.60
   1   1  -8  965.80   43.70
  -1  -1  -8    5.60    0.80
  -1  -1  -8    5.60    1.90
  -1  -1  -8    5.50    1.30
   1  -1   8    7.80    1.80
  -1  -1  -8    6.00    1.00
   1  -1   8    7.50    1.70
   1  -1   8    3.10    1.50
   1  -1   8    5.00    1.90
   1   1   8    5.60    0.80
  -1   1  -8    7.40    2.00
   1   1   8    8.50    1.70
  -1   1  -8    4.00    1.50
  -1   1  -8    4.20    1.50
   3  -1   8  313.47   15.60
  -3  -1  -8  330.07   16.40
   3  -1   8  341.57   15.90
  -3   1  -8  325.17   16.00
  -3   1  -8  337.17   14.90
   3   1   8  322.07   14.60
   3   1   8  335.07   15.20
   5  -1   8    2.80    1.90
  -5  -1  -8    1.80    2.20
   5   1   8    1.50    1.50
   5   1   8    1.20    0.80
  -5   1  -8    2.00    1.50
  -7  -1  -8   58.49    6.20
   7  -1   8   87.09    6.10
   7   1   8   76.79    4.60
   7   1   8   81.19    5.60
  -7   1  -8   88.29    6.40
  -9  -1  -8   43.50    5.30
   9  -1   8   47.50    5.30
   9   1   8   47.60    5.00
  -9   1  -8   42.30    5.40
 -11  -1  -8   33.60    5.20
  11  -1   8   44.60    5.40
 -11   1  -8   40.20    5.40
  11   1   8   35.40    4.70
  13  -1   8    0.20    2.90
 -13  -1  -8    0.60    3.40
  13   1   8    2.10    2.80
 -13   1  -8   -0.90    3.00
  15  -1   8   16.30    4.90
 -15  -1  -8    9.10    4.40
  15   1   8   11.90    4.10
 -15   1  -8    1.80    4.00
  20  -2  -8   23.80    5.00
  20  -2  -8   25.30    5.20
  20   2  -8   24.50    5.10
  20   2  -8   32.20    6.00
  18  -2  -8   48.90    6.00
  18   2  -8   37.60    5.80
  18   2  -8   49.00    6.50
  16  -2  -8  111.19    8.10
 -16  -2   8  129.09    7.00
  16   2  -8  107.59    8.70
  16   2  -8  127.89    8.70
  14  -2  -8   12.40    3.00
 -14  -2   8    9.80    1.80
  14   2  -8    8.70    3.00
  14   2  -8   13.30    3.50
 -12  -2   8  588.34   25.90
  12  -2  -8  608.54   27.20
 -12   2   8  584.44   25.70
  12   2  -8  610.44   28.20
 -12   2   8  592.04   25.70
  12   2  -8  543.85   27.70
  12   2  -8  567.24   26.00
  10  -2  -8   18.10    2.40
  10   2  -8   16.80    3.10
  10   2  -8   20.50    3.00
   8  -2  -8    7.20    1.80
  -8  -2   8    8.60    2.30
  -8  -2   8   15.70    2.60
   8  -2  -8   13.70    1.60
   8   2  -8   12.40    2.70
   8   2  -8    7.30    2.30
  -6  -2   8   21.40    2.80
   6  -2  -8   22.70    2.40
  -6  -2   8   25.50    2.80
   6  -2  -8   24.30    1.60
   6   2  -8   26.50    3.10
   6   2  -8   22.00    2.90
   4  -2  -8   39.60    2.70
  -4  -2   8   39.20    2.20
  -4  -2   8   36.60    3.60
   4  -2  -8   35.10    3.40
   4   2  -8   31.30    3.40
   4   2  -8   38.80    3.80
   2  -2  -8  291.37   13.60
   2  -2  -8  289.77   13.00
   2  -2  -8  279.27   12.50
   2  -2  -8  283.47   13.10
   2  -2  -8  277.37   12.50
   2  -2  -8  298.07   14.30
  -2  -2   8  271.57   14.00
  -2  -2   8  285.67   13.20
   2   2  -8  289.37   14.20
   2   2  -8  282.37   13.20
   2   2  -8  295.87   14.20
  -2   2   8  293.27   13.20
   0  -2   8  174.98    8.80
   0  -2  -8  158.68    8.00
   0  -2  -8  156.28    7.80
   0  -2   8  152.38    8.20
   0  -2   8  179.68    8.90
   0  -2  -8  153.78    9.00
   0   2  -8  160.18    8.20
   0   2  -8  169.58    8.90
   0   2   8  157.28    7.80
   2  -2   8   48.90    4.40
  -2  -2  -8   42.50    4.30
  -2  -2  -8   42.50    3.20
   2  -2   8   34.10    3.80
   2   2   8   36.30    2.90
  -2   2  -8   40.90    3.90
  -2   2  -8   29.50    3.40
   4  -2   8   41.70    4.40
  -4  -2  -8   44.10    4.90
  -4   2  -8   45.50    4.40
  -4   2  -8   50.19    3.50
   4   2   8   48.10    3.30
   6  -2   8   22.20    3.50
  -6  -2  -8   19.20    3.60
   6   2   8   19.00    2.70
  -6   2  -8   22.00    2.40
  -6   2  -8   13.80    3.00
   8  -2   8  173.48   10.20
  -8  -2  -8  162.38   10.40
   8   2   8  162.08    9.20
   8   2   8  164.28    7.60
   8   2   8  148.09    7.80
  -8   2  -8  161.38   10.10
  10  -2   8   40.50    5.10
 -10  -2  -8   30.70    5.00
  10   2   8   33.20    4.50
  10   2   8   31.30    4.40
 -10   2  -8   26.80    4.80
  12  -2   8   70.49    7.50
 -12  -2  -8   70.59    7.70
  12   2   8   70.59    6.70
 -12   2  -8   69.99    7.60
  14  -2   8   46.00    6.60
 -14  -2  -8   53.69    7.30
 -14   2  -8   51.09    7.10
  14   2   8   44.80    5.90
  19  -3  -8   -0.50    3.10
  19  -3  -8    3.40    2.90
  19   3  -8    1.70    3.60
  19   3  -8    8.70    3.90
  17  -3  -8    5.30    3.30
  17  -3  -8    3.10    2.70
  17   3  -8    4.20    3.30
  17   3  -8    5.20    3.50
  15  -3  -8   66.89    6.10
 -15  -3   8   53.49    4.00
  15  -3  -8   47.30    5.80
  15   3  -8   55.49    6.20
  15   3  -8   62.89    6.70
 -15   3   8   53.29    3.70
 -13  -3   8  360.86   15.40
  13  -3  -8  333.57   17.60
  13  -3  -8  325.47   16.70
 -13   3   8  306.77   14.50
  13   3  -8  361.16   17.90
  13   3  -8  343.97   17.80
  11  -3  -8  247.48   12.00
  11  -3  -8  220.18   12.80
 -11  -3   8  226.78   10.60
  11   3  -8  252.27   13.10
  11   3  -8  212.28   12.60
   9  -3  -8  164.28   10.00
  -9  -3   8  176.98    8.00
   9  -3  -8  178.98    9.10
   9   3  -8  175.18   10.40
   9   3  -8  191.48   10.40
   7  -3  -8   87.09    5.20
   7  -3  -8   93.29    6.30
  -7  -3   8   90.49    4.30
   7  -3  -8   82.49    4.90
  -7  -3   8   88.29    6.00
  -7  -3   8   89.89    4.30
   7   3  -8   97.99    6.50
   7   3  -8   89.09    6.50
  -5  -3   8   -0.40    1.70
   5  -3  -8    2.80    0.90
   5  -3  -8    3.20    1.10
   5  -3  -8    2.90    1.50
   5  -3  -8    2.30    0.90
  -5  -3   8    1.90    0.90
   5   3  -8    0.80    2.00
   5   3  -8   -0.50    1.90
   3  -3  -8   60.49    3.30
   3  -3  -8   55.99    3.30
  -3  -3   8   59.19    3.70
  -3  -3   8   49.30    4.60
   3  -3  -8   62.19    3.30
   3  -3  -8   62.19    4.50
   3   3  -8   48.70    4.80
   3   3  -8   59.19    5.40
   1  -3  -8  142.19    6.60
   1  -3  -8  138.19    6.90
  -1  -3   8  132.59    8.00
   1  -3  -8  145.59    7.50
  -1  -3   8  139.39    7.40
   1  -3  -8  123.19    8.40
   1   3  -8  136.49    8.40
   1   3  -8  143.29    8.40
  -1  -3  -8    8.90    2.50
  -1  -3  -8    7.30    1.60
   1  -3   8    7.40    2.30
   1  -3   8    9.00    2.50
  -1   3  -8    4.10    1.70
  -1   3  -8    6.70    2.40
   1   3   8    8.90    1.20
  -1   3  -8    7.30    2.40
   3  -3   8   44.60    4.50
   3  -3   8   42.20    4.70
  -3  -3  -8   39.30    4.50
  -3   3  -8   42.80    4.50
  -3   3  -8   36.90    3.90
   3   3   8   27.90    2.10
   3   3   8   43.10    2.30
   3   3   8   41.20    2.80
  -5  -3  -8  184.28   11.20
   5  -3   8  177.78   10.80
   5   3   8  188.18    9.30
  -5   3  -8  188.38   10.60
  -7  -3  -8    4.10    3.00
   7  -3   8    4.60    2.70
   7   3   8   -2.30    1.50
  -7   3  -8    3.40    2.30
  -9  -3  -8  126.69    9.40
   9  -3   8  122.99    9.00
   9   3   8  129.59    8.10
  -9   3  -8  125.29    9.10
 -11  -3  -8   15.30    4.30
  11  -3   8   17.80    4.20
  11   3   8   14.60    3.50
 -11   3  -8   17.00    4.20
 -13  -3  -8   -1.70    3.40
  13  -3   8    4.70    3.70
  13   3   8    8.20    3.40
 -13   3  -8    1.90    3.60
 -15  -3  -8   14.60    5.30
 -15   3  -8   17.30    5.50
  18  -4  -8    8.80    3.60
  18  -4  -8    5.00    3.50
  18   4  -8    4.00    3.70
  18   4  -8    1.20    3.50
  16  -4  -8   12.60    3.60
  16  -4  -8    6.90    3.60
  16   4  -8   18.20    4.10
  16   4  -8    9.20    3.80
  14  -4  -8    9.80    3.40
  14  -4  -8    8.20    2.80
  14   4  -8    3.40    3.40
  14   4  -8   10.10    3.60
 -12  -4   8    1.20    1.30
  12  -4  -8    1.30    2.60
  12  -4  -8    5.60    2.30
  12   4  -8    2.70    2.80
  12   4  -8    7.00    3.10
  10  -4  -8  114.69    8.20
  10  -4  -8  124.79    7.20
 -10  -4   8  117.79    6.00
  10   4  -8  104.39    8.00
  10   4  -8  105.39    8.20
   8  -4  -8   50.59    4.10
   8  -4  -8   56.69    4.10
  -8  -4   8   54.79    3.40
   8  -4  -8   52.99    5.50
  -8  -4   8   48.20    4.90
   8   4  -8   50.19    5.60
   8   4  -8   50.09    5.40
   6  -4  -8   17.50    2.00
  -6  -4   8   21.70    3.20
   6  -4  -8   19.10    2.30
   6  -4  -8   20.20    3.50
  -6  -4   8   17.60    2.10
   6   4  -8   19.30    3.50
   6   4  -8   13.40    3.20
  -4  -4   8    3.30    2.00
   4  -4  -8    3.00    1.40
   4  -4  -8    3.60    2.10
   4  -4  -8    2.30    0.90
   4  -4  -8    4.10    1.50
  -4  -4   8    3.80    1.40
   4   4  -8    2.60    1.90
   4   4  -8    9.10    2.90
   2  -4  -8   19.20    2.60
  -2  -4   8   13.60    2.30
   2  -4  -8   13.30    2.50
   2  -4  -8   13.70    2.00
  -2  -4   8   13.80    2.70
   2   4  -8   12.20    2.90
   2   4  -8    9.20    2.90
   0  -4  -8   62.59    3.60
   0  -4   8   60.69    5.40
   0  -4   8   57.29    5.70
   0  -4  -8   53.39    5.80
   0   4  -8   57.49    5.50
   0   4  -8   76.19    6.00
   2  -4   8   36.50    4.70
   2  -4   8   55.79    5.10
  -2  -4  -8   44.70    5.40
  -2   4  -8   27.90    4.40
  -2   4  -8   36.60    4.60
   4  -4   8    1.30    2.30
   4  -4   8    2.00    2.50
  -4  -4  -8    2.10    2.80
   4   4   8    0.70    1.00
  -4   4  -8    0.10    2.40
   4   4   8    1.90    1.10
   4   4   8    0.90    0.80
   6  -4   8   19.70    3.90
  -6  -4  -8   20.60    3.90
   6  -4   8   18.80    4.10
   6   4   8   26.90    2.50
   6   4   8   22.60    2.80
  -8  -4  -8    1.90    2.50
   8  -4   8   -2.40    2.60
   8   4   8   -0.20    2.00
  -8   4  -8   -0.40    2.70
 -10  -4  -8    9.90    4.10
  10  -4   8    7.20    3.80
  10   4   8    7.40    2.80
 -10   4  -8    6.70    3.60
  12  -4   8   -2.20    3.50
 -12  -4  -8    4.50    4.10
  12   4   8    0.60    2.90
 -12   4  -8    0.00    3.40
  17  -5  -8    2.50    3.30
  17  -5  -8   -5.20    3.10
  17   5  -8   -1.40    3.30
  17   5  -8    0.40    3.50
  15  -5  -8   18.90    4.20
  15  -5  -8   10.00    4.10
  15   5  -8   15.30    4.50
  15   5  -8   13.80    4.30
  13  -5  -8    0.10    2.50
  13  -5  -8    4.70    3.40
  13   5  -8    3.10    3.20
  13   5  -8   -4.10    2.70
  11  -5  -8    5.90    2.50
  11  -5  -8    2.70    2.30
  11   5  -8    2.10    2.90
  11   5  -8   -1.20    2.60
   9  -5  -8    1.20    2.70
   9  -5  -8    1.80    2.00
  -9  -5   8    2.30    1.60
   9   5  -8   -2.00    2.40
   9   5  -8   -1.90    2.50
   7  -5  -8    7.40    3.00
   7  -5  -8    2.80    1.90
  -7  -5   8    2.60    1.70
  -7  -5   8    5.70    2.30
   7   5  -8    2.20    2.20
   7   5  -8   -2.70    2.40
   5  -5  -8   33.70    3.70
  -5  -5   8   36.10    4.10
   5  -5  -8   31.20    4.30
   5   5  -8   36.00    5.00
   5   5  -8   38.80    5.00
  -3  -5   8    5.80    2.50
   3  -5  -8    8.80    2.30
   3   5  -8    9.70    3.40
   3   5  -8    5.10    2.50
  -1  -5   8    3.80    2.30
   1   5  -8    0.60    2.00
   1   5  -8    6.80    3.00
   1  -5   8   35.30    5.00
  -1  -5  -8   43.20    5.70
   1  -5   8   35.50    4.40
  -1   5  -8   39.30    5.10
  -1   5  -8   32.20    4.90
   3  -5   8   14.10    3.70
  -3  -5  -8   18.40    4.30
   3  -5   8   18.90    3.60
  -3   5  -8   17.00    3.90
  -5  -5  -8    2.10    3.30
   5  -5   8   12.00    3.70
   5  -5   8   11.60    3.50
   5   5   8    6.30    1.80
  -5   5  -8    7.50    3.30
   7  -5   8   14.90    4.10
   7  -5   8   13.40    3.60
  -7  -5  -8    7.00    4.00
   7   5   8   10.70    2.50
  -7   5  -8    9.00    3.90
  -9  -5  -8    0.50    3.50
   9  -5   8   -0.30    3.30
  -9   5  -8   -4.60    2.80
  11  -5   8    2.10    3.80
 -11  -5  -8   -2.20    3.90
  14  -6  -8   14.20    4.70
  14   6  -8   19.30    4.90
  14   6  -8   21.30    5.20
  12  -6  -8   30.00    5.50
  12   6  -8   32.70    5.60
  12   6  -8   33.90    5.90
  10  -6  -8    3.20    3.30
  10  -6  -8    1.40    3.20
  10   6  -8    2.40    3.20
  10   6  -8   -1.20    3.00
   8  -6  -8   17.10    3.40
  -8  -6   8   19.50    3.70
   8  -6  -8   20.50    4.50
   8   6  -8   22.70    4.60
   8   6  -8   20.70    4.50
   6  -6  -8    2.30    2.40
  -6  -6   8    5.40    2.70
   6   6  -8   -1.70    2.80
   6   6  -8    1.60    3.30
   4  -6  -8   27.50    3.80
  -4  -6   8   21.90    3.70
   4   6  -8   24.50    4.60
   4   6  -8   23.70    5.00
  -2  -6   8    0.80    2.60
   2   6  -8   -2.70    2.50
   2   6  -8    3.70    3.30
   0  -6  -8   24.60    4.60
   0  -6   8   23.70    4.00
   0   6  -8   41.50    5.90
   0   6  -8   21.70    4.50
   2  -6   8   -1.00    2.50
  -2  -6  -8    0.10    2.40
   2  -6   8   -4.10    2.60
  -2   6  -8    1.50    3.20
   4  -6   8    6.00    3.70
  -4  -6  -8    7.00    3.80
   4  -6   8   -0.50    2.80
  -4   6  -8    5.20    3.50
   6  -6   8    1.50    3.50
   6  -6   8   10.00    3.60
  -6  -6  -8    5.40    4.00
  -6   6  -8    5.00    3.50
   8  -6   8    0.80    3.40
  -8  -6  -8   -2.50    3.90
   8  -6   8   -2.60    3.10
  -8   6  -8    3.30    3.90
  11   7  -8    3.60    3.90
  11   7  -8    1.00    3.70
   9   7  -8   -2.60    3.40
   9   7  -8   -4.30    3.20
  -7  -7   8    1.50    3.00
   7   7  -8   -4.30    3.00
   7   7  -8    0.10    3.50
  -5  -7   8    0.50    2.40
   5   7  -8    2.60    3.50
   5   7  -8    0.50    3.60
  -3  -7   8   -2.10    2.50
   3   7  -8   -2.80    3.10
   3   7  -8   -0.80    3.40
  -1  -7   8   -0.20    2.70
   1   7  -8   -0.60    3.20
   1   7  -8   -3.80    3.00
  -1  -7  -8    0.80    3.70
   1  -7   8   -0.20    3.00
  -1   7  -8   -4.00    3.10
   3  -7   8   -4.60    3.20
   3  -7   8   -5.10    2.50
  -3  -7  -8    2.20    4.10
  -3   7  -8    2.10    3.60
  -5  -7  -8    2.50    4.00
   5  -7   8    0.40    3.50
   5  -7   8    0.30    3.70
  -5   7  -8   -0.90    3.60
   4   8  -8   12.00    4.80
   4   8  -8   11.60    4.90
   2   8  -8    2.70    4.40
   2   8  -8   -1.60    3.80
  22   0  -9    6.50    4.70
  22   0  -9   -0.90    2.80
  20   0  -9   -0.50    3.20
  20   0  -9   -4.20    3.10
  18   0  -9    3.70    3.00
  18   0  -9   -2.20    2.90
  16   0  -9    1.60    2.70
  16   0  -9    0.60    2.30
  14   0  -9   -2.20    1.70
  14   0  -9   -1.30    1.50
  14   0  -9   -1.50    1.60
 -14   0   9    2.70    1.80
  12   0  -9    1.30    1.70
  12   0  -9    2.30    1.70
 -12   0   9    0.00    1.40
  12   0  -9   -0.90    1.10
  10   0  -9    0.50    1.00
 -10   0   9   -0.40    1.00
  10   0  -9    1.20    1.30
  10   0  -9    1.40    1.90
   8   0  -9   -1.20    0.70
   8   0  -9   -1.00    1.10
   8   0  -9    0.00    1.60
   6   0  -9    0.70    0.90
   6   0  -9    0.80    1.40
  -6   0   9   -1.80    1.30
   6   0  -9    0.30    0.80
   4   0  -9   -0.60    1.20
  -4   0   9    0.00    1.40
  -4   0   9    0.40    1.20
   4   0  -9   -1.20    1.10
   4   0  -9    0.30    0.90
  -2   0   9   -1.00    1.10
   2   0  -9   -1.30    0.90
   2   0  -9    0.50    1.10
   2   0  -9   -0.50    0.90
   2   0  -9   -1.50    1.30
  -2   0   9    1.40    1.10
  -2   0   9    0.10    1.40
   0   0  -9   -0.20    1.00
   0   0   9    0.30    1.00
   0   0   9    0.70    1.40
   0   0  -9    0.60    1.10
   0   0   9    2.40    1.40
   0   0  -9    0.70    1.20
   2   0   9   -0.60    1.10
   2   0   9    1.40    1.10
  -2   0  -9    1.60    1.60
   2   0   9   -1.90    1.30
   4   0   9   -1.00    1.10
  -4   0  -9   -0.80    1.60
   4   0   9   -3.10    1.20
  -6   0  -9    0.20    2.10
   6   0   9    1.70    1.50
   6   0   9    1.20    1.70
   8   0   9    2.60    2.20
  -8   0  -9    1.00    2.30
 -10   0  -9   -6.60    2.10
  10   0   9    2.90    2.90
  12   0   9    5.30    3.20
 -12   0  -9   -2.00    2.80
  14   0   9   -3.30    3.40
 -14   0  -9   -0.10    3.70
  21  -1  -9   16.40    4.80
  21  -1  -9   22.00    5.50
  21   1  -9   16.80    4.90
  21   1  -9   17.90    5.00
  19  -1  -9    4.10    3.50
  19  -1  -9   10.50    3.80
  19   1  -9    7.00    3.20
  19   1  -9    6.00    3.70
  17  -1  -9  107.19    7.80
  17  -1  -9   72.09    7.50
  17   1  -9   98.39    8.60
  17   1  -9   94.49    8.70
  15  -1  -9   47.90    5.20
  15   1  -9   47.20    5.30
  15   1  -9   35.40    5.10
  13  -1  -9    5.40    2.20
 -13  -1   9    5.40    2.70
  13   1  -9    5.50    2.30
 -13   1   9    3.40    1.40
  13   1  -9    2.00    1.30
  13   1  -9    4.30    2.60
  11  -1  -9   14.30    2.30
 -11  -1   9   11.70    2.30
  11  -1  -9   15.10    2.40
  11   1  -9   10.50    2.50
  11   1  -9   11.20    1.30
  11   1  -9    8.40    2.60
   9  -1  -9   10.70    1.70
  -9  -1   9   13.70    2.00
   9  -1  -9    9.10    1.90
   9  -1  -9   10.50    2.40
   9   1  -9    8.50    1.90
   9   1  -9   11.50    2.60
  -7  -1   9   23.10    3.00
   7  -1  -9   19.80    3.00
   7  -1  -9   19.90    1.80
   7  -1  -9   25.50    2.90
   7   1  -9   22.70    3.10
   7   1  -9   21.50    2.50
  -5  -1   9   -0.10    1.50
   5  -1  -9    0.50    1.10
   5  -1  -9   -0.60    1.10
   5   1  -9   -0.90    1.20
  -5   1   9    0.50    1.20
   5   1  -9    0.60    1.50
  -3  -1   9  693.13   31.20
  -3  -1   9  709.63   30.90
   3  -1  -9  669.73   30.10
   3  -1  -9  678.23   30.70
   3  -1  -9  656.23   30.40
  -3  -1   9  684.03   30.00
   3   1  -9  685.13   30.80
  -3   1   9  659.83   30.40
   3   1  -9  649.04   30.40
   3   1  -9  705.63   30.00
  -1  -1   9   13.10    2.00
  -1  -1   9   15.20    2.50
   1  -1  -9    8.90    1.30
   1  -1  -9   13.00    1.40
   1  -1  -9   11.40    2.20
  -1  -1   9    9.60    2.10
   1   1  -9   14.80    2.20
   1   1  -9    9.90    1.70
   1   1  -9   13.70    2.10
  -1   1   9   12.00    2.00
  -1  -1  -9  312.27   13.70
   1  -1   9  312.77   14.80
   1  -1   9  320.67   15.00
  -1  -1  -9  307.77   15.30
   1  -1   9  311.67   14.70
  -1  -1  -9  306.17   14.40
   1  -1   9  317.77   15.20
  -1  -1  -9  293.97   13.80
  -1   1  -9  297.87   14.70
   1   1   9  306.17   13.70
  -1   1  -9  306.17   14.90
   1   1   9  307.57   14.60
   3  -1   9    1.50    1.70
   3  -1   9   -1.10    1.80
  -3  -1  -9    4.30    2.10
   3   1   9    0.70    0.70
   3   1   9    2.80    1.20
  -3   1  -9    0.10    1.50
  -3   1  -9    1.70    0.90
   3   1   9   -0.50    1.60
  -5  -1  -9   66.89    6.40
   5  -1   9   84.29    5.90
  -5   1  -9   65.39    5.70
   5   1   9   88.49    5.20
   5   1   9   78.29    4.20
  -7  -1  -9   42.10    5.20
   7  -1   9   35.30    4.40
   7   1   9   53.89    4.70
   7   1   9   44.60    3.20
  -7   1  -9   39.20    4.90
   9  -1   9   28.70    4.50
  -9  -1  -9   39.20    5.30
   9   1   9   42.20    4.80
  -9   1  -9   28.90    4.40
 -11  -1  -9   66.59    7.30
  11  -1   9   67.09    7.00
 -11   1  -9   63.19    7.00
  11   1   9   58.19    6.30
 -13  -1  -9    5.80    3.90
  13  -1   9    3.30    3.40
  13   1   9   -0.80    3.10
 -13   1  -9   -1.70    3.40
 -15  -1  -9   30.50    6.10
  15  -1   9   13.00    4.60
  15   1   9   16.50    4.50
 -15   1  -9   15.60    5.20
  20  -2  -9    5.50    3.70
  20   2  -9   -1.50    3.10
  20   2  -9    4.70    3.60
  18  -2  -9   31.40    5.10
  18   2  -9   38.50    5.70
  18   2  -9   23.70    4.90
  16  -2  -9    1.00    2.60
 -16  -2   9    0.60    1.40
  16   2  -9    3.40    3.00
  16   2  -9    2.20    2.80
  14  -2  -9   25.90    3.70
  14   2  -9   23.20    4.00
 -14   2   9   23.50    1.90
  14   2  -9   21.50    4.10
  12  -2  -9  782.82   35.50
  12   2  -9  752.42   36.30
  12   2  -9  817.42   36.80
  10  -2  -9  113.89    6.40
  10   2  -9  112.09    7.70
  10   2  -9  121.69    7.40
  -8  -2   9   77.49    5.20
  -8  -2   9   66.59    5.40
   8  -2  -9   78.69    4.20
   8   2  -9   83.09    5.60
   8   2  -9   81.49    6.00
   6  -2  -9   84.09    3.80
   6  -2  -9   83.29    3.80
   6  -2  -9   81.09    4.90
  -6  -2   9   86.49    5.70
   6   2  -9   88.99    6.00
   6   2  -9   72.09    5.40
   4  -2  -9  156.68    8.10
   4  -2  -9  159.18    8.10
  -4  -2   9  160.68    7.60
   4  -2  -9  159.98    8.70
  -4  -2   9  156.78    8.90
   4   2  -9  154.18    8.90
   4   2  -9  189.38    9.10
  -2  -2   9   79.99    4.70
   2  -2  -9   83.39    4.00
   2  -2  -9   89.29    5.10
   2  -2  -9   86.49    4.40
   2  -2  -9   83.49    5.70
  -2  -2   9   77.29    5.60
   2  -2  -9   79.89    4.60
  -2   2   9   88.09    4.80
   2   2  -9   79.79    5.60
   2   2  -9   86.79    4.70
   2   2  -9   82.09    5.60
   0  -2   9  316.07   14.40
   0  -2   9  280.97   14.40
   0  -2   9  278.17   13.80
   0  -2  -9  290.77   13.30
   0  -2  -9  295.37   13.40
   0  -2  -9  285.57   14.60
   0   2  -9  279.77   13.80
   0   2  -9  275.57   14.30
   0   2   9  280.77   13.40
  -2  -2  -9  138.79    8.50
   2  -2   9  136.19    8.20
   2  -2   9  128.89    8.00
   2   2   9  145.69    7.30
  -2   2  -9  143.09    8.00
  -2   2  -9  125.59    7.70
   4  -2   9  102.09    6.70
   4  -2   9   98.39    6.90
  -4  -2  -9   93.19    7.00
   4   2   9   92.29    5.80
   4   2   9   93.39    5.20
  -4   2  -9  102.79    6.60
  -4   2  -9   92.79    5.50
  -6  -2  -9   22.00    3.90
   6  -2   9   21.90    3.60
   6   2   9   22.50    2.90
  -6   2  -9   16.90    3.40
  -6   2  -9   23.10    2.40
   8  -2   9    1.60    2.40
  -8  -2  -9    1.90    2.80
  -8   2  -9    2.00    2.60
   8   2   9    1.30    2.00
  10  -2   9   16.50    4.20
 -10  -2  -9   13.30    4.10
  10   2   9   15.30    3.40
 -10   2  -9   23.50    4.60
  12  -2   9    2.60    3.20
 -12  -2  -9   -0.40    3.20
 -12   2  -9    0.10    3.10
  12   2   9    2.30    2.90
 -14  -2  -9    6.50    4.50
  14  -2   9    9.00    4.30
  14   2   9   12.90    4.30
 -14   2  -9    8.70    4.40
  19  -3  -9   -2.20    3.10
  19  -3  -9   -4.30    3.00
  19   3  -9    8.00    4.00
  19   3  -9    2.40    3.60
  17  -3  -9    5.70    3.00
  17  -3  -9    7.80    3.40
  17   3  -9    2.60    3.30
  17   3  -9    8.00    3.70
  15  -3  -9   46.00    5.10
  15  -3  -9   35.80    5.20
  15   3  -9   33.90    5.20
  15   3  -9   40.60    5.50
  13  -3  -9   74.09    6.70
  13  -3  -9   79.49    5.60
 -13  -3   9   67.89    3.80
  13   3  -9   72.39    6.90
  13   3  -9   73.39    6.90
  11  -3  -9   12.90    2.40
  11  -3  -9   13.00    3.30
  11   3  -9   12.30    3.10
  11   3  -9   20.60    3.80
   9  -3  -9  570.24   27.40
   9  -3  -9  605.14   26.10
  -9  -3   9  565.34   27.10
   9   3  -9  565.04   27.70
   9   3  -9  565.14   27.40
   7  -3  -9    7.20    1.30
  -7  -3   9   11.50    2.30
   7  -3  -9   12.50    1.90
   7  -3  -9    3.40    2.30
   7   3  -9    6.60    2.50
   7   3  -9   12.60    2.80
  -5  -3   9    4.50    1.00
  -5  -3   9    3.40    1.90
   5  -3  -9    4.00    0.90
   5  -3  -9    6.20    1.40
   5  -3  -9    5.50    1.00
   5  -3  -9    5.60    2.10
   5   3  -9    4.10    2.30
   5   3  -9    1.30    2.20
   3  -3  -9   17.40    2.60
  -3  -3   9   21.40    2.20
   3  -3  -9   22.30    1.80
   3  -3  -9   22.60    1.80
  -3  -3   9   19.80    3.00
   3  -3  -9   23.60    2.10
   3   3  -9   22.60    3.40
   3   3  -9   19.80    3.20
   1  -3  -9    1.90    1.70
   1  -3  -9   -1.70    1.10
   1  -3  -9    1.10    1.00
   1  -3  -9    0.80    0.70
   1  -3  -9    0.90    0.70
  -1  -3   9    0.40    1.40
  -1  -3   9    2.90    1.90
   1   3  -9    1.30    2.00
   1   3  -9   -1.90    1.70
  -1   3   9    0.00    0.80
   1  -3   9    0.70    2.00
   1  -3   9    4.70    2.30
  -1  -3  -9    1.20    2.30
  -1   3  -9    5.70    2.30
   1   3   9    3.50    1.10
  -1   3  -9    3.00    2.30
  -1   3  -9    2.50    1.80
   3  -3   9    1.70    2.20
   3  -3   9    1.50    2.20
  -3  -3  -9    0.00    2.30
  -3   3  -9    1.70    1.70
  -3   3  -9    0.70    1.60
   3   3   9    0.80    1.10
   5  -3   9   -0.30    2.20
  -5  -3  -9    3.90    2.70
   5  -3   9    6.40    2.60
   5   3   9    1.70    1.40
   5   3   9   -0.10    1.20
  -5   3  -9    1.50    2.10
   7  -3   9   -2.60    2.20
  -7  -3  -9    1.60    2.30
   7   3   9   -0.80    1.70
  -7   3  -9   -0.10    2.30
   9  -3   9    0.40    2.80
  -9  -3  -9    1.80    3.20
  -9   3  -9    2.60    3.00
   9   3   9    0.80    2.30
 -11  -3  -9   11.40    4.10
  11  -3   9    1.80    3.40
  11   3   9    0.20    2.70
 -11   3  -9   10.20    3.80
 -13  -3  -9    1.10    3.70
  13  -3   9    0.90    3.60
 -13   3  -9    6.30    4.00
  13   3   9   -2.70    3.10
  18  -4  -9    8.20    3.80
  18  -4  -9   11.40    4.00
  18   4  -9    9.60    4.20
  18   4  -9   10.20    4.30
  16  -4  -9    1.20    3.00
  16  -4  -9    5.40    2.70
  16   4  -9    5.70    3.60
  16   4  -9    9.20    3.60
  14  -4  -9   59.49    5.60
  14  -4  -9   52.39    6.20
  14   4  -9   36.80    5.60
  14   4  -9   56.19    6.50
  12  -4  -9    7.90    2.40
  12  -4  -9    8.40    3.30
  12   4  -9    6.70    3.20
  12   4  -9    0.80    2.70
 -10  -4   9  266.37   11.60
  10  -4  -9  232.68   12.80
  10  -4  -9  265.77   14.40
  10   4  -9  262.37   14.40
  10   4  -9  250.67   14.50
  -8  -4   9   57.19    3.30
   8  -4  -9   58.69    4.20
   8  -4  -9   52.79    5.70
  -8  -4   9   57.69    3.30
  -8  -4   9   59.89    5.40
   8  -4  -9   53.19    4.20
   8   4  -9   48.00    5.70
   8   4  -9   51.69    5.60
  -6  -4   9  217.78   10.50
   6  -4  -9  222.18   10.60
   6  -4  -9  231.08   12.40
   6  -4  -9  210.88   10.80
   6  -4  -9  221.68   10.80
  -6  -4   9  230.28   12.00
   6   4  -9  230.58   12.80
   6   4  -9  214.48   12.30
  -4  -4   9  107.29    7.00
   4  -4  -9  110.89    5.80
  -4  -4   9  107.99    5.90
   4  -4  -9  101.39    6.80
   4  -4  -9   88.49    5.60
   4  -4  -9  100.29    5.10
   4   4  -9  115.49    7.80
   4   4  -9   94.79    7.30
  -2  -4   9    0.90    1.70
   2  -4  -9    3.60    1.90
   2  -4  -9    2.60    1.30
  -2  -4   9   -1.30    1.80
   2  -4  -9    2.60    1.60
   2   4  -9   -2.30    2.00
   2   4  -9    1.50    2.40
   0  -4  -9    4.20    0.90
   0  -4   9    3.40    2.20
   0  -4   9    5.60    2.60
   0  -4  -9    3.40    2.20
   0   4  -9    1.00    2.00
   0   4  -9    3.80    2.50
  -2  -4  -9   80.59    6.70
   2  -4   9   87.39    6.90
   2  -4   9   79.29    6.50
  -2   4  -9   98.09    7.20
  -2   4  -9   84.29    6.90
  -4  -4  -9   12.40    3.70
   4  -4   9   11.90    3.30
   4  -4   9   16.30    3.80
   4   4   9   13.00    1.60
  -4   4  -9   12.30    3.40
   6  -4   9   35.90    4.90
   6  -4   9   27.10    4.70
  -6  -4  -9   40.00    5.70
   6   4   9   36.60    3.10
   6   4   9   31.90    2.90
  -6   4  -9   28.80    4.40
  -8  -4  -9    4.90    3.50
   8  -4   9    5.10    3.30
   8   4   9    9.30    2.50
  -8   4  -9   10.00    3.40
 -10  -4  -9    7.90    4.10
  10  -4   9    4.50    3.80
  10   4   9    5.00    2.70
 -10   4  -9    4.50    3.30
  12  -4   9   11.70    4.80
 -12  -4  -9   17.00    5.10
  12   4   9    3.90    3.80
 -12   4  -9   22.00    5.00
  17  -5  -9    0.30    2.70
  17   5  -9    5.70    4.10
  17   5  -9    2.60    3.90
  15  -5  -9   60.09    7.30
  15   5  -9   73.09    8.20
  15   5  -9   81.99    8.60
  13  -5  -9   -1.10    2.50
  13  -5  -9   -2.50    3.00
  13   5  -9   -0.10    2.80
  13   5  -9   -1.00    3.00
  11  -5  -9    6.20    3.00
  11  -5  -9    9.80    2.70
  11   5  -9    7.10    3.50
  11   5  -9    5.80    3.20
   9  -5  -9    8.80    2.50
  -9  -5   9    6.40    2.80
   9  -5  -9    7.10    3.20
   9   5  -9    5.20    3.20
   9   5  -9   11.10    3.70
  -7  -5   9   79.99    5.10
   7  -5  -9   75.59    7.10
  -7  -5   9   75.29    6.50
   7  -5  -9   83.89    5.60
   7   5  -9   82.99    7.70
   7   5  -9   77.59    7.40
   5  -5  -9  101.39    6.80
   5  -5  -9  126.99    8.20
  -5  -5   9  112.09    7.70
   5   5  -9  131.79    8.90
   5   5  -9  121.09    8.60
  -3  -5   9  114.39    7.40
   3   5  -9  101.19    8.10
   3   5  -9   98.69    7.90
  -1  -5   9   15.00    3.30
   1  -5  -9   15.50    4.00
   1   5  -9   15.00    3.70
   1   5  -9   15.70    3.50
   1  -5   9    4.10    2.90
   1  -5   9    1.30    2.30
  -1  -5  -9   -0.70    2.70
  -1   5  -9    4.10    3.00
  -1   5  -9    1.00    2.60
  -3  -5  -9   63.69    7.30
   3  -5   9   73.69    7.30
   3  -5   9   66.59    6.50
  -3   5  -9   62.59    6.90
   5  -5   9    7.50    3.50
   5  -5   9    1.30    2.40
  -5  -5  -9    4.30    3.80
  -5   5  -9   -1.20    3.00
   7  -5   9    4.20    3.20
   7  -5   9    3.20    3.70
  -7  -5  -9   18.50    4.70
  -7   5  -9   19.40    4.40
  -9  -5  -9    5.50    4.30
   9  -5   9    5.80    4.10
   9  -5   9    3.80    3.30
  -9   5  -9    4.30    4.00
  11  -5   9   -1.60    3.60
 -11  -5  -9   -2.70    4.00
  14  -6  -9    0.30    3.60
  14   6  -9   -0.60    3.70
  14   6  -9    6.10    4.10
  12  -6  -9   19.90    4.50
  12   6  -9   16.30    4.70
  12   6  -9   14.60    4.60
  10  -6  -9   22.00    4.70
  10   6  -9   13.90    4.30
  10   6  -9    7.00    3.50
  -8  -6   9   39.60    4.90
   8  -6  -9   39.30    5.60
   8   6  -9   42.80    5.70
   8   6  -9   42.90    6.10
  -6  -6   9   38.10    4.80
   6   6  -9   26.30    4.70
   6   6  -9   41.50    6.00
  -4  -6   9   55.89    5.80
   4   6  -9   45.30    6.40
   4   6  -9   61.09    6.80
  -2  -6   9   12.50    3.30
   2   6  -9   16.60    4.30
   2   6  -9    9.20    3.90
   0  -6  -9    1.10    3.30
   0  -6   9    1.00    2.60
   0   6  -9    1.00    3.20
   0   6  -9    3.30    3.40
   2  -6   9   16.70    4.40
  -2  -6  -9   17.10    4.90
   2  -6   9   17.40    3.70
  -2   6  -9   14.20    4.20
  -4  -6  -9   20.80    4.60
   4  -6   9   14.00    4.50
   4  -6   9   20.40    4.60
  -4   6  -9   10.90    4.10
  -6  -6  -9    1.10    4.10
   6  -6   9    1.30    3.10
   6  -6   9    6.50    4.00
  -6   6  -9    5.20    4.00
  -8  -6  -9    1.00    3.30
   8  -6   9    0.30    3.60
   8  -6   9    1.60    3.80
  -8   6  -9   -9.20    2.80
  11  -7  -9   19.30    5.20
  11   7  -9   11.30    4.80
  11   7  -9   11.40    4.40
   9   7  -9   73.79    8.40
   9   7  -9   57.59    7.60
  -7  -7   9   -0.20    2.60
   7   7  -9    9.20    4.50
   7   7  -9    9.40    4.40
  -5  -7   9   -0.20    2.40
   5   7  -9   -0.90    3.60
   5   7  -9   -0.90    3.30
  -3  -7   9   -5.10    2.70
   3   7  -9   -5.10    3.10
   3   7  -9    1.20    3.60
  -1  -7   9    7.10    3.50
   1  -7  -9   10.00    4.80
   1   7  -9   10.40    4.30
   1   7  -9    8.50    4.10
  -1  -7  -9   11.20    4.70
   1  -7   9    4.00    3.50
  -1   7  -9    4.00    3.80
  -3  -7  -9    1.20    4.40
   3  -7   9    3.60    3.70
  -3   7  -9   11.40    4.60
  -5  -7  -9    9.10    5.20
   5  -7   9    4.60    3.80
   5  -7   9    5.00    4.50
  -5   7  -9    6.00    4.30
  22   0 -10    7.70    4.50
  22   0 -10    6.00    4.30
  20   0 -10  107.19    8.50
  20   0 -10   76.19    8.50
  18   0 -10   31.90    5.40
  18   0 -10   27.00    4.80
  16   0 -10   66.59    6.70
  16   0 -10   64.39    6.40
 -14   0  10   21.40    2.80
  14   0 -10   13.20    3.40
  14   0 -10   14.40    2.90
 -12   0  10   84.79    4.80
  12   0 -10   88.29    4.90
  12   0 -10   72.99    6.00
  12   0 -10   82.49    5.60
  10   0 -10   34.90    2.60
  10   0 -10   34.70    3.30
  10   0 -10   31.10    3.90
   8   0 -10  120.79    6.50
   8   0 -10  116.39    7.20
  -6   0  10  380.86   17.80
   6   0 -10  362.06   17.70
   6   0 -10  383.66   17.00
   6   0 -10  364.66   17.00
   4   0 -10  203.38    9.80
   4   0 -10  195.48   10.20
  -4   0  10  207.68   10.40
  -4   0  10  198.08   10.10
  -2   0  10  255.47   12.70
   2   0 -10  251.07   12.40
  -2   0  10  247.68   12.20
  -2   0  10  268.77   12.50
   2   0 -10  263.37   12.40
   2   0 -10  249.97   12.00
   0   0 -10   63.99    4.50
   0   0  10   60.09    4.50
   0   0  10   67.39    5.10
   0   0  10   59.69    3.90
   0   0 -10   59.09    4.10
   0   0 -10   57.79    3.90
   2   0  10   89.29    5.90
  -2   0 -10   82.69    5.90
   2   0  10   84.89    4.90
   2   0  10   84.69    5.00
  -4   0 -10  123.79    7.60
   4   0  10  106.09    6.60
   4   0  10  114.89    7.20
   4   0  10  113.09    6.30
  -6   0 -10   95.59    7.10
   6   0  10   97.19    5.80
   6   0  10   92.99    6.40
   8   0  10    6.60    2.50
  -8   0 -10    0.30    2.80
  10   0  10    2.70    2.90
 -10   0 -10    3.60    3.20
 -12   0 -10    6.00    3.60
  12   0  10    0.60    3.10
  14   0  10   19.20    4.40
 -14   0 -10   15.10    5.20
  21  -1 -10   32.40    6.20
  21  -1 -10   25.90    5.50
  21   1 -10   25.90    5.70
  21   1 -10   33.30    6.00
  19  -1 -10    5.90    3.60
  19  -1 -10    7.30    3.80
  19   1 -10    6.60    3.60
  19   1 -10   -1.20    3.30
  17  -1 -10    2.00    2.90
  17  -1 -10    8.60    3.00
  17   1 -10    7.70    3.20
  17   1 -10    4.00    3.40
  15  -1 -10    5.70    2.80
  15  -1 -10    6.10    2.50
  15   1 -10    2.70    2.30
  15   1 -10   -4.80    2.20
 -13  -1  10   18.70    3.00
  13  -1 -10   16.90    2.70
  13  -1 -10   11.50    3.10
  13   1 -10   14.10    3.10
  13   1 -10   10.60    2.70
  13   1 -10   17.90    1.90
 -13   1  10   15.50    1.10
  11  -1 -10   46.10    3.80
 -11  -1  10   50.59    3.70
  11  -1 -10   43.90    4.70
  11  -1 -10   34.20    3.40
  11   1 -10   40.20    2.20
  11   1 -10   29.90    4.00
  11   1 -10   28.60    3.60
   9  -1 -10  112.79    6.00
  -9  -1  10  117.49    6.10
   9  -1 -10  117.79    7.10
   9   1 -10  123.99    7.50
   9   1 -10   94.29    6.50
   7  -1 -10  215.38   11.10
   7  -1 -10  204.58    9.80
  -7  -1  10  202.88   11.20
   7   1 -10  236.78   11.00
   7   1 -10  216.78   11.40
   5  -1 -10    9.70    1.70
   5  -1 -10    8.40    1.90
  -5  -1  10    3.70    1.90
   5  -1 -10    9.60    1.80
   5   1 -10    7.20    2.00
   5   1 -10   11.70    2.00
   5   1 -10    8.60    1.00
  -5   1  10    9.60    1.90
   3  -1 -10    0.30    1.00
   3  -1 -10    0.60    1.40
  -3  -1  10    1.80    1.70
  -3  -1  10    0.10    1.00
   3  -1 -10    1.00    0.60
   3  -1 -10   -0.10    1.20
   3   1 -10    0.10    1.30
   3   1 -10    0.80    0.90
  -3   1  10   -1.40    1.20
   3   1 -10   -1.20    1.20
   1  -1 -10  198.38    9.10
   1  -1 -10  189.28   10.10
   1  -1 -10  172.88    9.00
  -1  -1  10  201.08   10.20
  -1  -1  10  198.38    9.70
  -1   1  10  190.78    9.80
   1   1 -10  200.08    9.70
   1   1 -10  181.98    9.90
  -1  -1 -10   55.79    3.90
  -1  -1 -10   54.29    5.00
   1  -1  10   57.69    4.90
   1  -1  10   61.49    4.20
  -1  -1 -10   58.59    3.20
  -1   1 -10   56.69    4.30
   1   1  10   56.89    3.20
  -1   1 -10   58.79    4.50
   1   1  10   55.59    4.20
  -3  -1 -10   86.59    6.60
   3  -1  10   96.69    6.60
   3  -1  10   98.99    6.10
   3   1  10   95.09    6.00
   3   1  10   96.69    5.10
  -3   1 -10   99.09    5.00
  -3   1 -10  100.09    6.50
   3   1  10   91.89    4.70
  -5  -1 -10   37.40    4.60
   5  -1  10   37.90    4.20
  -5   1 -10   32.90    4.20
   5   1  10   37.60    3.50
   5   1  10   32.00    2.40
   7  -1  10   99.69    7.10
  -7  -1 -10  104.49    7.90
   7   1  10   91.39    6.60
  -7   1 -10  119.99    8.00
   9  -1  10   -2.40    2.30
  -9  -1 -10    2.30    3.00
  -9   1 -10    1.50    2.30
   9   1  10   -5.60    2.00
 -11  -1 -10   -1.90    2.40
  11  -1  10   -2.70    2.60
 -11   1 -10    0.20    3.00
  11   1  10    1.20    2.50
 -13  -1 -10    0.70    3.80
  13  -1  10   -0.90    3.00
 -13   1 -10   -2.80    3.10
  13   1  10    1.60    3.30
  20  -2 -10    2.30    3.40
  20   2 -10    6.00    4.10
  20   2 -10    6.70    3.80
  18  -2 -10   27.70    4.80
  18   2 -10   21.30    4.80
  18   2 -10   21.30    4.90
  16  -2 -10    7.80    2.90
  16   2 -10   16.60    4.10
  16   2 -10   10.50    3.50
  14  -2 -10   30.50    3.80
  14   2 -10   20.70    3.70
  14   2 -10   23.10    3.90
  12  -2 -10   16.90    2.60
  12   2 -10   24.10    3.60
  12   2 -10   19.40    3.70
  10  -2 -10    6.80    1.50
 -10  -2  10    9.30    2.40
  10   2 -10    5.80    2.30
  10   2 -10    9.30    2.50
  -8  -2  10    2.30    2.00
   8  -2 -10    2.90    1.00
  -8  -2  10    3.00    1.80
   8   2 -10    2.10    1.80
   8   2 -10    4.30    2.20
   6  -2 -10   82.89    5.40
  -6  -2  10   94.69    6.20
   6  -2 -10   88.69    5.20
   6   2 -10   87.19    6.00
   6   2 -10   88.29    6.30
   4  -2 -10   53.49    3.60
  -4  -2  10   57.79    3.20
   4  -2 -10   54.59    4.20
   4  -2 -10   58.89    4.60
   4  -2 -10   53.39    3.70
  -4  -2  10   55.19    4.80
   4   2 -10   60.49    4.50
  -4   2  10   52.49    3.80
   4   2 -10   50.79    4.60
   4   2 -10   57.09    3.20
   2  -2 -10    1.70    1.90
   2  -2 -10    4.20    0.80
   2  -2 -10    5.00    1.40
  -2  -2  10    4.20    1.50
   2  -2 -10    4.40    1.00
  -2  -2  10    6.20    1.90
  -2   2  10    3.70    1.40
   2   2 -10    1.80    1.90
   2   2 -10    4.80    1.30
   2   2 -10    2.50    1.80
   0  -2  10   50.49    4.80
   0  -2 -10   51.29    3.50
   0  -2  10   55.79    4.40
   0  -2 -10   52.89    5.10
   0  -2 -10   50.09    3.50
   0  -2  10   52.19    4.10
   0   2  10   57.19    3.80
   0   2 -10   50.39    3.90
   0   2 -10   58.79    4.60
  -2  -2 -10    6.70    2.60
   2  -2  10    7.60    2.50
   2  -2  10    9.40    2.60
   2   2  10    7.70    1.80
  -2   2 -10    9.70    2.40
  -2   2 -10   10.40    2.30
  -4  -2 -10    4.30    2.60
   4  -2  10   14.90    3.20
   4  -2  10   11.00    2.70
  -4   2 -10   12.40    2.00
   4   2  10   10.90    1.50
   4   2  10    9.70    2.20
  -4   2 -10   12.10    2.70
   6  -2  10   13.20    3.10
  -6  -2 -10   16.90    3.80
  -6   2 -10   19.00    3.50
   6   2  10   13.40    2.30
  -8  -2 -10  141.49    9.80
   8  -2  10  142.39    9.40
  -8   2 -10  120.59    9.00
   8   2  10  126.79    7.90
  10  -2  10   10.00    3.50
 -10  -2 -10    3.30    3.40
  10   2  10   11.00    3.30
 -10   2 -10    8.80    3.60
  12  -2  10    5.80    3.60
 -12  -2 -10    6.10    3.90
  12   2  10   13.80    3.80
 -12   2 -10    9.00    4.10
  14  -2  10    8.30    4.10
 -14  -2 -10    3.20    3.30
 -14   2 -10    2.90    4.10
  14   2  10    2.70    3.60
  19  -3 -10   -0.70    3.10
  19  -3 -10    2.90    3.10
  19   3 -10    3.60    3.60
  19   3 -10    1.70    3.70
  17  -3 -10   21.60    4.20
  17  -3 -10   17.50    4.30
  17   3 -10   16.30    4.30
  17   3 -10   23.40    4.80
  15  -3 -10   24.40    4.40
  15  -3 -10   21.90    3.60
  15   3 -10   20.40    4.40
  15   3 -10   17.30    4.00
  13  -3 -10    4.00    2.60
  13  -3 -10    0.80    1.90
  13   3 -10   -0.10    2.70
  13   3 -10    0.70    2.50
  11  -3 -10  256.57   14.20
  11  -3 -10  270.97   12.80
  11   3 -10  268.07   14.40
  11   3 -10  236.78   14.00
   9  -3 -10  230.28   12.30
  -9  -3  10  222.78   12.00
   9  -3 -10  225.28   10.50
   9   3 -10  221.08   12.30
   9   3 -10  183.68   11.80
  -7  -3  10  135.79    8.20
   7  -3 -10  140.59    7.40
   7  -3 -10  142.79    8.60
   7  -3 -10  136.09    6.70
   7   3 -10  139.59    8.60
   7   3 -10  138.99    8.90
   5  -3 -10    5.30    0.80
   5  -3 -10    8.10    2.40
  -5  -3  10    4.30    1.00
   5  -3 -10    7.20    1.50
  -5  -3  10    0.70    1.90
   5  -3 -10    5.50    0.80
   5   3 -10    3.90    2.50
   5   3 -10    4.10    2.00
   3  -3 -10  127.99    7.10
  -3  -3  10  126.19    7.60
   3  -3 -10  111.89    5.60
  -3  -3  10  113.49    6.20
   3  -3 -10  120.19    6.10
   3  -3 -10  126.19    8.00
   3   3 -10  122.29    7.80
   3   3 -10  105.99    7.50
  -1  -3  10   40.20    4.30
   1  -3 -10   38.90    3.60
  -1  -3  10   40.90    3.60
   1  -3 -10   34.90    2.80
   1  -3 -10   46.60    5.00
   1  -3 -10   41.20    2.10
   1  -3 -10   39.70    2.10
   1   3 -10   39.00    4.40
  -1   3  10   36.50    2.80
   1   3 -10   46.50    4.60
   1  -3  10   21.10    3.40
   1  -3  10   21.80    3.50
  -1  -3 -10   12.50    3.30
  -1   3 -10   16.10    3.10
   1   3  10   18.50    2.00
  -1   3 -10   12.80    2.60
   3  -3  10   38.10    4.80
   3  -3  10   44.80    4.90
  -3  -3 -10   30.00    4.50
   3   3  10   33.60    3.00
  -3   3 -10   35.00    4.10
   5  -3  10  181.18   11.10
   5  -3  10  177.18   11.00
  -5  -3 -10  181.48   11.30
   5   3  10  187.38    9.60
   5   3  10  190.28    8.70
  -5   3 -10  172.98   10.70
  -7  -3 -10    1.10    3.00
   7  -3  10    9.40    3.30
   7   3  10    8.00    2.10
  -7   3 -10    4.70    3.00
   9  -3  10    4.90    3.30
  -9  -3 -10    5.00    3.40
   9   3  10    1.40    2.20
  -9   3 -10    1.30    3.00
 -11  -3 -10   12.20    4.50
  11  -3  10    3.10    3.70
  11   3  10    5.40    3.00
 -11   3 -10    7.60    4.00
  13  -3  10   -3.10    3.50
 -13  -3 -10   -0.90    3.80
 -13   3 -10    6.30    4.10
  13   3  10   -1.90    3.10
  18  -4 -10   95.59    9.30
  18   4 -10   77.29    8.90
  18   4 -10  100.49    9.80
  16  -4 -10   50.39    6.60
  16  -4 -10   54.79    6.80
  16   4 -10   57.99    7.10
  16   4 -10   55.59    7.00
  14  -4 -10    9.60    3.50
  14  -4 -10    7.70    2.70
  14   4 -10    7.40    3.40
  14   4 -10    8.00    3.60
  12  -4 -10   83.59    5.80
  12  -4 -10   69.19    7.00
  12   4 -10   73.39    7.30
  12   4 -10   67.49    7.00
  10  -4 -10   40.50    5.20
  10  -4 -10   42.80    4.00
  10   4 -10   32.70    4.80
  10   4 -10   40.80    5.30
  -8  -4  10   37.40    4.50
   8  -4 -10   44.80    3.50
  -8  -4  10   45.00    2.40
   8  -4 -10   49.90    5.30
  -8  -4  10   43.00    2.40
   8   4 -10   44.60    5.40
   8   4 -10   44.90    5.50
  -6  -4  10  357.96   16.20
   6  -4 -10  355.26   18.10
  -6  -4  10  345.87   17.90
   6  -4 -10  350.66   16.50
   6  -4 -10  370.76   16.50
   6  -4 -10  370.86   16.50
   6   4 -10  331.27   18.40
   6   4 -10  356.46   18.60
   4  -4 -10   46.70    3.30
  -4  -4  10   45.60    3.60
   4  -4 -10   49.80    4.00
   4  -4 -10   41.00    4.50
   4  -4 -10   45.90    3.30
  -4  -4  10   48.90    4.90
   4  -4 -10   45.40    2.90
   4   4 -10   34.40    4.80
   4   4 -10   47.10    5.50
   2  -4 -10   17.70    3.90
   2  -4 -10   27.10    2.40
   2  -4 -10   30.00    3.60
  -2  -4  10   24.10    3.70
   2   4 -10   20.00    3.90
   2   4 -10   28.20    4.20
   0  -4  10  167.08   10.10
   0  -4 -10  174.38   10.60
   0   4 -10  175.88   10.70
   0   4 -10  159.58   10.40
  -2  -4 -10   81.79    7.60
   2  -4  10   73.59    6.80
   2  -4  10   84.89    7.40
  -2   4 -10   65.89    6.90
  -2   4 -10   83.79    6.70
   2   4  10   77.49    4.00
   4  -4  10    9.10    2.80
  -4  -4 -10    9.70    3.60
   4  -4  10   13.50    3.70
  -4   4 -10   14.30    3.70
   4   4  10   12.40    1.70
   6  -4  10   35.90    5.40
  -6  -4 -10   49.90    6.40
   6  -4  10   41.80    5.70
  -6   4 -10   44.20    5.50
   8  -4  10   -1.20    2.80
  -8  -4 -10   -1.60    3.10
   8  -4  10   -2.80    2.80
  -8   4 -10    0.10    2.80
 -10  -4 -10    3.20    3.90
  10  -4  10    4.20    3.80
 -10   4 -10   -2.30    3.00
 -12  -4 -10    6.10    4.40
  12  -4  10   -0.60    4.00
 -12   4 -10   -4.00    3.30
  17  -5 -10   -3.40    2.40
  17   5 -10    1.50    3.80
  17   5 -10    0.00    3.50
  15  -5 -10   24.00    5.20
  15   5 -10   21.90    5.20
  15   5 -10   19.80    5.30
  13  -5 -10   26.00    4.90
  13   5 -10   22.90    4.90
  13   5 -10   15.60    4.50
  11  -5 -10    1.10    3.10
  11   5 -10   -3.30    2.60
  11   5 -10    1.50    3.20
   9  -5 -10   36.80    5.50
  -9  -5  10   37.10    4.70
   9   5 -10   44.40    5.90
   9   5 -10   41.50    5.60
   7  -5 -10    5.00    2.80
  -7  -5  10   -0.40    2.20
   7   5 -10   -1.90    2.60
   7   5 -10    3.70    3.00
  -5  -5  10    0.40    2.20
   5  -5 -10   -2.10    2.30
   5  -5 -10    4.20    1.70
   5   5 -10    1.50    2.80
   5   5 -10    2.00    2.70
  -3  -5  10   16.50    3.50
   3   5 -10   12.50    3.60
   3   5 -10   17.70    4.20
   1  -5 -10   42.10    5.70
  -1  -5  10   45.20    5.10
   1   5 -10   44.90    5.70
   1   5 -10   35.70    5.40
  -1  -5 -10    3.70    3.40
   1  -5  10    3.10    2.60
   1  -5  10    0.10    2.80
  -1   5 -10    0.60    2.70
  -1   5 -10    1.20    3.00
  -3  -5 -10    7.70    4.00
   3  -5  10    2.80    2.80
   3  -5  10   -0.90    2.90
  -3   5 -10    3.70    3.20
  -5  -5 -10   15.60    4.60
   5  -5  10   31.40    5.20
   5  -5  10   21.50    4.40
  -5   5 -10   27.10    4.80
   7  -5  10    1.00    3.40
   7  -5  10    0.70    3.10
  -7  -5 -10   -1.60    3.50
  -7   5 -10    1.00    3.30
   9  -5  10    8.60    3.90
  -9  -5 -10    1.20    4.00
   9  -5  10    6.00    4.10
  -9   5 -10    3.30    4.00
  14  -6 -10    2.40    3.70
  14   6 -10   12.20    4.80
  14   6 -10    9.40    4.30
  12  -6 -10   53.49    7.10
  12   6 -10   49.99    7.10
  12   6 -10   57.09    7.60
  10  -6 -10   24.30    5.00
  10   6 -10   24.50    4.80
  10   6 -10   28.40    5.50
   8  -6 -10   21.90    4.20
  -8  -6  10   20.60    3.90
   8   6 -10   22.80    4.90
   8   6 -10   36.80    5.90
  -6  -6  10   76.09    6.90
   6  -6 -10   74.69    7.40
   6   6 -10   92.59    8.90
   6   6 -10   66.19    7.70
  -4  -6  10   41.60    5.30
   4   6 -10   44.80    6.20
   4   6 -10   44.70    6.30
  -2  -6  10    9.50    3.30
   2  -6 -10   10.40    3.90
   2   6 -10    6.50    3.80
   2   6 -10    3.60    3.50
   0  -6  10    2.00    2.70
   0  -6 -10   -1.80    3.10
   0   6 -10    7.00    3.70
   0   6 -10    1.40    3.30
   2  -6  10    6.30    3.50
   2  -6  10    1.40    2.90
  -2  -6 -10    0.40    3.40
  -2   6 -10    1.70    3.20
   4  -6  10    0.70    3.20
  -4  -6 -10    1.90    3.70
   4  -6  10   -0.90    3.00
  -4   6 -10   -1.50    3.30
  -6  -6 -10    0.70    4.30
   6  -6  10    7.40    3.60
   6  -6  10   -1.10    3.50
  -6   6 -10    4.60    4.00
  -8  -6 -10    7.30    4.60
  -8   6 -10    3.50    4.00
  11  -7 -10   21.90    5.50
  11   7 -10   11.40    4.80
  11   7 -10   14.00    5.20
   9   7 -10    5.50    4.20
   9   7 -10   -1.50    3.60
  -7  -7  10    5.80    3.20
   7   7 -10    5.70    4.20
   7   7 -10    4.40    3.70
  -5  -7  10   -1.50    3.00
   5   7 -10    1.30    3.90
   5   7 -10    6.70    4.10
  -3  -7  10   13.30    3.90
   3   7 -10    2.90    4.10
   3   7 -10    5.00    4.00
   1  -7 -10   10.10    4.60
  -1  -7  10    2.70    3.40
   1   7 -10    6.60    4.10
   1   7 -10    0.00    3.60
  -1  -7 -10    1.00    4.20
   1  -7  10   -4.10    2.80
  -1   7 -10    4.80    4.00
  -3  -7 -10    0.70    4.10
   3  -7  10    1.00    3.00
  -3   7 -10   -2.40    4.00
  22   0 -11   -2.50    3.80
  22   0 -11    0.30    3.80
  20   0 -11    0.90    3.60
  20   0 -11    2.70    3.60
  18   0 -11    0.30    2.90
  18   0 -11    0.30    2.70
  16   0 -11   -2.50    2.40
  16   0 -11    3.30    2.40
  14   0 -11   -1.40    1.70
  14   0 -11   -1.60    1.80
  12   0 -11    0.60    2.00
  12   0 -11   -0.90    1.00
  12   0 -11   -1.60    1.60
  10   0 -11   -1.60    0.80
  10   0 -11    0.30    1.30
  10   0 -11    1.90    2.00
  -8   0  11   -2.70    1.70
   8   0 -11    2.20    1.20
   8   0 -11   -1.30    1.60
   8   0 -11    0.70    0.90
   6   0 -11    0.90    1.00
   6   0 -11    1.10    1.70
   6   0 -11   -0.60    1.00
  -6   0  11   -0.80    1.70
   4   0 -11   -0.60    1.30
   4   0 -11   -0.40    1.00
   4   0 -11    2.00    1.30
  -4   0  11    0.50    1.50
  -4   0  11   -0.70    1.50
   2   0 -11   -1.10    1.20
  -2   0  11   -0.60    1.60
  -2   0  11   -1.80    1.20
   2   0 -11    1.70    1.40
  -2   0  11    0.80    1.40
   2   0 -11   -0.30    1.10
   0   0 -11    1.60    1.70
   0   0 -11    0.50    1.10
   0   0  11    0.30    1.80
   0   0  11    0.20    1.20
   2   0  11    2.10    2.10
   2   0  11    0.00    1.10
   2   0  11   -0.30    1.20
  -2   0 -11    1.60    1.90
   4   0  11   -3.10    1.30
   4   0  11   -0.60    1.90
   4   0  11    0.10    1.60
  -4   0 -11    2.30    2.10
   6   0  11   -3.20    1.80
  -6   0 -11    0.30    2.20
  -8   0 -11   -0.60    2.50
   8   0  11    1.10    2.40
 -10   0 -11   -4.20    2.60
  10   0  11   -0.50    2.60
  12   0  11   -0.60    3.20
 -12   0 -11    2.30    3.70
  14   0  11   -1.10    3.20
 -14   0 -11   -0.20    3.60
  21  -1 -11   -3.40    3.60
  21  -1 -11    3.40    4.10
  21   1 -11   -3.20    3.30
  21   1 -11    2.80    3.90
  19  -1 -11   38.60    5.60
  19  -1 -11   42.00    6.00
  19   1 -11   36.90    6.00
  19   1 -11   31.60    5.40
  17  -1 -11   54.39    6.40
  17  -1 -11   49.00    5.70
  17   1 -11   59.39    6.70
  17   1 -11   41.80    5.60
  15  -1 -11   47.00    4.90
  15  -1 -11   48.80    5.40
  15   1 -11   21.60    4.00
  15   1 -11   41.90    5.40
 -13  -1  11    8.60    2.30
  13  -1 -11    9.60    2.90
  13  -1 -11    7.30    2.10
  13   1 -11    7.30    2.60
  13   1 -11    9.50    3.10
  11  -1 -11   13.40    3.00
  11  -1 -11   14.80    2.30
  11  -1 -11   15.20    2.30
 -11  -1  11   15.60    2.30
  11   1 -11   15.00    2.60
  11   1 -11   17.20    3.30
   9  -1 -11   13.50    2.70
  -9  -1  11   11.60    2.70
   9  -1 -11   18.30    1.90
   9   1 -11    6.90    2.50
   9   1 -11   13.90    2.40
   7  -1 -11   25.60    3.10
   7  -1 -11   25.60    2.00
  -7  -1  11   23.00    3.30
   7   1 -11   23.70    3.40
   7   1 -11   25.90    2.90
   5  -1 -11   82.09    5.10
   5  -1 -11   82.19    5.20
  -5  -1  11   77.49    5.80
   5   1 -11   79.69    4.40
   5   1 -11   82.29    5.70
  -5   1  11   90.99    5.50
   5   1 -11  101.39    5.50
   3  -1 -11   58.59    4.30
  -3  -1  11   60.89    3.90
  -3  -1  11   54.19    4.80
   3  -1 -11   63.09    3.90
   3  -1 -11   57.49    3.30
   3   1 -11   63.79    4.70
   3   1 -11   58.69    3.80
  -3   1  11   61.29    4.30
   1  -1 -11  336.97   16.50
   1  -1 -11  335.87   15.30
   1  -1 -11  316.47   15.40
  -1  -1  11  335.57   16.10
  -1  -1  11  325.27   16.50
   1   1 -11  346.67   16.00
  -1   1  11  352.16   16.20
   1   1 -11  338.17   16.20
   1  -1  11    8.20    2.40
  -1  -1 -11   12.30    2.60
  -1  -1 -11    6.60    1.10
   1  -1  11    9.90    2.00
  -1   1 -11    5.50    1.90
  -1   1 -11    8.60    2.30
   1   1  11    6.30    1.90
   1   1  11    6.50    1.20
  -3  -1 -11   11.30    2.90
   3  -1  11    5.50    2.20
   3  -1  11    8.10    2.60
  -3   1 -11    9.10    1.40
  -3   1 -11    9.70    2.60
   3   1  11   10.60    1.30
   3   1  11    7.90    2.20
   3   1  11    8.70    1.40
  -5  -1 -11   64.19    6.40
   5  -1  11   71.99    5.70
   5  -1  11   62.99    6.10
  -5   1 -11   64.89    6.30
   5   1  11   76.59    5.50
   5   1  11   67.89    3.80
   5   1  11   69.39    4.70
   7  -1  11   23.70    3.90
  -7  -1 -11   17.00    3.80
   7   1  11   16.90    3.00
  -7   1 -11   12.40    3.50
  -9  -1 -11    8.50    3.90
   9  -1  11   10.30    3.30
   9   1  11   20.70    3.60
  -9   1 -11   18.70    4.20
  11  -1  11    0.70    3.30
 -11  -1 -11    2.90    3.60
  11   1  11    6.00    3.30
 -11   1 -11   -1.20    2.30
  13  -1  11    3.10    3.90
 -13  -1 -11   -3.40    3.20
 -13   1 -11    3.90    3.80
  13   1  11    0.70    3.40
  20  -2 -11    8.00    4.20
  20  -2 -11    5.00    3.80
  20   2 -11    0.80    3.50
  20   2 -11    4.90    4.10
  18  -2 -11   -0.60    2.80
  18   2 -11   -0.50    3.10
  18   2 -11    1.80    3.60
  16  -2 -11    5.00    2.50
  16   2 -11   -1.80    2.30
  16   2 -11    1.70    3.00
  14  -2 -11   20.30    3.20
  14   2 -11   12.60    3.70
  14   2 -11   21.40    3.80
  12  -2 -11  122.49    7.00
  12   2 -11  118.99    8.50
  12   2 -11  124.89    8.20
  10  -2 -11  240.38   12.20
 -10  -2  11  259.87   13.00
  10   2 -11  274.47   13.70
  10   2 -11  265.27   14.10
   8  -2 -11   22.40    1.80
   8  -2 -11   20.80    2.90
  -8  -2  11   19.60    3.40
   8   2 -11   24.40    3.20
   8   2 -11   20.20    3.50
   6  -2 -11   -0.20    1.30
  -6  -2  11    1.10    2.00
   6  -2 -11    0.50    1.50
   6   2 -11   -2.50    1.70
   6   2 -11   -2.10    1.50
   4  -2 -11  116.49    7.20
   4  -2 -11  109.59    6.80
  -4  -2  11  120.19    6.00
   4  -2 -11  116.39    6.50
   4  -2 -11  118.39    6.30
  -4  -2  11  120.09    7.40
  -4   2  11  116.69    6.60
   4   2 -11  109.39    7.40
   4   2 -11  120.19    7.20
   4   2 -11  118.29    5.90
   2  -2 -11    5.70    1.10
  -2  -2  11    1.10    1.30
   2  -2 -11    3.40    0.90
   2  -2 -11    5.30    1.60
  -2  -2  11    5.90    2.30
   2  -2 -11    8.10    2.30
   2   2 -11    4.90    1.50
   2   2 -11    0.80    1.80
   2   2 -11    3.80    2.00
  -2   2  11    2.30    1.40
   0  -2  11    0.70    2.00
   0  -2 -11    0.20    1.20
   0  -2 -11    2.50    1.20
   0  -2 -11   -0.80    1.90
   0   2 -11    2.40    1.50
   0   2  11    2.70    1.50
   0   2 -11    1.40    2.00
  -2  -2 -11   48.10    5.30
   2  -2  11   46.50    5.00
   2  -2  11   56.59    5.20
  -2   2 -11   54.39    4.90
  -2   2 -11   63.09    5.30
   2   2  11   54.29    4.10
  -4  -2 -11  123.09    8.40
   4  -2  11  126.59    7.90
   4  -2  11  109.49    8.10
   4   2  11  121.69    5.60
   4   2  11  118.79    7.20
  -4   2 -11  104.19    7.80
  -6  -2 -11   10.80    3.60
   6  -2  11    7.70    3.20
   6  -2  11    9.20    3.00
  -6   2 -11    5.70    2.80
   6   2  11    8.90    2.40
   6   2  11    8.20    1.90
   8  -2  11   14.90    3.80
  -8  -2 -11    8.10    3.50
   8   2  11   14.90    2.90
  -8   2 -11   15.20    3.90
 -10  -2 -11    6.40    3.60
  10  -2  11    9.30    3.70
  10   2  11   10.10    3.10
 -10   2 -11    6.40    3.50
  12  -2  11   13.90    4.30
 -12  -2 -11   19.00    5.20
 -12   2 -11   13.20    4.50
  12   2  11   15.30    4.00
  19  -3 -11   16.10    4.70
  19   3 -11   20.90    4.60
  19   3 -11   18.20    5.20
  17  -3 -11   34.70    5.60
  17  -3 -11   46.50    5.50
  17   3 -11   45.70    6.20
  17   3 -11   41.30    6.00
  15  -3 -11    1.00    3.00
  15  -3 -11    0.90    2.10
  15   3 -11    0.90    2.90
  15   3 -11    4.00    2.60
  13  -3 -11  180.18   11.50
  13  -3 -11  185.08   10.20
  13   3 -11  194.78   11.60
  13   3 -11  199.68   12.10
  11  -3 -11  255.27   13.90
  11  -3 -11  243.88   12.10
  11   3 -11  253.47   13.80
  11   3 -11  236.18   14.00
   9  -3 -11   42.80    5.00
  -9  -3  11   43.90    4.60
   9  -3 -11   41.00    3.00
   9   3 -11   44.30    4.90
   9   3 -11   35.20    4.90
   7  -3 -11    2.70    2.30
   7  -3 -11    2.90    0.80
   7  -3 -11    3.20    1.50
  -7  -3  11    3.90    2.30
   7   3 -11    2.30    2.20
   7   3 -11    4.10    2.10
   5  -3 -11   57.89    3.90
  -5  -3  11   60.99    3.40
  -5  -3  11   56.49    5.50
   5  -3 -11   59.79    5.30
   5  -3 -11   58.59    2.90
   5  -3 -11   58.79    2.90
   5   3 -11   76.59    6.00
   5   3 -11   58.09    5.60
   3  -3 -11   23.40    3.60
   3  -3 -11   21.70    1.70
  -3  -3  11   21.50    2.40
  -3  -3  11   19.80    3.40
   3  -3 -11   30.70    3.30
   3  -3 -11   18.00    2.00
   3   3 -11   18.50    3.40
   3   3 -11   23.80    3.60
   1  -3 -11   12.50    3.20
   1  -3 -11   13.70    1.80
   1  -3 -11   11.20    2.20
  -1  -3  11   10.90    2.60
   1   3 -11   12.60    3.00
   1   3 -11   14.50    2.30
  -1   3  11   13.60    1.80
   1   3 -11   13.50    3.10
   1  -3  11    0.90    2.40
  -1  -3 -11    2.90    2.00
   1  -3  11    0.40    2.20
  -1   3 -11   -2.80    1.90
   1   3  11   -1.30    1.10
  -1   3 -11   -0.10    1.70
   3  -3  11   20.20    4.00
  -3  -3 -11   25.00    4.50
   3  -3  11   38.40    4.70
   3   3  11   28.00    2.90
  -3   3 -11   30.40    4.10
   5  -3  11   -2.90    2.40
   5  -3  11   -0.60    2.70
  -5  -3 -11    4.20    2.50
   5   3  11    2.00    1.80
  -5   3 -11   -2.10    2.10
  -7  -3 -11   23.90    4.80
   7  -3  11   21.70    4.20
   7  -3  11   21.70    4.00
  -7   3 -11   14.10    3.90
   7   3  11   20.10    2.50
   7   3  11   19.20    3.10
  -9  -3 -11   42.90    6.10
   9  -3  11   41.40    6.00
  -9   3 -11   36.50    5.70
   9   3  11   35.20    6.30
  11  -3  11   66.69    7.70
 -11  -3 -11   56.99    7.70
 -11   3 -11   54.79    7.10
  18  -4 -11   14.80    4.70
  18   4 -11   22.70    5.50
  18   4 -11   19.40    5.10
  16  -4 -11    0.60    3.20
  16   4 -11    1.10    3.00
  16   4 -11    6.40    3.70
  14  -4 -11   19.30    4.30
  14   4 -11   31.90    5.50
  14   4 -11   18.70    4.40
  12  -4 -11   46.50    6.20
  12   4 -11   59.49    6.80
  12   4 -11   59.29    6.50
 -10  -4  11    2.80    2.50
  10  -4 -11    6.50    3.00
  10   4 -11    4.90    2.50
  10   4 -11    4.00    2.80
   8  -4 -11   89.89    5.30
  -8  -4  11   90.49    6.80
   8  -4 -11   88.29    7.10
   8   4 -11   94.29    7.60
   8   4 -11   87.39    7.20
   6  -4 -11   60.99    3.80
  -6  -4  11   67.99    6.10
   6  -4 -11   52.49    5.60
   6   4 -11   52.49    6.00
   6   4 -11   53.39    6.10
  -4  -4  11   49.70    5.30
   4  -4 -11   54.49    5.10
  -4  -4  11   50.99    3.80
   4   4 -11   51.99    5.70
   4   4 -11   46.90    5.70
  -2  -4  11    0.30    2.20
   2  -4 -11    0.00    0.90
   2  -4 -11    1.20    1.80
   2  -4 -11    3.20    2.70
   2   4 -11    4.40    2.80
   2   4 -11   -1.20    2.50
   0  -4 -11    1.00    2.10
   0  -4  11   -4.40    2.00
   0   4 -11   -4.00    2.10
   0   4 -11   -5.10    2.20
   2  -4  11    9.70    3.40
   2  -4  11   11.30    2.90
  -2  -4 -11   10.40    3.60
  -2   4 -11   14.40    3.80
  -2   4 -11    7.40    3.10
   2   4  11   11.60    1.90
   4  -4  11   14.10    3.70
  -4  -4 -11   11.20    3.80
   4  -4  11   13.00    3.70
  -4   4 -11   14.60    3.20
  -4   4 -11   13.30    3.90
  -6  -4 -11   12.40    4.30
   6  -4  11    8.70    3.60
   6  -4  11   11.30    3.90
  -6   4 -11    5.80    3.00
   8  -4  11   83.39    8.40
  -8  -4 -11   85.59    9.20
   8  -4  11  108.39    9.60
  -8   4 -11   83.59    8.50
 -10  -4 -11   -2.70    3.70
  10  -4  11    0.00    3.70
  10  -4  11    0.90    3.40
 -10   4 -11   -3.00    3.20
  17  -5 -11  123.79   11.10
  17   5 -11  118.89   11.30
  15  -5 -11   64.89    7.80
  15   5 -11   69.39    8.20
  15   5 -11   56.19    7.50
  13  -5 -11   -2.30    2.90
  13   5 -11    6.50    3.90
  13   5 -11   -2.20    3.00
  11  -5 -11   15.10    4.20
  11   5 -11   19.40    4.80
  11   5 -11   15.30    4.20
  -9  -5  11   23.70    4.10
   9  -5 -11   17.10    3.90
   9   5 -11   25.60    5.00
   9   5 -11   21.10    4.60
   7  -5 -11  161.78   10.00
  -7  -5  11  137.79    9.20
   7   5 -11  138.49   10.20
   7   5 -11  140.19    9.80
  -5  -5  11  198.18   11.90
   5  -5 -11  196.88   11.90
   5   5 -11  217.68   12.90
   5   5 -11  206.18   12.50
  -3  -5  11  320.17   16.70
   3  -5 -11  305.87   17.50
   3   5 -11  322.47   17.70
   3   5 -11  305.87   17.30
  -1  -5  11   26.40    4.30
   1  -5 -11   20.60    4.50
   1   5 -11   24.30    4.70
   1   5 -11   24.60    4.50
  -1  -5 -11    3.80    3.60
   1  -5  11    2.20    2.80
  -1   5 -11    2.70    3.40
  -1   5 -11    1.70    3.00
  -3  -5 -11   20.60    4.70
   3  -5  11   13.40    3.80
   3  -5  11   15.50    4.50
  -3   5 -11   11.10    4.10
   5  -5  11   52.09    6.40
  -5  -5 -11   54.69    7.30
   5  -5  11   59.79    7.10
  -5   5 -11   43.20    6.70
   7  -5  11   17.50    4.50
  -7  -5 -11   17.50    5.30
   7  -5  11    3.80    4.00
  -7   5 -11    7.40    4.40
   9  -5  11   -8.40    2.90
  -9  -5 -11    0.80    4.30
   9  -5  11   -0.80    3.70
  -9   5 -11    2.40    4.10
  14  -6 -11   29.10    5.90
  14   6 -11   34.00    6.40
  14   6 -11   34.00    6.20
  12  -6 -11   13.00    4.50
  12   6 -11   10.30    4.60
  12   6 -11   12.70    4.60
  10  -6 -11   27.50    5.40
  10   6 -11   23.40    5.20
  10   6 -11   16.90    4.90
   8  -6 -11   24.50    5.00
  -8  -6  11   22.00    4.20
   8   6 -11   22.30    5.20
   8   6 -11   22.60    5.00
   6  -6 -11    7.40    3.50
  -6  -6  11    7.80    3.10
   6   6 -11    4.30    3.00
   6   6 -11    7.10    3.60
  -4  -6  11   13.50    3.60
   4   6 -11   16.10    4.30
   4   6 -11   16.20    4.60
  -2  -6  11   -0.30    2.60
   2  -6 -11    2.50    3.50
   2   6 -11    5.90    3.80
   2   6 -11    1.20    2.60
   0  -6  11   41.80    5.80
   0  -6 -11   35.30    6.30
   0   6 -11   49.20    6.60
   0   6 -11   50.19    6.90
  -2  -6 -11    2.60    3.90
   2  -6  11   10.80    3.70
  -2   6 -11    6.70    3.90
   4  -6  11    9.90    4.20
  -4  -6 -11   -1.10    4.00
   4  -6  11   20.30    5.20
  -4   6 -11   11.90    4.40
   6  -6  11   17.40    4.80
   6  -6  11   11.50    4.80
  -6  -6 -11   10.20    5.10
  -6   6 -11   17.00    5.10
   9   7 -11   38.60    6.70
   9   7 -11   39.30    6.60
  -7  -7  11   25.90    4.90
   7   7 -11   19.40    5.50
   7   7 -11   30.70    6.10
  -5  -7  11   -2.80    3.10
   5   7 -11    5.40    4.00
   5   7 -11   -3.00    3.60
  -3  -7  11    7.80    3.60
   3  -7 -11   12.30    5.10
   3   7 -11    9.60    4.60
   3   7 -11    6.50    4.20
  -1  -7  11   17.40    4.50
   1  -7 -11   11.10    4.20
   1   7 -11    8.50    3.80
   1   7 -11    9.40    4.40
   1  -7  11   21.90    4.70
  -1  -7 -11   16.30    5.50
  -1   7 -11   29.00    6.00
  20   0 -12   61.59    7.50
  20   0 -12   58.69    7.60
  18   0 -12   40.70    6.10
  18   0 -12   43.60    5.70
  16   0 -12   95.79    7.30
  16   0 -12  104.49    8.40
  14   0 -12    3.20    2.70
  14   0 -12    1.20    1.90
  12   0 -12   65.79    4.20
  12   0 -12   67.39    5.10
  12   0 -12   75.39    5.80
  10   0 -12    2.90    1.10
  10   0 -12    2.80    2.10
  10   0 -12    4.40    1.70
  -8   0  12   11.50    2.50
   8   0 -12   11.50    1.60
   8   0 -12    8.40    2.40
   8   0 -12   11.00    1.90
   6   0 -12   80.59    4.60
  -6   0  12   73.19    5.40
   6   0 -12   75.99    5.30
   6   0 -12   72.49    4.50
   4   0 -12  433.86   20.10
   4   0 -12  437.56   19.50
   4   0 -12  403.36   19.70
  -4   0  12  430.06   20.40
   2   0 -12   65.09    4.50
  -2   0  12   66.29    4.90
   2   0 -12   51.79    4.10
   2   0 -12   56.39    4.40
  -2   0  12   62.49    4.20
   0   0 -12   86.59    5.70
   0   0  12   80.49    5.00
   0   0  12   76.59    5.80
   0   0 -12   81.49    5.00
   2   0  12  226.88   10.80
   2   0  12  222.58   11.10
  -2   0 -12  229.88   12.30
   2   0  12  224.18   12.10
   4   0  12   13.40    3.10
  -4   0 -12    8.40    2.80
   4   0  12   14.60    2.40
   4   0  12   16.10    2.30
   6   0  12   58.59    5.10
   6   0  12   44.10    5.30
  -6   0 -12   55.49    6.10
  -8   0 -12   37.30    5.50
   8   0  12   37.80    4.80
 -10   0 -12   36.00    5.90
  10   0  12   41.10    5.20
 -12   0 -12    2.60    3.90
  12   0  12    2.00    3.60
  21  -1 -12   78.29    8.40
  21  -1 -12   49.70    7.50
  21   1 -12   65.39    8.00
  21   1 -12   68.19    7.90
  19  -1 -12   39.40    6.20
  19  -1 -12   37.00    5.50
  19   1 -12   31.80    5.70
  19   1 -12   30.90    5.60
  17  -1 -12   17.50    3.80
  17  -1 -12   13.50    4.10
  17   1 -12   15.30    3.70
  17   1 -12   13.70    4.30
  15  -1 -12    0.40    2.10
  15  -1 -12   -4.20    2.20
  15   1 -12    0.60    2.80
  15   1 -12    2.90    2.50
  13  -1 -12    4.50    2.60
  13  -1 -12    2.90    1.80
  13   1 -12    1.60    2.10
  13   1 -12    4.30    2.30
  11  -1 -12  101.79    7.00
  11  -1 -12   97.09    5.80
  11  -1 -12   98.89    5.90
  11   1 -12   98.09    7.30
  11   1 -12   92.99    6.40
   9  -1 -12   52.69    4.90
  -9  -1  12   47.20    4.90
   9  -1 -12   48.80    3.30
   9   1 -12   45.80    4.20
   9   1 -12   51.29    5.20
   7  -1 -12  394.96   18.70
   7  -1 -12  401.86   19.00
   7  -1 -12  395.46   17.70
  -7  -1  12  405.66   19.40
   7   1 -12  359.76   18.60
   7   1 -12  399.36   17.30
   7   1 -12  403.06   19.40
  -7   1  12  406.46   19.00
   5  -1 -12  115.59    6.70
   5  -1 -12  114.59    6.90
  -5  -1  12  119.99    7.40
   5   1 -12  119.49    7.30
   5   1 -12  114.79    6.00
   5   1 -12  127.29    6.90
  -5   1  12  112.19    6.90
  -3  -1  12   28.20    2.90
   3  -1 -12   30.00    2.80
   3  -1 -12   30.40    2.30
  -3  -1  12   25.70    3.50
   3  -1 -12   25.80    3.30
   3   1 -12   30.90    2.80
   3   1 -12   26.10    3.30
  -3   1  12   26.30    3.00
   1  -1 -12   16.80    2.10
   1  -1 -12   16.40    2.90
  -1  -1  12   17.10    3.10
   1  -1 -12   17.50    1.90
   1   1 -12   18.90    2.50
   1   1 -12   15.20    2.70
  -1   1  12   15.70    2.60
  -1  -1 -12   10.40    1.30
  -1  -1 -12    9.60    2.60
   1  -1  12   11.60    2.80
   1   1  12    9.10    1.40
  -1   1 -12   10.50    2.30
   1   1  12   10.10    2.30
  -1   1 -12    7.40    2.00
   3  -1  12    9.60    2.40
  -3  -1 -12   12.30    3.10
   3  -1  12    6.60    2.70
   3   1  12    9.40    1.20
  -3   1 -12    7.40    2.50
   3   1  12    9.70    1.30
   3   1  12   10.20    2.60
  -3   1 -12   10.20    1.80
   5  -1  12    9.00    3.10
   5  -1  12    9.00    2.70
  -5  -1 -12   14.70    3.50
  -5   1 -12    5.90    2.80
   5   1  12   13.10    2.20
   5   1  12   13.30    2.90
  -7  -1 -12   -1.00    2.60
   7  -1  12    2.10    2.80
   7  -1  12    1.20    2.60
   7   1  12    1.10    2.00
   7   1  12   -1.10    2.40
  -7   1 -12    1.00    2.60
   9  -1  12   12.20    3.80
  -9  -1 -12   15.50    4.40
  -9   1 -12   12.40    4.00
   9   1  12   16.30    3.40
  11  -1  12   -4.30    3.20
 -11  -1 -12   -5.10    3.20
  11   1  12    2.00    3.20
 -11   1 -12    0.80    3.40
 -13  -1 -12   -0.80    3.90
 -13   1 -12   -0.50    3.90
  20  -2 -12    1.40    3.60
  20  -2 -12    4.00    3.90
  20   2 -12    0.10    3.30
  20   2 -12   -1.80    3.50
  18  -2 -12   -2.20    2.70
  18  -2 -12    3.00    3.00
  18   2 -12    0.10    3.20
  18   2 -12   -0.90    3.00
  16  -2 -12   81.39    6.70
  16  -2 -12   74.69    7.30
  16   2 -12   64.29    7.20
  16   2 -12   46.60    6.20
  14  -2 -12   -1.40    2.30
  14  -2 -12    1.10    1.90
  14   2 -12    0.80    2.30
  14   2 -12   -0.30    2.80
  12  -2 -12    2.80    2.00
  12  -2 -12    1.70    1.60
 -12  -2  12    5.10    2.80
  12   2 -12    3.70    2.50
  12   2 -12    1.90    2.10
 -10  -2  12  128.79    8.20
  10  -2 -12  116.39    6.40
  10  -2 -12  124.89    7.80
  10   2 -12  117.89    7.80
  10   2 -12  124.39    8.40
   8  -2 -12  112.19    5.40
   8  -2 -12  125.39    7.10
  -8  -2  12  104.59    7.20
   8   2 -12  100.59    7.00
   8   2 -12  122.89    7.90
   6  -2 -12   45.80    3.60
  -6  -2  12   35.80    4.40
   6  -2 -12   39.10    4.30
   6   2 -12   38.60    4.30
   6   2 -12   41.00    4.20
  -4  -2  12   22.50    3.30
   4  -2 -12   27.30    1.40
   4  -2 -12   27.30    2.60
   4  -2 -12   29.80    3.20
   4  -2 -12   24.40    3.40
  -4  -2  12   22.70    2.30
   4   2 -12   24.50    3.30
   4   2 -12   25.00    2.30
  -4   2  12   26.90    3.00
   4   2 -12   26.00    3.70
  -2  -2  12    2.70    1.60
   2  -2 -12    1.70    1.00
   2  -2 -12    1.00    1.90
   2  -2 -12    3.10    1.50
   2  -2 -12    4.20    1.10
  -2  -2  12    1.50    1.80
  -2   2  12    1.70    1.60
   2   2 -12    4.40    1.50
   2   2 -12    3.50    2.10
   0  -2 -12    2.90    2.30
   0  -2  12    6.80    2.30
   0  -2 -12    7.00    1.50
   0   2 -12    6.20    1.90
   0   2 -12    3.50    2.30
   0   2  12    3.70    1.70
   2  -2  12    2.60    2.50
   2  -2  12    1.40    2.10
  -2  -2 -12    7.30    2.80
   2   2  12    3.80    1.80
  -2   2 -12    0.00    2.00
  -2   2 -12    0.90    1.80
   4  -2  12   32.50    4.20
   4  -2  12   30.70    4.20
  -4  -2 -12   28.90    4.40
  -4   2 -12   31.00    4.20
   4   2  12   31.80    3.70
  -6  -2 -12   -0.80    2.70
   6  -2  12    2.10    2.40
   6  -2  12    0.80    2.80
   6   2  12    0.90    2.10
  -6   2 -12    2.40    2.70
   6   2  12   -0.60    1.30
   8  -2  12   -2.80    2.40
   8  -2  12   -2.30    2.90
  -8  -2 -12   -1.30    2.90
   8   2  12    1.80    2.30
  -8   2 -12    0.40    2.80
   8   2  12    0.20    2.00
  10  -2  12    2.30    3.10
 -10  -2 -12   -0.10    3.30
 -10   2 -12   -1.30    3.00
  10   2  12    2.50    2.70
  12  -2  12    0.20    4.00
 -12  -2 -12   -7.80    2.00
 -12   2 -12   -3.80    3.10
  19  -3 -12    5.00    3.20
  19   3 -12    3.20    3.90
  19   3 -12    1.10    3.80
  17  -3 -12   40.70    6.10
  17   3 -12   49.20    6.50
  17   3 -12   51.39    6.90
  15  -3 -12   62.79    6.90
  15   3 -12   48.90    6.70
  15   3 -12   70.39    7.10
  13  -3 -12   25.30    4.50
  13  -3 -12   30.10    4.10
  13   3 -12   20.40    4.50
  13   3 -12   26.40    4.50
  11  -3 -12  331.67   17.40
  11  -3 -12  330.07   15.50
  11   3 -12  330.97   17.70
  11   3 -12  316.57   17.20
   9  -3 -12  320.47   14.90
   9  -3 -12  324.47   17.10
  -9  -3  12  366.56   17.30
   9   3 -12  314.47   17.00
   9   3 -12  322.57   17.50
   7  -3 -12   17.40    3.30
   7  -3 -12   15.70    1.30
   7  -3 -12   17.80    1.70
  -7  -3  12   22.70    3.60
   7   3 -12   16.20    3.40
   7   3 -12   16.60    3.70
   5  -3 -12   -1.80    2.00
   5  -3 -12    2.20    1.40
   5  -3 -12   -1.00    1.60
  -5  -3  12   -1.10    0.90
   5  -3 -12    0.30    0.40
   5  -3 -12    0.50    0.40
  -5  -3  12    0.90    2.10
   5  -3 -12    0.30    1.30
   5   3 -12   -1.80    1.40
   5   3 -12    0.30    2.10
  -3  -3  12    1.60    2.20
   3  -3 -12   -0.40    1.60
   3  -3 -12    1.80    0.90
   3  -3 -12    3.60    1.20
  -3  -3  12    3.50    1.60
   3  -3 -12   -1.60    2.10
   3   3 -12    2.50    2.30
   3   3 -12   -0.20    2.20
  -3   3  12    2.40    1.40
   1  -3 -12   87.19    5.30
  -1  -3  12   67.19    6.50
   1  -3 -12   79.89    6.60
   1  -3 -12   72.99    4.70
   1   3 -12   83.99    6.50
   1   3 -12   99.99    6.80
   1   3 -12   84.49    5.40
  -1   3  12   82.39    4.90
  -1  -3 -12   39.40    5.30
   1  -3  12   44.20    4.80
   1  -3  12   44.40    5.00
  -1   3 -12   44.80    5.00
   1   3  12   40.80    3.50
  -1   3 -12   48.90    4.70
  -3  -3 -12   13.30    3.70
   3  -3  12    7.00    3.10
   3  -3  12   13.30    3.20
   3   3  12   14.60    2.30
  -3   3 -12   11.60    2.90
  -5  -3 -12   16.90    4.20
   5  -3  12   16.40    3.90
   5  -3  12   28.60    4.50
   5   3  12   17.80    2.80
  -5   3 -12   17.70    3.80
  -7  -3 -12   10.90    4.00
   7  -3  12    7.50    3.60
   7  -3  12   12.80    3.90
   7   3  12   12.00    2.90
  -7   3 -12    2.70    3.10
  -9  -3 -12    3.40    3.60
   9  -3  12    0.90    3.40
   9  -3  12    2.20    3.70
  -9   3 -12    0.70    3.30
   9   3  12   -3.20    3.90
  11  -3  12   19.40    5.10
  11  -3  12   18.60    5.10
 -11  -3 -12   15.70    5.00
 -11   3 -12   26.20    5.50
  18  -4 -12   -1.90    3.40
  18   4 -12   -2.40    3.40
  18   4 -12    7.60    4.50
  16  -4 -12   45.20    6.40
  16   4 -12   48.00    6.70
  16   4 -12   44.20    6.20
  14  -4 -12   59.39    6.90
  14   4 -12   70.89    7.50
  14   4 -12   62.09    7.20
  12  -4 -12   56.39    6.60
  12   4 -12   66.09    7.00
  12   4 -12   64.79    7.00
 -10  -4  12   -1.90    2.40
  10  -4 -12   -1.20    2.60
  10   4 -12   -2.80    2.70
  10   4 -12   -2.90    2.50
  -8  -4  12   47.70    5.30
   8  -4 -12   41.70    5.20
   8   4 -12   36.10    5.30
   8   4 -12   46.30    5.40
   6  -4 -12   16.70    3.40
  -6  -4  12   15.20    3.40
   6   4 -12   14.10    3.70
   6   4 -12   17.80    3.90
   4  -4 -12   16.60    2.20
   4  -4 -12   23.60    4.30
  -4  -4  12   14.20    3.00
   4  -4 -12   19.70    3.20
   4   4 -12   12.60    3.40
   4   4 -12    6.50    3.10
   2  -4 -12  245.98   12.80
   2  -4 -12  254.47   14.30
  -2  -4  12  244.18   13.70
   2   4 -12  215.68   13.70
   2   4 -12  266.87   14.20
   0  -4 -12   97.99    7.60
   0  -4  12   95.29    7.50
   0   4 -12   93.99    7.70
   0   4 -12  100.69    7.90
  -2  -4 -12    0.90    3.00
   2  -4  12    4.40    2.90
   2  -4  12    1.40    2.70
  -2   4 -12    4.10    3.20
  -2   4 -12    7.80    3.30
   4  -4  12    1.30    3.00
   4  -4  12   13.50    3.70
  -4  -4 -12    4.00    3.50
  -4   4 -12    8.00    3.10
  -4   4 -12    3.80    2.70
   6  -4  12    0.80    3.20
   6  -4  12   -4.10    2.90
  -6  -4 -12    5.00    3.80
  -6   4 -12   -1.70    2.60
  -8  -4 -12    4.30    4.40
   8  -4  12    0.40    3.50
   8  -4  12   -4.70    3.10
  -8   4 -12   -3.30    3.00
  10  -4  12    7.10    4.30
 -10  -4 -12   -1.10    3.90
  10  -4  12   -2.00    3.70
 -10   4 -12    2.50    3.90
  17  -5 -12   -1.10    3.70
  17   5 -12    2.60    4.30
  17   5 -12   -0.70    3.80
  15  -5 -12    7.10    4.00
  15   5 -12    7.40    4.10
  15   5 -12    2.00    3.80
  13  -5 -12    5.70    3.70
  13   5 -12   10.30    4.30
  13   5 -12    1.40    3.30
  11  -5 -12    1.40    3.10
  11   5 -12    0.60    3.20
  11   5 -12   -7.20    2.80
   9  -5 -12   38.00    5.40
  -9  -5  12   34.60    4.90
   9   5 -12   26.90    5.00
   9   5 -12   41.40    6.10
   7  -5 -12    9.70    3.20
  -7  -5  12   -1.00    2.50
   7   5 -12   -5.90    2.60
   7   5 -12   -1.00    2.00
   5  -5 -12   -1.10    2.70
  -5  -5  12    6.10    2.90
   5   5 -12   -2.70    2.80
   5   5 -12    1.10    3.10
  -3  -5  12   16.90    3.70
   3  -5 -12   10.80    4.00
   3   5 -12   24.10    4.30
   3   5 -12   25.40    4.90
  -1  -5  12   -2.30    2.50
   1  -5 -12    6.00    3.70
   1   5 -12    3.20    3.20
   1   5 -12    1.80    3.10
   1  -5  12   35.10    5.00
  -1  -5 -12   30.50    5.50
  -1   5 -12   28.60    5.10
  -1   5 -12   31.20    5.40
  -3  -5 -12   -1.60    3.10
   3  -5  12   -4.30    2.20
   3  -5  12   -1.10    2.90
  -3   5 -12    4.40    3.40
   5  -5  12    1.80    3.70
  -5  -5 -12   -1.40    3.60
   5  -5  12    5.30    3.60
  -5   5 -12    0.80    3.60
   7  -5  12   16.80    4.90
  -7  -5 -12   14.10    5.10
   7  -5  12    9.70    4.20
  -7   5 -12    9.20    4.50
  14  -6 -12   82.39    9.10
  14   6 -12   76.19    9.00
  14   6 -12   82.59    9.40
  12  -6 -12    9.00    4.00
  12   6 -12    4.30    4.20
  12   6 -12    8.10    4.30
  10  -6 -12    1.60    3.50
  10   6 -12   -3.20    3.70
  10   6 -12   -4.20    3.30
   8  -6 -12   64.59    7.30
  -8  -6  12   57.09    6.50
   8   6 -12   75.79    8.40
   8   6 -12   51.59    7.20
   6  -6 -12    3.60    3.00
  -6  -6  12   -5.60    2.40
   6   6 -12    2.60    3.40
   6   6 -12    1.90    3.50
   4  -6 -12   -4.50    3.20
  -4  -6  12    2.10    2.90
   4   6 -12    1.10    3.30
   4   6 -12   -0.20    3.30
  -2  -6  12   29.50    4.90
   2  -6 -12   31.40    5.90
   2   6 -12   30.10    5.90
   2   6 -12   30.00    5.50
   0  -6  12   62.89    6.90
   0  -6 -12   54.99    7.50
   0   6 -12   45.10    6.60
   0   6 -12   50.29    6.70
  -2  -6 -12   13.90    5.10
   2  -6  12   21.70    4.70
  -2   6 -12   14.60    4.80
  -4  -6 -12    2.40    4.20
   4  -6  12    1.70    3.60
   4  -6  12    0.20    4.20
  -4   6 -12    1.90    3.90
  -9  -7  12   17.00    4.70
   9   7 -12   13.60    5.20
   9   7 -12   16.60    5.50
  -7  -7  12   -5.30    2.80
   7   7 -12   -6.40    3.50
   7   7 -12    1.00    4.20
  -5  -7  12    0.50    3.50
   5   7 -12   -0.80    3.90
   5   7 -12    4.80    4.30
  -3  -7  12    0.30    3.60
   3  -7 -12    3.40    4.10
   3   7 -12    0.20    3.90
   3   7 -12   -1.60    3.60
  -1  -7  12   -1.30    3.10
   1  -7 -12   -3.30    3.80
   1   7 -12    3.70    4.30
   1   7 -12    3.80    4.30
  20   0 -13   -4.00    3.30
  20   0 -13   -1.60    3.40
  18   0 -13   -1.40    3.20
  18   0 -13   -0.20    2.50
  16   0 -13   -2.70    2.00
  16   0 -13   -3.50    2.60
  14   0 -13    1.30    2.10
  14   0 -13    1.90    2.70
  12   0 -13    3.30    2.10
  12   0 -13    1.10    1.60
  10   0 -13   -3.50    1.60
  10   0 -13   -0.70    1.00
  10   0 -13    1.00    1.10
  10   0 -13    0.80    1.50
   8   0 -13   -1.60    1.50
   8   0 -13    0.30    1.40
  -8   0  13   -1.80    1.80
   8   0 -13   -1.90    1.00
   6   0 -13   -1.40    1.50
   6   0 -13    0.00    1.20
  -6   0  13    0.40    1.80
   6   0 -13    0.10    1.10
   4   0 -13   -0.50    1.40
   4   0 -13    1.10    1.40
   4   0 -13   -1.30    1.20
  -4   0  13    0.80    1.90
  -2   0  13    1.50    1.90
   2   0 -13    4.50    1.70
   2   0 -13   -0.40    1.30
   0   0 -13    1.40    1.70
   0   0  13   -1.80    1.80
   0   0 -13   -0.70    1.30
   0   0  13    0.90    1.40
   2   0  13   -0.90    1.30
  -2   0 -13    2.70    2.10
   2   0  13    1.50    2.10
   4   0  13    0.60    1.70
   4   0  13    1.40    2.30
  -4   0 -13   -1.20    2.20
   6   0  13   -4.80    1.90
  -6   0 -13    0.20    2.70
   6   0  13   -3.40    1.80
  -8   0 -13    4.60    3.40
   8   0  13   -0.40    2.50
   8   0  13    0.10    2.20
  10   0  13   -1.60    3.00
 -10   0 -13   -2.90    3.00
  12   0  13   -5.60    3.30
 -12   0 -13    0.10    3.90
  21  -1 -13    5.70    3.40
  21  -1 -13    2.40    3.90
  21   1 -13    0.70    4.20
  21   1 -13    3.50    4.00
  19  -1 -13   12.60    4.30
  19  -1 -13   12.40    3.80
  19   1 -13   12.30    4.60
  19   1 -13   12.50    4.50
  17  -1 -13   59.59    6.80
  17  -1 -13   76.39    6.90
  17   1 -13   57.89    6.50
  17   1 -13   58.99    7.30
  15  -1 -13   64.09    6.70
  15  -1 -13   53.69    5.40
  15   1 -13   63.89    7.00
  15   1 -13   53.29    5.80
  13  -1 -13   14.00    3.30
  13  -1 -13   17.60    2.80
  13   1 -13   11.80    2.90
  13   1 -13   10.20    3.40
  11  -1 -13   53.49    4.30
  11  -1 -13   69.89    6.00
  11  -1 -13   62.79    4.30
  11   1 -13   52.49    5.00
  11   1 -13   67.59    6.30
   9  -1 -13   11.10    1.70
  -9  -1  13    7.50    2.60
   9  -1 -13   13.70    2.90
   9   1 -13   11.90    2.40
   9   1 -13   12.20    3.00
   7  -1 -13   16.90    1.70
   7  -1 -13   17.60    2.60
   7  -1 -13   21.30    3.00
  -7  -1  13   16.50    3.10
   7   1 -13   16.50    1.50
   7   1 -13   15.30    2.50
   7   1 -13   22.20    3.40
  -7   1  13   27.20    3.30
   5  -1 -13  399.66   18.60
  -5  -1  13  388.26   19.40
   5  -1 -13  392.36   17.70
   5  -1 -13  391.86   18.80
   5   1 -13  395.56   18.00
   5   1 -13  375.66   18.70
  -5   1  13  404.16   18.90
   5   1 -13  405.46   19.30
  -3  -1  13   42.90    4.50
   3  -1 -13   38.60    2.90
  -3  -1  13   39.30    3.60
   3  -1 -13   38.10    4.10
   3  -1 -13   35.20    3.30
  -3   1  13   41.70    4.00
   3   1 -13   36.80    3.90
   3   1 -13   36.50    3.30
   1  -1 -13  105.49    5.90
   1  -1 -13   94.09    7.00
  -1  -1  13  114.79    7.50
   1   1 -13  122.09    6.90
   1   1 -13  114.39    6.90
  -1   1  13  123.79    7.00
  -1  -1 -13   26.10    3.90
   1  -1  13   24.70    3.50
  -1  -1 -13   23.20    2.00
  -1   1 -13   27.20    3.60
   1   1  13   25.40    3.40
  -1   1 -13   22.00    3.00
   3  -1  13   26.40    3.30
   3  -1  13   27.50    4.10
  -3  -1 -13   18.80    3.80
  -3   1 -13   33.30    4.30
   3   1  13   24.60    3.60
   5  -1  13   -0.50    2.40
  -5  -1 -13    3.10    2.30
   5  -1  13    1.10    2.10
  -5   1 -13    2.00    2.40
   5   1  13    0.50    2.10
   5   1  13    1.10    1.50
   7  -1  13    0.10    2.70
   7  -1  13    8.80    3.50
  -7  -1 -13    2.40    3.10
  -7   1 -13    4.60    3.10
   7   1  13    4.10    2.20
   7   1  13    8.30    2.90
  -9  -1 -13    6.00    3.80
   9  -1  13    7.50    3.60
   9  -1  13    5.10    3.50
  -9   1 -13    4.20    3.40
   9   1  13    4.00    2.90
   9   1  13    4.90    3.00
 -11  -1 -13   11.40    4.60
  11  -1  13    1.60    3.50
  11   1  13    2.00    3.20
 -11   1 -13    1.30    3.60
  20  -2 -13   22.30    5.30
  20   2 -13   17.30    5.20
  20   2 -13   25.40    5.90
  18  -2 -13   50.49    6.70
  18   2 -13   33.70    5.80
  18   2 -13   46.50    6.30
  16  -2 -13   97.79   10.30
  16  -2 -13   96.99    8.70
  16   2 -13   87.09    8.90
  16   2 -13   95.59    8.60
  14  -2 -13   15.90    3.00
  14  -2 -13   21.60    4.10
  14   2 -13   18.60    4.20
  14   2 -13   24.80    4.10
  12  -2 -13   51.29    4.20
  12  -2 -13   68.79    6.30
  12   2 -13   62.39    5.80
  12   2 -13   60.19    6.40
  10  -2 -13  247.28   11.70
 -10  -2  13  252.97   13.70
  10  -2 -13  216.78   13.00
  10   2 -13  253.37   14.00
  10   2 -13  268.47   13.50
   8  -2 -13  504.65   22.50
  -8  -2  13  497.25   24.80
   8  -2 -13  511.25   24.30
   8   2 -13  573.94   24.80
   8   2 -13  482.95   24.90
   6  -2 -13  216.18   10.90
  -6  -2  13  222.28   12.00
   6  -2 -13  202.28   11.50
   6   2 -13  218.28   12.10
   6   2 -13  208.28   11.50
   4  -2 -13    4.60    1.50
   4  -2 -13    2.90    1.90
   4  -2 -13    3.80    1.90
  -4  -2  13    6.60    2.20
   4  -2 -13    5.10    0.90
  -4  -2  13    7.00    1.60
   4   2 -13    5.00    2.50
   4   2 -13    2.90    1.20
  -4   2  13    5.30    1.80
   4   2 -13    4.90    2.20
   2  -2 -13   39.40    2.70
  -2  -2  13   50.39    4.10
   2  -2 -13   39.10    4.50
  -2  -2  13   37.50    4.60
   2  -2 -13   42.70    3.00
   2  -2 -13   37.50    3.50
   2   2 -13   36.00    4.30
  -2   2  13   39.50    3.80
   2   2 -13   35.90    3.50
   0  -2 -13   24.20    2.50
   0  -2  13   30.10    4.20
   0  -2 -13   23.80    4.00
   0   2  13   25.80    3.10
   0   2 -13   20.60    3.20
   0   2 -13   21.60    3.50
   2  -2  13    3.20    2.30
   2  -2  13    3.00    2.50
  -2  -2 -13    2.60    2.60
   2   2  13    1.40    1.90
  -2   2 -13    0.40    1.90
  -2   2 -13   -1.70    1.90
   4  -2  13   20.40    4.30
   4  -2  13   31.20    4.40
  -4  -2 -13   32.20    4.90
   4   2  13   26.80    3.60
  -4   2 -13   27.60    4.20
   6  -2  13   63.89    6.60
  -6  -2 -13   66.39    7.30
   6  -2  13   60.99    6.90
  -6   2 -13   67.19    6.90
   6   2  13   67.89    6.10
   8  -2  13   29.00    5.40
   8  -2  13   48.60    6.00
  -8  -2 -13   31.40    5.80
  -8   2 -13   32.70    5.40
   8   2  13   39.90    5.00
  10  -2  13    7.10    4.20
 -10  -2 -13   21.20    5.20
  10  -2  13   11.00    4.50
 -10   2 -13   13.60    4.50
  10   2  13    4.60    3.50
  19  -3 -13    0.10    3.50
  19   3 -13    0.00    3.90
  19   3 -13   -1.30    3.40
  17  -3 -13   -0.40    3.30
  17   3 -13    1.00    3.30
  17   3 -13    5.30    3.80
  15  -3 -13    4.50    3.20
  15   3 -13    0.70    2.90
  15   3 -13   -3.20    2.10
  13  -3 -13    0.30    2.60
  13   3 -13   -0.30    2.80
  13   3 -13    1.10    2.30
  11  -3 -13  131.09    8.90
  11   3 -13  125.59    8.70
  11   3 -13  116.89    8.60
   9  -3 -13   -1.20    2.10
  -9  -3  13   -0.40    1.90
   9  -3 -13    2.40    2.10
   9   3 -13    1.30    2.60
   9   3 -13    1.80    2.30
  -7  -3  13    2.80    2.40
   7  -3 -13   -2.00    1.40
   7  -3 -13   -4.30    1.70
   7   3 -13    2.00    2.60
   7   3 -13    1.90    2.30
   5  -3 -13   13.30    3.30
   5  -3 -13   17.50    2.30
  -5  -3  13   18.70    2.00
  -5  -3  13   16.00    3.20
   5  -3 -13   19.70    3.20
   5   3 -13   15.00    3.30
   5   3 -13   12.50    3.30
   3  -3 -13   41.70    2.80
   3  -3 -13   42.30    4.10
  -3  -3  13   42.00    3.70
  -3  -3  13   37.40    4.60
   3  -3 -13   47.00    5.30
   3   3 -13   45.30    5.10
  -3   3  13   39.10    3.50
   3   3 -13   43.00    4.80
  -1  -3  13    3.90    2.80
   1  -3 -13    2.50    1.60
   1  -3 -13   -0.20    2.60
   1   3 -13    3.30    2.60
   1   3 -13    3.70    1.80
  -1   3  13   -1.40    1.30
   1   3 -13    2.70    2.50
  -1  -3 -13   24.60    4.50
   1  -3  13   25.10    4.30
  -1   3 -13   28.80    3.90
  -1   3 -13   31.70    4.40
   1   3  13   27.40    3.10
  -3  -3 -13  118.29    9.10
   3  -3  13  124.79    8.40
   3  -3  13  126.49    8.50
  -3   3 -13  118.09    8.00
   3   3  13  112.39    7.10
   5  -3  13    2.60    2.70
  -5  -3 -13    2.30    3.30
   5  -3  13    4.40    3.20
   5   3  13    2.80    2.00
  -5   3 -13   -0.50    2.60
   7  -3  13   23.30    5.10
   7  -3  13   21.60    4.80
  -7  -3 -13   15.00    4.70
  -7   3 -13   22.70    4.80
   7   3  13   24.60    4.20
  -9  -3 -13    5.10    4.10
   9  -3  13   -1.40    3.10
   9  -3  13    6.60    4.00
  -9   3 -13    6.60    4.00
  18  -4 -13    1.90    3.50
  18   4 -13    2.50    4.20
  18   4 -13    3.60    4.10
  16  -4 -13   13.70    4.30
  16   4 -13    3.40    3.70
  16   4 -13    2.20    3.80
  14  -4 -13   76.79    8.00
  14   4 -13   73.89    7.80
  14   4 -13   82.39    8.40
  12  -4 -13    4.90    3.20
  12   4 -13    5.30    3.60
  12   4 -13    5.50    3.40
 -10  -4  13   48.80    5.80
  10  -4 -13   77.39    7.10
  10   4 -13   59.59    6.80
  10   4 -13   49.40    6.10
   8  -4 -13   38.40    5.20
  -8  -4  13   50.89    5.50
   8   4 -13   51.69    5.90
   8   4 -13   46.70    5.60
  -6  -4  13  143.69    9.30
   6  -4 -13  139.09    7.80
   6  -4 -13  123.59    8.70
   6   4 -13  135.29    9.30
   6   4 -13  134.59    9.40
   4  -4 -13   10.50    2.60
   4  -4 -13    3.90    2.90
  -4  -4  13    7.40    2.80
   4   4 -13    1.40    2.80
   4   4 -13    5.60    3.20
  -2  -4  13   40.60    5.40
   2  -4 -13   46.00    4.50
   2  -4 -13   54.79    6.20
   2   4 -13   58.49    6.10
   2   4 -13   38.50    5.50
   0  -4 -13   33.70    5.30
   0  -4  13   31.20    4.80
   0   4 -13   29.90    5.00
   0   4 -13   34.90    5.00
  -2  -4 -13   -0.30    3.00
   2  -4  13    0.10    2.50
   2  -4  13    1.90    3.00
  -2   4 -13    4.20    3.30
  -2   4 -13   -3.20    2.50
   4  -4  13   45.70    6.10
   4  -4  13   41.70    5.80
  -4  -4 -13   41.30    6.30
  -4   4 -13   38.90    5.10
  -4   4 -13   45.60    6.30
   6  -4  13    0.30    3.30
  -6  -4 -13   -1.10    3.60
   6  -4  13   -2.70    2.90
  -6   4 -13   -4.80    2.50
   8  -4  13    1.20    4.20
   8  -4  13    1.20    3.60
  -8  -4 -13    5.70    3.40
  -8   4 -13   -0.60    3.20
  15  -5 -13   19.50    5.10
  15   5 -13   27.50    5.80
  15   5 -13   12.30    4.90
  13  -5 -13    9.00    4.10
  13   5 -13    7.90    4.20
  13   5 -13    5.60    3.90
  11  -5 -13    8.10    3.70
  11   5 -13    9.60    4.20
  11   5 -13    5.50    3.80
  -9  -5  13   17.50    4.10
   9  -5 -13   16.40    4.30
   9   5 -13   14.90    4.40
   9   5 -13   12.40    4.20
   7  -5 -13    2.70    2.80
  -7  -5  13   11.80    3.40
   7   5 -13    5.80    3.50
   7   5 -13   -0.20    2.30
   5  -5 -13   90.09    7.80
   5  -5 -13   95.29    8.90
  -5  -5  13   79.59    7.60
   5   5 -13   94.39    8.80
   5   5 -13   90.79    8.60
   3  -5 -13    8.70    3.70
  -3  -5  13   11.00    3.50
   3   5 -13    8.90    3.10
   3   5 -13   10.70    4.10
  -1  -5  13   11.60    3.70
   1  -5 -13   11.90    4.20
   1   5 -13   18.50    4.50
   1   5 -13    7.90    3.80
   1  -5  13   93.59    8.50
  -1  -5 -13   86.79    9.00
  -1   5 -13   78.39    8.40
  -1   5 -13  106.39    9.50
   3  -5  13    0.30    3.10
   3  -5  13    3.30    3.40
  -3  -5 -13   -3.60    3.30
  -3   5 -13    5.50    3.80
  -5  -5 -13   -3.40    3.70
   5  -5  13    3.20    3.70
   5  -5  13    0.10    3.90
  -5   5 -13    3.90    4.10
  -7  -5 -13   17.20    5.60
   7  -5  13   35.50    6.40
   7  -5  13   39.20    6.00
  -7   5 -13   29.60    6.30
  12  -6 -13    4.20    3.90
  12   6 -13    0.20    3.80
  12   6 -13    0.30    3.70
 -10  -6  13    4.60    3.40
  10  -6 -13    5.70    3.80
  10   6 -13    6.50    4.20
  10   6 -13    6.00    3.40
   8  -6 -13   16.50    4.40
  -8  -6  13    8.20    4.10
   8   6 -13    2.80    3.80
   8   6 -13    8.10    4.40
  -6  -6  13   22.70    4.70
   6  -6 -13   31.00    5.30
   6   6 -13   39.50    6.40
   6   6 -13   46.70    6.60
  -4  -6  13    1.90    3.40
   4  -6 -13    1.50    3.80
   4   6 -13    5.90    3.90
   4   6 -13   -1.40    3.30
   2  -6 -13    5.10    4.10
  -2  -6  13    3.60    3.50
   2   6 -13   -0.30    3.60
   2   6 -13    1.00    3.80
   0  -6 -13    7.70    4.20
   0  -6  13   -4.10    3.00
   0   6 -13    0.40    3.40
   0   6 -13    4.60    4.00
  -2  -6 -13    5.10    4.40
   2  -6  13   -0.60    3.20
  -2   6 -13    7.40    4.30
  -4  -6 -13   68.69    8.90
   4  -6  13   52.69    7.10
   4  -6  13   53.49    7.60
  -4   6 -13   69.19    8.60
  -5  -7  13    2.40    3.60
   5  -7 -13    5.00    4.80
   5   7 -13   -2.10    4.00
   5   7 -13    4.20    4.20
   3  -7 -13    4.90    4.50
   3   7 -13   -0.20    4.00
  20   0 -14   27.40    5.30
  20   0 -14   13.70    4.90
  18   0 -14    6.50    3.90
  18   0 -14   10.70    3.70
  16   0 -14  264.87   14.10
  16   0 -14  235.78   14.80
  14   0 -14   93.69    7.70
  14   0 -14   98.99    6.90
  12   0 -14    4.00    1.90
  12   0 -14    3.00    1.20
  12   0 -14    4.90    2.60
  10   0 -14  217.38   12.00
  10   0 -14  208.48   10.20
  10   0 -14  214.68   11.00
   8   0 -14   32.20    3.20
   8   0 -14   32.20    2.90
   8   0 -14   31.70    3.90
  -8   0  14   31.70    3.90
  -6   0  14  350.76   17.30
   6   0 -14  346.07   16.20
   6   0 -14  341.27   17.00
   6   0 -14  342.47   16.30
   4   0 -14   30.60    3.40
   4   0 -14   25.50    3.10
  -4   0  14   35.40    4.10
   2   0 -14 1145.49   52.29
  -2   0  14 1190.48   52.69
   2   0 -14 1167.38   51.89
   0   0  14  243.38   13.50
   0   0 -14  255.27   12.60
   0   0 -14  264.97   13.60
   2   0  14    5.90    2.60
  -2   0 -14    0.40    2.20
  -4   0 -14   33.00    5.00
   4   0  14   29.80    4.40
   4   0  14   31.00    3.10
   6   0  14    4.90    2.30
  -6   0 -14    1.50    2.90
   6   0  14   -1.60    2.40
  -8   0 -14    1.20    3.30
   8   0  14   -6.60    2.30
   8   0  14    1.40    2.70
  10   0  14   -2.70    3.10
  10   0  14   -3.40    2.80
 -10   0 -14    0.30    3.60
  21  -1 -14   23.90    5.60
  21   1 -14   21.90    5.70
  21   1 -14   13.30    4.80
  19  -1 -14   13.10    4.60
  19   1 -14   13.00    5.00
  19   1 -14   14.30    4.30
  17  -1 -14    2.30    2.80
  17  -1 -14   -0.30    3.00
  17   1 -14    3.00    3.40
  17   1 -14    3.10    3.10
  15  -1 -14    5.80    2.60
  15  -1 -14   11.90    3.70
  15   1 -14    4.50    3.30
  15   1 -14    9.10    3.20
  13  -1 -14    2.70    2.60
  13  -1 -14   -0.60    1.70
  13   1 -14   -3.90    1.70
  13   1 -14   -0.80    1.90
  11  -1 -14   -0.40    1.30
  11  -1 -14    0.90    2.20
  11   1 -14    3.00    2.50
  11   1 -14    0.90    1.70
  -9  -1  14   53.79    5.30
   9  -1 -14   47.00    3.40
   9  -1 -14   49.10    4.90
   9  -1 -14   51.09    4.10
   9   1 -14   46.10    4.40
   9   1 -14   44.20    5.10
   7  -1 -14   30.00    2.40
  -7  -1  14   26.40    3.80
   7  -1 -14   33.30    3.60
   7  -1 -14   28.80    3.30
   7   1 -14   23.80    3.80
   7   1 -14   23.10    2.00
  -7   1  14   27.90    3.60
   7   1 -14   32.60    3.40
   5  -1 -14  542.85   26.10
   5  -1 -14  542.55   25.80
  -5  -1  14  578.24   26.80
   5  -1 -14  538.15   25.00
   5   1 -14  565.04   25.30
   5   1 -14  581.84   26.60
   5   1 -14  578.64   26.10
  -5   1  14  564.84   26.20
   3  -1 -14    1.00    1.30
  -3  -1  14    1.40    2.20
  -3  -1  14    0.10    1.80
   3  -1 -14    0.40    1.30
   3  -1 -14   -0.20    1.60
  -3   1  14    2.80    1.90
   3   1 -14    2.70    2.10
   3   1 -14    1.10    1.50
  -1  -1  14   89.09    6.70
   1  -1 -14   85.09    4.90
   1  -1 -14   85.49    6.50
   1   1 -14   84.89    5.90
   1   1 -14   86.59    5.90
  -1   1  14   82.19    5.90
  -1  -1 -14    3.00    1.10
   1  -1  14    6.00    2.70
  -1  -1 -14    4.80    2.50
  -1   1 -14    2.70    2.00
   1   1  14    2.70    2.30
  -1   1 -14    4.10    2.10
   3  -1  14    5.60    2.80
  -3  -1 -14    5.50    2.90
   3  -1  14    4.50    2.10
   3   1  14    2.60    2.50
  -3   1 -14    2.80    2.60
  -5  -1 -14   24.40    4.70
   5  -1  14   23.10    3.70
   5  -1  14   28.50    4.60
   5   1  14   27.40    4.10
  -5   1 -14   26.00    4.50
  -7  -1 -14    7.30    3.40
   7  -1  14    1.00    2.80
   7  -1  14    3.80    3.20
   7   1  14    5.00    2.90
  -7   1 -14    2.20    3.00
   9  -1  14   52.89    6.30
  -9  -1 -14   56.79    7.40
   9  -1  14   57.69    7.00
   9   1  14   63.99    6.80
  -9   1 -14   46.30    6.80
 -11  -1 -14    3.30    4.30
 -11   1 -14   -5.80    3.30
  20  -2 -14   47.70    7.20
  20   2 -14   45.00    7.10
  20   2 -14   51.39    7.30
  18  -2 -14    4.30    2.90
  18   2 -14    4.20    3.60
  18   2 -14    2.60    4.00
  16  -2 -14    2.40    3.10
  16   2 -14    9.10    4.00
  16   2 -14    4.20    2.90
  14  -2 -14   48.80    5.70
  14   2 -14   40.50    5.20
  14   2 -14   34.50    5.40
  12  -2 -14   26.60    4.30
  12   2 -14   26.60    4.60
  12   2 -14   25.10    3.90
  10  -2 -14   23.80    3.70
 -10  -2  14   15.20    3.40
  10   2 -14   19.50    3.90
  10   2 -14   16.90    3.30
   8  -2 -14  592.74   27.30
  -8  -2  14  575.34   27.90
   8  -2 -14  587.14   27.50
   8   2 -14  592.24   28.20
   8   2 -14  559.84   27.50
   6  -2 -14   10.00    2.60
  -6  -2  14   10.40    3.00
   6  -2 -14   16.80    2.60
  -6   2  14   15.00    2.60
   6   2 -14   13.50    3.20
   6   2 -14   11.30    2.90
   4  -2 -14   44.10    4.30
   4  -2 -14   47.90    3.60
   4  -2 -14   49.90    5.10
  -4  -2  14   55.29    3.90
  -4  -2  14   47.80    5.30
  -4   2  14   49.70    4.50
   4   2 -14   45.30    5.10
   4   2 -14   49.40    3.50
   4   2 -14   51.99    5.00
   2  -2 -14   81.39    6.50
  -2  -2  14   72.89    6.90
   2  -2 -14   81.29    5.40
   2  -2 -14   88.49    4.60
  -2   2  14   87.29    5.80
   2   2 -14   86.69    6.40
   2   2 -14   82.59    5.50
   0  -2 -14   70.49    6.60
   0  -2 -14   68.49    4.40
   0  -2  14   76.19    6.80
   0   2  14   66.59    5.20
   0   2 -14   68.79    6.10
   0   2 -14   67.39    5.30
   2  -2  14   31.30    4.50
  -2  -2 -14   34.50    5.00
   2  -2  14   43.30    4.40
  -2   2 -14   35.70    4.50
  -2   2 -14   29.50    4.10
   2   2  14   33.60    3.90
   4  -2  14   50.09    5.30
   4  -2  14   53.89    6.20
  -4  -2 -14   49.50    6.30
   4   2  14   48.10    5.00
  -4   2 -14   42.90    5.40
   6  -2  14   21.90    4.10
  -6  -2 -14   20.10    4.30
   6  -2  14   23.80    4.90
  -6   2 -14   33.80    5.10
   6   2  14   33.40    4.30
  -8  -2 -14   -0.40    3.50
   8  -2  14    1.00    3.40
   8  -2  14   -3.10    3.00
   8   2  14    1.50    2.90
  -8   2 -14    2.60    3.40
  10  -2  14   34.70    5.90
 -10  -2 -14   33.20    6.40
  10  -2  14   39.00    6.50
  10   2  14   31.70    5.10
 -10   2 -14   44.80    6.70
  19  -3 -14   -2.60    3.30
  19  -3 -14    3.00    3.60
  19   3 -14    0.00    3.30
  19   3 -14    3.00    4.00
  17  -3 -14   82.89    8.40
  17  -3 -14   67.39    7.70
  17   3 -14   72.09    8.30
  17   3 -14   68.59    7.90
  15  -3 -14   -1.50    2.70
  15  -3 -14   -2.50    2.70
  15   3 -14   -0.20    2.90
  15   3 -14    1.50    3.60
  13  -3 -14   31.00    4.80
  13  -3 -14   32.10    5.20
  13   3 -14   36.30    5.60
  13   3 -14   41.70    5.40
  11  -3 -14   92.99    7.80
 -11  -3  14   80.19    7.30
  11  -3 -14   82.49    6.40
  11   3 -14   72.29    7.30
  11   3 -14   64.89    6.80
   9  -3 -14   84.99    6.00
  -9  -3  14   67.89    6.60
   9  -3 -14   70.99    6.80
   9   3 -14   77.79    7.00
   9   3 -14   77.19    7.20
   7  -3 -14  248.18   13.60
   7  -3 -14  239.98   13.30
  -7  -3  14  221.58   13.50
   7  -3 -14  234.88   12.40
   7   3 -14  232.28   13.80
   7   3 -14  284.37   14.00
   5  -3 -14   41.80    5.00
  -5  -3  14   35.10    4.60
   5  -3 -14   32.60    4.10
   5  -3 -14   39.70    3.40
   5   3 -14   31.00    4.70
   5   3 -14   37.70    4.90
  -3  -3  14  121.79    8.20
   3  -3 -14  102.49    6.80
   3  -3 -14  109.39    7.90
   3   3 -14   91.39    7.50
  -3   3  14  100.49    6.30
   3   3 -14  120.89    8.20
   1  -3 -14    1.90    2.70
  -1  -3  14   -0.50    2.50
   1  -3 -14    0.10    1.50
   1   3 -14    2.20    2.70
   1   3 -14    1.00    2.50
   1   3 -14    2.60    1.90
  -1   3  14    1.50    1.60
  -1  -3 -14   77.39    7.60
   1  -3  14   81.49    7.60
   1   3  14   79.19    5.50
  -1   3 -14   85.99    6.30
  -1   3 -14   73.39    7.00
   3  -3  14    5.70    3.30
   3  -3  14   16.60    4.00
  -3  -3 -14   16.60    4.20
  -3   3 -14   11.20    3.10
   3   3  14   11.70    2.70
   5  -3  14   25.20    4.50
  -5  -3 -14   24.40    5.10
   5  -3  14   17.70    4.50
   5   3  14   27.90    3.80
  -5   3 -14   22.60    4.30
   7  -3  14   47.50    6.50
  -7  -3 -14   40.10    6.40
   7  -3  14   37.40    6.10
  -7   3 -14   42.40    6.20
   9  -3  14    1.10    3.70
   9  -3  14    5.80    4.20
  -9  -3 -14    6.80    4.60
  -9   3 -14    7.20    4.10
  18  -4 -14    0.80    3.60
  18   4 -14    1.10    3.90
  18   4 -14    1.00    4.30
  16  -4 -14   -1.10    3.10
  16   4 -14   -1.00    3.50
  16   4 -14    5.20    4.30
  14  -4 -14    2.30    3.40
  14   4 -14   12.30    4.00
  14   4 -14   11.40    4.20
  12  -4 -14   43.30    6.00
  12   4 -14   41.10    6.20
  12   4 -14   33.20    5.60
  10  -4 -14    6.80    3.20
 -10  -4  14   -3.40    2.60
  10   4 -14    4.10    3.40
  10   4 -14    1.30    3.00
   8  -4 -14    6.50    2.30
   8  -4 -14    1.60    2.80
  -8  -4  14    9.20    2.90
   8   4 -14    1.80    3.10
   8   4 -14    4.40    3.10
   6  -4 -14    2.90    1.80
  -6  -4  14    3.20    2.80
   6  -4 -14    6.40    3.20
   6  -4 -14    5.70    2.70
   6   4 -14   -0.90    2.70
   6   4 -14    9.80    3.30
  -4  -4  14   39.60    5.30
   4  -4 -14   45.20    4.80
   4  -4 -14   42.70    5.70
   4   4 -14   41.40    5.60
   4   4 -14   38.30    5.50
  -2  -4  14  104.29    8.30
   2  -4 -14  100.99    9.30
   2  -4 -14  107.79    7.10
   2   4 -14  106.79    8.50
   2   4 -14  113.09    8.60
   0  -4 -14   37.20    5.70
   0  -4  14   36.60    5.30
   0   4 -14   29.20    5.20
   0   4 -14   39.30    5.40
   2  -4  14    3.00    3.10
  -2  -4 -14   -0.10    3.30
  -2   4 -14    1.20    2.20
  -2   4 -14   11.30    3.90
   4  -4  14   30.60    5.40
   4  -4  14   39.80    5.80
  -4  -4 -14   40.00    6.50
  -4   4 -14   33.90    5.90
  -4   4 -14   40.40    5.60
   6  -4  14   -0.10    3.80
  -6  -4 -14    0.70    3.80
   6  -4  14   -1.70    3.30
  -6   4 -14   -0.50    3.00
  -8  -4 -14    2.50    4.50
  -8   4 -14    0.70    3.50
  15  -5 -14   -2.30    3.10
  15   5 -14    0.90    4.00
  15   5 -14   -0.70    3.80
  13  -5 -14    9.10    3.70
  13   5 -14   17.10    5.00
  13   5 -14   11.30    4.40
  11  -5 -14    3.70    3.50
 -11  -5  14    5.40    3.40
  11   5 -14   -2.60    3.20
  11   5 -14   -2.30    3.40
   9  -5 -14    3.60    3.30
  -9  -5  14    4.50    3.20
   9   5 -14    6.70    3.80
   9   5 -14   -2.00    2.40
  -7  -5  14    8.40    3.50
   7  -5 -14    6.40    3.10
   7   5 -14    0.70    3.20
   7   5 -14    4.70    3.00
   5  -5 -14   29.60    5.30
  -5  -5  14   21.80    4.40
   5  -5 -14   24.10    4.00
   5   5 -14   21.40    4.80
   5   5 -14   23.50    5.10
   3  -5 -14    6.80    3.80
  -3  -5  14    6.30    3.50
   3   5 -14   11.30    4.00
   3   5 -14   12.40    4.20
  -1  -5  14   -1.20    2.90
   1  -5 -14    1.70    3.50
   1   5 -14    0.50    3.20
   1   5 -14    1.30    3.40
   1  -5  14   -1.60    3.00
  -1  -5 -14   -1.10    3.40
  -1   5 -14    2.10    3.50
  -1   5 -14    2.30    3.40
   3  -5  14    2.60    3.30
  -3  -5 -14    1.40    4.00
  -3   5 -14    3.40    4.00
   5  -5  14   28.20    5.90
   5  -5  14   23.40    5.20
  -5  -5 -14   18.50    5.80
  -5   5 -14   26.90    6.20
  12  -6 -14   -3.70    3.50
  12   6 -14    4.00    4.30
  12   6 -14    4.00    4.10
  10  -6 -14    4.30    3.80
 -10  -6  14   -1.30    3.20
  10   6 -14    4.50    4.20
  10   6 -14    1.60    3.90
   8  -6 -14    0.40    3.40
  -8  -6  14   -3.80    3.20
   8   6 -14    0.50    3.60
   8   6 -14    9.70    4.30
   6  -6 -14   -0.20    3.70
   6  -6 -14    4.10    3.30
  -6  -6  14   -1.40    2.90
   6   6 -14    4.10    3.30
   6   6 -14    3.80    3.90
  -4  -6  14   -2.10    3.10
   4  -6 -14    0.70    3.60
   4   6 -14    3.90    4.00
   4   6 -14    2.60    3.90
  -2  -6  14   -4.70    2.90
   2  -6 -14   -3.30    3.20
   2   6 -14   -0.30    2.70
   2   6 -14    5.50    4.30
   0  -6  14    0.10    3.40
   0  -6 -14    6.10    4.40
   0   6 -14    9.70    4.70
   0   6 -14    6.60    4.10
   2  -6  14   -5.60    3.10
  -2  -6 -14    5.30    4.20
  -2   6 -14   -1.50    3.70
  20   0 -15    2.70    4.70
  20   0 -15    1.10    3.70
  18   0 -15   -0.50    3.10
  18   0 -15   -4.30    2.80
  16   0 -15   -0.50    2.00
  16   0 -15   -0.10    2.90
  14   0 -15    1.20    2.10
  14   0 -15   -1.60    2.60
  12   0 -15   -0.40    2.40
  12   0 -15   -0.90    1.80
  10   0 -15   -3.90    1.60
  10   0 -15   -2.80    1.50
  10   0 -15   -0.10    1.10
   8   0 -15   -0.70    1.20
  -8   0  15   -0.40    2.00
   8   0 -15   -1.00    1.40
   8   0 -15   -1.20    1.90
   6   0 -15   -1.70    1.30
   6   0 -15   -2.80    1.50
  -6   0  15   -1.70    2.10
   6   0 -15    2.30    1.50
   4   0 -15   -1.60    1.50
   4   0 -15    1.10    1.90
  -4   0  15    1.70    2.20
   2   0 -15    3.80    2.10
   2   0 -15    1.20    1.60
  -2   0  15    3.70    2.40
   0   0  15    0.20    2.10
   0   0 -15    3.30    1.70
   0   0 -15    2.90    2.30
  -2   0 -15    1.70    2.30
   2   0  15    6.10    2.80
  -4   0 -15   -1.30    2.50
   4   0  15    0.20    2.60
   6   0  15   -0.20    2.80
  -6   0 -15   -3.20    2.70
  -8   0 -15   -7.10    2.70
   8   0  15    2.20    3.20
  10   0  15   -4.40    3.40
 -10   0 -15   -5.40    3.20
  19  -1 -15   -2.30    3.30
  19   1 -15   -4.10    3.10
  19   1 -15   -3.10    2.70
  17  -1 -15   -1.40    2.90
  17   1 -15    2.40    3.10
  17   1 -15    0.70    3.40
  15  -1 -15   41.00    5.60
  15   1 -15   33.60    4.80
  15   1 -15   37.70    5.60
  13  -1 -15  150.08   10.10
  13   1 -15  145.49   10.30
  13   1 -15  165.28    9.70
  11  -1 -15  113.99    7.40
  11  -1 -15  109.59    8.20
  11  -1 -15  122.19    7.10
  11   1 -15  127.69    8.70
  11   1 -15  119.59    7.70
   9  -1 -15   11.60    2.30
   9  -1 -15   15.10    2.90
   9  -1 -15    9.40    1.80
  -9  -1  15    5.80    2.80
   9   1 -15   12.40    2.60
   9   1 -15    7.10    2.80
  -7  -1  15  256.97   14.30
   7  -1 -15  263.47   13.70
   7  -1 -15  272.57   13.60
   7  -1 -15  270.97   12.50
   7   1 -15  281.97   14.40
   7   1 -15  273.97   12.40
  -7   1  15  253.27   14.00
   7   1 -15  260.07   13.60
   5  -1 -15  354.76   16.90
   5  -1 -15  355.56   17.20
  -5  -1  15  349.67   17.80
  -5   1  15  357.36   17.40
   5   1 -15  337.47   16.20
   5   1 -15  330.07   16.90
   5   1 -15  347.87   17.50
   3  -1 -15    0.20    1.80
  -3  -1  15   -0.20    1.80
   3  -1 -15   -2.30    1.20
  -3   1  15   -0.60    2.10
   3   1 -15   -2.80    1.70
   3   1 -15    0.40    1.50
   1  -1 -15  168.08    8.60
   1  -1 -15  181.08   10.40
  -1  -1  15  162.58   10.40
  -1   1  15  180.08   10.00
   1   1 -15  160.38    9.60
   1   1 -15  175.08    9.80
  -1  -1 -15  466.35   23.30
   1  -1  15  460.85   23.20
   1   1  15  472.25   22.70
  -1   1 -15  469.65   22.30
  -1   1 -15  460.25   22.70
  -3  -1 -15   51.59    6.30
   3  -1  15   48.80    5.90
  -3   1 -15   55.09    5.80
   3   1  15   59.29    5.70
   5  -1  15   -0.30    2.30
   5  -1  15    4.80    2.90
  -5  -1 -15    5.70    3.20
   5   1  15    0.80    2.60
  -5   1 -15   -0.70    2.70
   7  -1  15   45.70    5.40
  -7  -1 -15   43.90    6.50
   7  -1  15   44.40    6.10
  -7   1 -15   47.80    6.40
   7   1  15   37.60    5.40
   9  -1  15   10.40    4.40
   9  -1  15   16.10    4.30
  -9  -1 -15   16.00    5.10
   9   1  15   12.30    4.00
  -9   1 -15   16.10    4.80
  20  -2 -15   23.50    5.70
  20   2 -15   19.60    5.60
  20   2 -15   26.20    5.60
  18  -2 -15   -0.70    3.40
  18   2 -15    0.10    3.20
  18   2 -15    1.40    3.80
  16  -2 -15   10.30    3.70
  16   2 -15   10.90    4.10
  16   2 -15   11.50    3.70
  14  -2 -15    5.00    3.10
  14   2 -15    0.50    2.50
  14   2 -15    0.30    2.30
  12  -2 -15    4.40    2.70
  12   2 -15    5.90    3.20
  12   2 -15    7.50    2.90
 -10  -2  15   -4.40    1.30
  10  -2 -15   -1.50    2.10
  10   2 -15   -0.60    2.10
  10   2 -15   -3.90    2.30
  -8  -2  15    2.30    2.50
   8  -2 -15    1.90    1.90
   8  -2 -15   -1.20    1.60
   8   2 -15    0.70    2.30
   8   2 -15    1.40    2.50
   6  -2 -15   54.49    5.60
  -6  -2  15   55.89    6.00
   6  -2 -15   64.39    4.70
   6   2 -15   57.49    5.60
   6   2 -15   68.29    6.40
  -6   2  15   56.39    5.10
   4  -2 -15    8.40    1.80
   4  -2 -15    8.60    2.80
   4  -2 -15   10.00    2.40
  -4  -2  15    9.10    3.10
  -4   2  15    5.40    2.10
   4   2 -15   11.80    3.00
   4   2 -15   10.50    1.90
   4   2 -15    7.00    2.80
   2  -2 -15  121.59    6.90
   2  -2 -15  119.39    8.20
  -2  -2  15  121.89    8.60
   2   2 -15  117.09    8.00
   2   2 -15  123.09    7.10
  -2   2  15  113.49    7.40
   0  -2 -15   15.80    3.70
   0  -2  15   10.10    3.40
   0   2 -15   13.80    2.90
   0   2  15   10.70    2.70
   0   2 -15    7.90    3.00
  -2  -2 -15    4.60    3.10
   2  -2  15    2.20    2.80
   2   2  15    0.70    2.30
  -2   2 -15    3.10    2.30
  -4  -2 -15    2.20    3.30
   4  -2  15    5.20    3.50
   4  -2  15    7.90    3.00
   4   2  15    5.90    2.60
  -4   2 -15   -0.60    2.40
   6  -2  15    9.10    4.00
   6  -2  15    6.10    3.30
  -6  -2 -15    0.30    3.40
   6   2  15    4.00    2.90
  -6   2 -15   13.20    3.90
   8  -2  15   27.70    5.10
   8  -2  15   10.90    4.40
  -8  -2 -15   20.60    5.20
  -8   2 -15   12.50    4.40
   8   2  15   27.10    4.40
  19  -3 -15    8.30    4.40
  19  -3 -15    6.90    4.40
  19   3 -15   10.40    4.90
  19   3 -15    5.90    4.50
  17  -3 -15  100.69    9.80
  17  -3 -15  121.49   10.60
  17   3 -15  120.39    9.70
  17   3 -15  116.89    9.60
  15  -3 -15    1.50    3.30
  15  -3 -15   10.00    3.70
  15   3 -15    4.40    3.80
  15   3 -15    2.30    3.10
  13  -3 -15    5.60    3.30
  13  -3 -15    2.70    2.80
  13   3 -15    9.70    3.40
  13   3 -15    3.60    3.40
  11  -3 -15    5.80    2.80
 -11  -3  15    1.40    3.00
  11  -3 -15    5.10    3.10
  11   3 -15    6.70    3.60
  11   3 -15    3.70    2.80
   9  -3 -15    3.50    3.00
  -9  -3  15    1.00    2.10
   9  -3 -15    7.20    2.60
   9   3 -15    2.40    2.30
   9   3 -15    3.60    2.70
   7  -3 -15    1.50    2.20
   7  -3 -15    2.20    1.80
   7  -3 -15    2.00    2.70
  -7  -3  15    5.50    2.80
   7   3 -15    2.60    2.90
   7   3 -15    4.80    2.80
   5  -3 -15   75.99    5.90
   5  -3 -15   81.09    7.30
  -5  -3  15   73.59    6.90
   5  -3 -15   75.39    5.40
   5   3 -15   68.89    6.90
   5   3 -15   84.59    7.30
   3  -3 -15    4.70    2.90
   3  -3 -15    1.60    2.00
  -3  -3  15   -1.40    1.90
  -3   3  15    0.60    1.70
   3   3 -15   -1.60    2.60
   3   3 -15    0.10    2.40
   3   3 -15    2.00    1.60
  -1  -3  15   -5.10    2.30
   1  -3 -15    0.10    1.70
   1  -3 -15   -1.30    2.60
   1   3 -15    2.60    2.80
  -1   3  15    2.50    1.80
   1   3 -15    4.00    2.80
   1   3 -15    2.20    2.00
   1  -3  15   24.80    4.50
  -1  -3 -15   23.30    4.80
  -1   3 -15   34.10    4.40
   1   3  15   28.70    3.50
  -1   3 -15   24.20    4.20
  -3  -3 -15    3.80    3.40
   3  -3  15    0.90    2.80
   3  -3  15   -3.40    2.80
  -3   3 -15   -1.90    2.10
   3   3  15    0.40    2.20
   5  -3  15   -0.60    3.10
  -5  -3 -15    2.90    3.70
   5  -3  15    0.80    3.00
  -5   3 -15    0.20    3.30
  -7  -3 -15   42.70    7.00
   7  -3  15   57.69    7.10
   7  -3  15   60.99    7.50
  -7   3 -15   45.40    6.40
  16  -4 -15    9.60    4.20
  16   4 -15    4.80    4.00
  16   4 -15   -1.10    3.40
  14  -4 -15   21.80    5.10
  14   4 -15   25.30    5.20
  14   4 -15   18.60    5.10
  12  -4 -15    1.30    2.80
  12  -4 -15   -0.50    3.00
  12   4 -15    1.10    3.10
  12   4 -15    0.10    3.30
  10  -4 -15    2.80    3.10
  10  -4 -15    2.10    2.40
 -10  -4  15    3.60    3.10
  10   4 -15   -2.80    3.10
  10   4 -15    3.50    3.10
   8  -4 -15    0.00    2.40
   8  -4 -15    0.80    1.90
  -8  -4  15   -0.10    2.80
   8   4 -15    5.60    3.00
   8   4 -15    1.80    3.10
  -6  -4  15    4.40    3.00
   6  -4 -15    3.50    3.50
   6  -4 -15    1.60    2.50
   6   4 -15    3.20    3.20
   6   4 -15    6.80    3.40
   4  -4 -15   57.89    5.50
   4  -4 -15   64.49    7.10
  -4  -4  15   63.09    6.80
   4   4 -15   55.79    6.60
   4   4 -15   60.89    6.80
  -2  -4  15    9.20    3.40
   2  -4 -15    2.60    2.20
   2  -4 -15    4.00    3.40
   2   4 -15    6.50    3.40
   2   4 -15   10.40    3.70
   0  -4  15    3.30    3.20
   0  -4 -15    8.70    4.00
   0   4 -15    5.00    3.40
   0   4 -15    8.60    3.60
   2  -4  15   -1.50    3.20
  -2  -4 -15    3.60    3.70
  -2   4 -15   -1.20    3.30
  -2   4 -15   -0.60    2.70
   4  -4  15    0.30    3.40
  -4  -4 -15    1.40    3.50
   4  -4  15   -1.00    3.30
  -4   4 -15    4.50    3.10
  -4   4 -15   -1.90    3.30
  -6  -4 -15   15.00    5.00
   6  -4  15    6.70    4.10
   6  -4  15   11.40    4.20
  -6   4 -15    8.90    4.10
  15  -5 -15    7.00    4.20
  15   5 -15    8.60    4.80
  15   5 -15    7.50    4.50
  13  -5 -15   -0.20    3.60
  13   5 -15    1.30    3.40
  13   5 -15    4.70    3.80
  11  -5 -15   19.80    4.90
 -11  -5  15   28.50    5.10
  11   5 -15   25.20    5.60
  11   5 -15   12.90    4.80
   9  -5 -15   -0.50    3.20
  -9  -5  15    3.80    3.30
   9   5 -15    3.10    3.70
   9   5 -15    6.80    4.00
   7  -5 -15    1.60    2.90
  -7  -5  15   -4.00    2.40
   7  -5 -15    0.30    3.40
   7   5 -15   -0.50    3.20
   7   5 -15    2.00    3.50
   5  -5 -15   22.00    5.10
   5  -5 -15   25.90    4.40
  -5  -5  15   27.40    5.00
   5   5 -15   21.30    4.90
   5   5 -15   20.30    4.70
   3  -5 -15    8.60    4.00
  -3  -5  15    7.50    3.70
   3   5 -15   -2.20    2.20
   3   5 -15    3.20    3.60
   1  -5 -15   49.70    7.20
  -1  -5  15   49.00    6.60
   1   5 -15   41.20    6.30
   1   5 -15   48.70    7.00
  -1  -5 -15   -2.10    3.60
   1  -5  15    1.30    3.40
  -1   5 -15    2.60    3.60
  -1   5 -15    6.60    4.10
  -3  -5 -15   35.20    6.60
   3  -5  15   45.10    6.40
  -3   5 -15   28.00    6.00
 -10  -6  15    4.10    3.70
  10  -6 -15    7.30    4.40
  10   6 -15    6.00    4.20
  10   6 -15    6.20    4.70
   8  -6 -15    4.30    3.80
  -8  -6  15   -2.10    3.20
   8   6 -15   -3.10    3.50
   8   6 -15    4.10    4.10
   6  -6 -15   11.60    4.80
  -6  -6  15   17.50    4.60
   6   6 -15   13.80    4.20
   6   6 -15   15.50    4.80
  -4  -6  15    5.30    3.90
   4  -6 -15   10.20    4.70
   4   6 -15    1.70    3.70
   4   6 -15   12.90    4.60
   2  -6 -15    0.50    4.10
  -2  -6  15   -3.40    3.20
   2   6 -15   -0.90    3.80
   2   6 -15   -3.00    3.60
   0  -6  15    2.50    3.90
   0  -6 -15    4.70    4.30
   0   6 -15    3.80    4.30
   0   6 -15    2.90    4.10
  20   0 -16   23.10    5.70
  18   0 -16   -4.20    2.80
  16   0 -16   12.10    4.00
  14   0 -16    1.20    2.60
  14   0 -16    0.90    2.90
  12   0 -16   40.00    4.30
  12   0 -16   46.10    5.50
  10   0 -16   54.59    4.40
  10   0 -16   50.19    5.50
   8   0 -16   11.60    2.90
  -8   0  16    8.70    3.00
   8   0 -16    9.60    2.20
   8   0 -16   14.90    2.20
   6   0 -16    5.20    1.90
   6   0 -16    2.30    1.60
  -6   0  16    1.00    2.20
   6   0 -16    3.30    2.00
  -4   0  16  484.45   23.20
   4   0 -16  463.05   22.40
   4   0 -16  471.25   22.50
   2   0 -16  295.47   14.50
  -2   0  16  287.57   15.40
   2   0 -16  285.87   15.00
   0   0 -16  184.68   10.60
   0   0  16  175.28   10.90
   0   0 -16  176.18    9.60
  -2   0 -16  190.38   11.80
   2   0  16  202.98   11.80
   4   0  16  294.67   16.40
  -4   0 -16  292.47   16.50
   6   0  16   23.20    4.50
  -6   0 -16   15.20    4.70
  -8   0 -16    4.60    4.10
   8   0  16    9.60    4.00
  19  -1 -16    0.00    3.10
  19   1 -16    0.90    3.60
  19   1 -16    0.00    3.70
  17  -1 -16    4.00    3.40
  17   1 -16    1.10    3.10
  17   1 -16    0.10    3.50
  15  -1 -16   13.70    3.90
  15   1 -16   13.20    3.30
  15   1 -16    1.20    3.00
  13  -1 -16    2.90    2.70
  13   1 -16    3.10    2.50
  13   1 -16   -0.80    2.80
  11  -1 -16   10.80    3.10
  11  -1 -16   14.90    2.60
  11   1 -16    6.90    2.40
  11   1 -16   11.80    3.50
  -9  -1  16  149.49    9.50
   9  -1 -16  134.59    8.80
   9  -1 -16  150.38    8.40
   9   1 -16  151.88    9.50
   9   1 -16  137.39    8.60
   7  -1 -16   46.50    4.60
  -7  -1  16   39.90    4.90
   7  -1 -16   37.60    4.20
   7   1 -16   33.20    4.50
   7   1 -16   33.70    3.90
  -7   1  16   42.50    4.60
   7   1 -16   39.70    3.30
  -5  -1  16   -0.50    2.40
   5  -1 -16    2.80    1.90
   5  -1 -16   -3.90    1.70
  -5   1  16    2.60    2.10
   5   1 -16    3.80    2.30
   5   1 -16    5.30    1.60
   5   1 -16    1.30    2.00
   3  -1 -16   53.99    5.40
   3  -1 -16   58.09    4.30
  -3  -1  16   47.60    5.50
   3   1 -16   55.39    5.20
   3   1 -16   58.89    5.00
  -3   1  16   48.40    5.10
   1  -1 -16    3.40    2.60
  -1  -1  16    3.40    2.80
   1   1 -16    4.20    2.40
   1   1 -16   -0.40    1.70
  -1   1  16    0.40    2.10
  -1  -1 -16   13.20    3.50
   1  -1  16   12.30    3.40
  -1   1 -16   13.70    3.00
  -1   1 -16    9.20    2.70
   1   1  16    8.20    2.90
   3  -1  16   -1.20    2.70
  -3  -1 -16    0.20    2.70
  -3   1 -16    0.80    2.50
   3   1  16    2.00    2.50
   5  -1  16   22.20    4.90
   5  -1  16   20.80    4.50
  -5  -1 -16   31.40    5.40
  -5   1 -16   26.10    5.10
   5   1  16   16.50    4.00
   7  -1  16    1.20    3.50
  -7  -1 -16   -3.00    3.40
   7   1  16   -1.40    3.20
  -7   1 -16    0.40    3.40
  18  -2 -16    7.30    4.10
  18   2 -16   11.60    4.40
  18   2 -16   -1.80    3.90
  16  -2 -16   -6.20    2.50
  16   2 -16   -3.20    3.00
  16   2 -16    0.40    3.00
  14  -2 -16   14.60    3.90
  14   2 -16   24.10    4.90
  14   2 -16   21.40    4.00
  12  -2 -16   10.60    3.20
  12   2 -16    8.50    3.10
  12   2 -16   11.90    3.70
 -10  -2  16  105.19    8.20
  10  -2 -16  108.89    7.50
  10  -2 -16  116.29    7.60
  10   2 -16   98.99    8.20
  10   2 -16  107.59    7.50
   8  -2 -16   10.60    2.90
  -8  -2  16    7.70    3.00
   8  -2 -16    6.10    2.30
   8   2 -16    7.30    2.60
   8   2 -16    4.90    2.40
  -6  -2  16   72.59    7.00
   6  -2 -16   75.69    5.40
   6  -2 -16   77.19    6.30
  -6   2  16   80.99    6.00
   6   2 -16   85.59    6.50
   6   2 -16   69.39    6.80
   4  -2 -16   18.50    2.90
  -4  -2  16   13.90    3.50
   4  -2 -16   16.50    3.40
   4   2 -16   15.90    3.70
   4   2 -16   16.30    2.40
  -4   2  16   15.40    3.00
   4   2 -16   11.80    3.10
  -2  -2  16   21.50    4.30
   2  -2 -16   26.20    3.10
   2  -2 -16   16.20    3.70
  -2   2  16   25.90    3.40
   2   2 -16   18.30    3.60
   2   2 -16   24.10    3.20
   0  -2  16    4.60    3.20
   0  -2 -16   -4.00    2.30
   0   2 -16    6.00    2.40
   0   2 -16    2.90    2.40
   0   2  16    3.30    2.40
  -2  -2 -16   56.59    6.60
   2  -2  16   44.60    6.00
   2   2  16   52.99    5.40
  -2   2 -16   47.10    5.50
   4  -2  16   84.49    8.60
   4  -2  16  108.79    7.50
  -4  -2 -16   95.29    9.30
  -4   2 -16  101.69    8.30
   4   2  16  116.29    7.80
  -6  -2 -16    7.90    4.20
   6  -2  16   19.30    4.20
   6  -2  16   16.70    4.60
   6   2  16   12.90    3.70
  -6   2 -16   13.10    4.50
  -8  -2 -16   28.90    6.10
  -8   2 -16   36.70    6.20
  17  -3 -16    5.50    4.00
  17  -3 -16   12.40    4.40
  17   3 -16   11.50    4.90
  17   3 -16   10.80    4.30
  15  -3 -16   18.50    4.50
  15  -3 -16   28.30    5.30
  15   3 -16   20.20    4.70
  15   3 -16   18.60    4.90
  13  -3 -16    2.00    3.20
  13  -3 -16    0.60    2.90
  13   3 -16   -0.80    3.20
  13   3 -16   -2.00    2.80
 -11  -3  16    0.50    3.00
  11  -3 -16   -2.40    2.50
  11  -3 -16   -2.00    2.40
  11   3 -16   -2.10    2.80
  11   3 -16    6.50    3.50
  -9  -3  16    2.90    3.00
   9  -3 -16    2.00    2.50
   9  -3 -16    2.60    2.70
   9  -3 -16   -0.20    2.10
   9   3 -16   -0.30    2.80
   9   3 -16    3.20    2.60
   7  -3 -16   61.09    6.50
  -7  -3  16   54.59    6.30
   7  -3 -16   56.99    4.90
   7  -3 -16   55.19    5.80
   7   3 -16   66.99    6.50
   7   3 -16   61.19    6.70
   5  -3 -16   47.50    4.90
   5  -3 -16   47.70    5.70
  -5  -3  16   46.10    5.80
   5   3 -16   33.60    5.20
   5   3 -16   45.90    5.50
  -3  -3  16   17.20    4.00
   3  -3 -16   22.10    3.20
   3  -3 -16   19.70    4.10
  -3   3  16   16.40    2.80
   3   3 -16   13.00    3.60
   3   3 -16   15.00    3.90
   1  -3 -16    0.60    2.90
  -1  -3  16    1.90    2.80
   1   3 -16    2.10    2.20
  -1   3  16    3.10    2.10
   1   3 -16    1.10    2.70
   1   3 -16    0.50    2.80
   1  -3  16    3.60    3.30
  -1  -3 -16    3.70    3.10
   1   3  16   -2.10    2.20
  -1   3 -16    3.90    2.70
  -1   3 -16    0.20    2.70
   3  -3  16   -2.70    3.00
  -3  -3 -16   -0.80    3.20
  -3   3 -16    2.00    2.80
   5  -3  16    2.20    3.10
  -5  -3 -16   -5.60    3.10
   5  -3  16   -0.30    3.30
  -5   3 -16    0.40    3.00
  16  -4 -16   14.70    4.80
  16  -4 -16   16.70    5.10
  16   4 -16   18.60    5.60
  16   4 -16   25.00    5.60
  14  -4 -16    2.40    3.50
  14  -4 -16    6.30    3.40
  14   4 -16    2.80    3.50
  14   4 -16    5.10    4.30
 -12  -4  16    0.50    2.80
  12  -4 -16    2.50    3.30
  12  -4 -16    3.90    3.00
  12   4 -16    8.00    4.00
  12   4 -16    4.50    3.70
  10  -4 -16   22.20    4.40
  10  -4 -16    6.20    2.90
 -10  -4  16   12.60    3.90
  10   4 -16   14.30    4.10
  10   4 -16   20.30    4.90
  -8  -4  16   10.60    3.20
   8  -4 -16   16.90    4.10
   8  -4 -16   13.20    3.80
   8   4 -16   11.00    4.10
   8   4 -16   11.50    3.80
   6  -4 -16   64.09    7.10
  -6  -4  16   50.39    6.30
   6  -4 -16   52.49    5.60
   6   4 -16   58.99    6.90
   6   4 -16   43.90    6.30
   4  -4 -16    2.30    2.50
   4  -4 -16   11.60    4.10
  -4  -4  16   12.50    4.00
   4   4 -16    4.90    3.20
   4   4 -16    9.60    3.30
   2  -4 -16   -0.40    3.20
  -2  -4  16    2.30    3.00
   2   4 -16   -7.30    2.40
   2   4 -16    3.50    3.30
   0  -4 -16    7.80    3.80
   0  -4  16    5.80    3.70
   0   4 -16    9.30    3.70
   0   4 -16    8.10    3.80
  -2  -4 -16   -2.70    3.50
   2  -4  16    6.20    3.60
  -2   4 -16    0.80    3.70
  -2   4 -16   -1.10    2.70
  -4  -4 -16    6.30    4.30
   4  -4  16    2.00    3.60
  -4   4 -16    5.70    4.20
  -4   4 -16    4.80    3.10
  13  -5 -16   -0.30    3.50
  13   5 -16    1.50    4.10
  13   5 -16    1.10    3.70
  11  -5 -16   20.20    5.20
 -11  -5  16   19.60    4.90
  11   5 -16   15.60    4.30
  11   5 -16    9.40    4.50
  -9  -5  16    8.20    3.70
   9  -5 -16    6.50    4.00
   9   5 -16    1.30    3.60
   9   5 -16    5.70    4.00
   7  -5 -16    1.30    3.10
   7  -5 -16   -3.00    3.60
  -7  -5  16   -2.20    3.10
   7   5 -16   -1.90    3.40
   7   5 -16   -1.90    3.40
  -5  -5  16    2.10    3.50
   5  -5 -16    8.60    4.30
   5  -5 -16    7.10    3.10
   5   5 -16    3.50    3.70
   5   5 -16    5.10    3.80
  -3  -5  16    8.50    3.90
   3  -5 -16    2.00    3.70
   3   5 -16    4.20    3.80
   3   5 -16   -0.80    3.70
   1  -5 -16   11.10    4.70
  -1  -5  16    9.60    4.10
   1   5 -16    3.30    3.90
   1   5 -16   11.20    4.40
  -1  -5 -16   -1.10    3.80
   1  -5  16    3.40    3.80
  -1   5 -16    4.20    4.20
   8  -6 -16   -1.30    3.50
  -8  -6  16    2.20    3.60
   8  -6 -16   -2.30    4.10
   8   6 -16   -1.40    3.60
   8   6 -16    0.20    3.90
  -6  -6  16    4.20    3.90
   6  -6 -16    3.00    4.30
   6   6 -16    3.50    4.00
   6   6 -16    2.40    3.10
   4  -6 -16   12.00    5.10
  -4  -6  16   11.00    4.50
   4   6 -16    2.30    4.20
   4   6 -16   16.40    5.30
  18   0 -17   -1.10    3.40
  16   0 -17    1.50    2.70
  14   0 -17   -1.80    2.70
  12   0 -17   -1.70    2.30
  10   0 -17    0.00    2.20
 -10   0  17   -1.20    2.20
   8   0 -17   -0.80    2.30
  -8   0  17    0.30    2.40
   8   0 -17    0.60    1.50
   6   0 -17    3.00    1.90
  -6   0  17   -1.90    2.20
   6   0 -17   -1.80    1.60
   6   0 -17   -1.40    2.10
   4   0 -17   -0.70    1.80
  -4   0  17    0.50    2.50
   4   0 -17   -2.60    1.80
  -2   0  17    1.20    2.50
   2   0 -17   -3.70    1.70
   2   0 -17    3.10    2.30
   0   0  17    0.10    2.60
   0   0 -17    0.90    2.30
  -2   0 -17    3.20    2.90
   2   0  17    2.30    2.70
  -4   0 -17    0.40    3.40
   4   0  17    7.60    3.40
   6   0  17    5.60    3.60
  -6   0 -17    0.30    3.50
  19  -1 -17   -7.00    3.00
  19   1 -17   -2.20    3.80
  17  -1 -17   -3.10    3.00
  17   1 -17   -1.60    2.40
  15  -1 -17   12.00    4.00
  15   1 -17    5.60    3.70
  15   1 -17    0.10    2.50
  13  -1 -17   18.90    4.10
  13   1 -17   10.70    3.80
  13   1 -17   12.20    3.20
  11  -1 -17   16.80    3.60
 -11  -1  17    9.40    3.50
  11   1 -17    7.60    2.70
  11   1 -17   11.70    3.70
   9  -1 -17    6.10    2.70
  -9  -1  17   -0.50    2.40
   9  -1 -17    2.30    2.00
   9   1 -17    6.40    2.90
   9   1 -17    0.30    2.20
  -7  -1  17   33.20    4.90
   7  -1 -17   53.99    5.00
   7  -1 -17   52.89    4.90
  -7   1  17   52.99    5.30
   7   1 -17   40.00    5.10
   7   1 -17   50.39    4.90
   5  -1 -17   11.20    2.60
  -5  -1  17    9.00    3.40
   5  -1 -17    8.00    2.50
   5   1 -17   11.00    2.30
   5   1 -17   16.20    3.10
  -5   1  17    8.00    2.80
   5   1 -17   11.30    3.00
   3  -1 -17    3.50    2.30
  -3  -1  17   -0.50    2.50
  -3   1  17    1.90    2.60
   3   1 -17    1.60    1.90
   3   1 -17    2.00    2.40
  -1  -1  17  117.49    9.10
   1  -1 -17  125.19    8.80
   1   1 -17  143.19    8.60
  -1   1  17  118.89    8.50
   1   1 -17  142.79    8.50
   1  -1  17    2.50    2.80
  -1  -1 -17    6.00    3.20
  -1   1 -17    6.50    2.90
   1   1  17    5.80    3.00
   3  -1  17   36.50    5.30
  -3  -1 -17   22.00    4.70
   3   1  17   23.60    4.40
  -3   1 -17   25.00    4.50
  -5  -1 -17   83.89    8.60
  -5   1 -17   66.09    7.70
   5   1  17   65.49    6.90
  -7  -1 -17   31.10    6.00
   7  -1  17   28.40    5.60
   7   1  17   26.20    5.10
  -7   1 -17   20.80    5.30
  18  -2 -17   34.20    6.20
  18   2 -17   39.50    6.10
  18   2 -17   42.70    6.90
  16  -2 -17    6.80    3.60
  16   2 -17    3.20    3.50
  16   2 -17    3.40    3.90
  14  -2 -17   13.40    4.00
  14   2 -17   18.30    4.00
  14   2 -17   24.70    5.20
  12  -2 -17   22.60    3.80
  12  -2 -17   15.70    3.80
  12   2 -17   18.40    3.80
  12   2 -17   15.90    4.40
  10  -2 -17   70.79    6.20
  10  -2 -17   50.69    5.40
 -10  -2  17   51.09    6.30
  10   2 -17   52.09    5.60
  10   2 -17   61.69    6.70
   8  -2 -17    4.20    2.50
  -8  -2  17    4.80    3.00
   8  -2 -17    6.30    2.40
   8   2 -17    4.70    2.50
   8   2 -17    0.80    2.80
   6  -2 -17  105.09    7.80
   6  -2 -17  110.89    7.00
  -6  -2  17  124.49    8.90
  -6   2  17  122.49    7.60
   6   2 -17  133.49    8.80
   6   2 -17  103.49    7.70
  -4  -2  17   14.40    4.00
   4  -2 -17   20.60    3.20
   4  -2 -17   20.90    3.90
   4   2 -17   17.00    3.60
   4   2 -17   16.70    3.70
  -4   2  17   16.10    3.20
   2  -2 -17    5.50    2.90
  -2  -2  17    1.90    3.20
  -2   2  17    1.60    2.50
   2   2 -17    6.80    2.30
   2   2 -17    7.00    2.90
   0  -2  17    4.80    3.20
   0  -2 -17   -4.00    2.50
   0   2 -17   -1.80    2.10
   0   2  17   -0.70    2.20
   0   2 -17    1.70    2.30
   2  -2  17    8.80    3.70
  -2  -2 -17   14.90    4.20
  -2   2 -17    7.70    3.20
   2   2  17   12.30    3.40
  -4  -2 -17   29.40    5.50
   4  -2  17   24.80    5.20
  -4   2 -17   29.40    5.10
   4   2  17   25.90    4.40
   6  -2  17    9.20    4.40
  -6  -2 -17   10.50    4.70
  -6   2 -17    6.00    3.70
   6   2  17    5.70    5.60
  17  -3 -17   20.90    5.10
  17  -3 -17   24.30    5.00
  17   3 -17    9.80    4.30
  17   3 -17   22.10    5.90
  15  -3 -17   30.40    5.70
  15  -3 -17   38.80    6.00
  15   3 -17   27.40    5.60
  15   3 -17   42.40    6.20
  13  -3 -17   16.80    4.30
  13  -3 -17   15.00    4.50
  13   3 -17   16.00    4.60
  13   3 -17    5.50    3.60
  11  -3 -17   -1.30    2.50
  11  -3 -17    0.40    2.70
 -11  -3  17    1.30    2.40
  11  -3 -17    2.90    2.90
  11   3 -17   -1.70    2.90
  11   3 -17   -2.30    2.40
   9  -3 -17   19.40    4.00
   9  -3 -17   10.80    3.60
  -9  -3  17   17.20    3.70
   9  -3 -17   19.10    3.50
   9   3 -17   18.40    3.90
   9   3 -17   22.90    4.70
   7  -3 -17    7.80    3.10
  -7  -3  17   21.30    4.40
   7  -3 -17   10.40    3.70
   7   3 -17   16.80    4.10
   7   3 -17   20.10    4.40
  -5  -3  17   12.60    3.70
   5  -3 -17   14.20    3.00
   5  -3 -17   14.10    3.70
   5   3 -17   19.40    4.10
   5   3 -17    9.00    3.60
   3  -3 -17   23.90    4.60
  -3  -3  17   20.60    4.70
   3   3 -17   33.40    5.10
   3   3 -17   28.00    4.80
  -3   3  17   35.80    4.00
   1  -3 -17    1.00    3.10
  -1  -3  17    1.10    3.00
  -1   3  17    0.30    2.40
   1   3 -17   -3.80    2.50
   1   3 -17    2.30    3.00
  -1  -3 -17    3.50    3.80
   1  -3  17    3.80    3.50
  -1   3 -17    0.80    3.00
  -1   3 -17    7.00    3.10
   3  -3  17    7.30    3.70
  -3  -3 -17    6.80    4.10
  -3   3 -17    6.40    3.60
  -5  -3 -17    4.40    4.20
   5  -3  17   -8.10    3.00
  -5   3 -17    1.40    3.40
  14  -4 -17   55.19    7.30
  14  -4 -17   59.39    7.00
  14   4 -17   50.39    7.10
  14   4 -17   59.39    7.90
 -12  -4  17    1.20    3.40
  12  -4 -17    2.20    3.70
  12  -4 -17    3.90    3.60
  12   4 -17    8.70    4.50
  12   4 -17    2.60    3.50
 -10  -4  17    0.10    3.20
  10  -4 -17   -4.10    2.80
  10  -4 -17    0.90    3.10
  10   4 -17   10.00    3.50
  10   4 -17    4.10    3.50
   8  -4 -17   19.60    4.60
  -8  -4  17   12.00    4.00
   8  -4 -17   14.60    3.70
   8   4 -17    6.40    3.70
   8   4 -17   10.80    4.20
   6  -4 -17    1.40    2.40
   6  -4 -17    1.50    3.60
  -6  -4  17    3.80    3.50
   6   4 -17   -2.30    2.60
   6   4 -17    3.20    3.30
  -4  -4  17   75.79    7.80
   4  -4 -17   70.69    8.30
   4  -4 -17   60.69    7.40
   4   4 -17   71.89    7.80
   4   4 -17   75.49    8.00
  -2  -4  17    6.20    4.00
   2  -4 -17   14.70    4.60
   2   4 -17   12.50    4.50
   2   4 -17    7.60    3.60
   0  -4  17   22.50    5.20
   0  -4 -17   55.19    7.20
   0   4 -17   43.00    6.40
   0   4 -17   31.60    5.90
  -2  -4 -17    3.30    3.90
   2  -4  17    3.70    3.80
  -2   4 -17    7.00    4.70
  11  -5 -17    8.10    4.40
 -11  -5  17   10.40    4.50
  11   5 -17   11.50    4.80
  11   5 -17    5.60    4.50
   9  -5 -17   -1.20    3.30
   9  -5 -17    1.90    3.40
  -9  -5  17   -2.90    3.00
   9   5 -17   -3.10    3.20
   9   5 -17    3.90    3.80
   7  -5 -17   15.80    3.90
  -7  -5  17    5.50    3.80
   7  -5 -17   -0.50    3.60
   7   5 -17    2.90    3.70
   7   5 -17    3.40    3.80
  -5  -5  17   -1.90    3.40
   5  -5 -17   -1.30    2.90
   5  -5 -17    2.60    3.90
   5   5 -17   -1.90    3.60
   5   5 -17   -2.80    3.40
  -3  -5  17   93.29    9.30
   3  -5 -17   80.69    9.30
   3   5 -17   97.89    9.70
   3   5 -17   83.39    9.20
  -1  -5  17   13.60    4.80
   1  -5 -17   22.40    5.50
   1   5 -17   13.70    4.80
   1   5 -17    8.20    4.40
  18   0 -18   62.29    7.80
  16   0 -18    7.20    3.90
  14   0 -18   36.10    5.50
  12   0 -18   10.70    3.60
  10   0 -18   -2.20    2.30
 -10   0  18    0.40    2.70
  -8   0  18   45.40    5.50
   8   0 -18   50.09    5.30
   6   0 -18   22.00    3.70
  -6   0  18   23.00    4.00
   6   0 -18   17.20    3.00
  -4   0  18   18.60    3.80
   4   0 -18   20.00    3.30
   4   0 -18   22.40    3.50
  -2   0  18    6.40    3.20
   2   0 -18   12.50    3.10
   0   0  18    6.30    3.30
   0   0 -18    3.40    2.70
   2   0  18   32.60    5.10
  -2   0 -18   27.50    4.90
  -4   0 -18   24.10    5.00
   4   0  18   11.40    3.90
   6   0  18    7.70    3.90
  -6   0 -18   10.20    4.50
  17  -1 -18    1.30    3.50
  17   1 -18   -2.50    3.40
  15  -1 -18   35.60    5.70
  15   1 -18   36.40    6.00
  13  -1 -18    7.20    3.30
  13   1 -18   13.00    4.00
  11  -1 -18    6.30    2.80
 -11  -1  18    3.10    2.90
  11   1 -18    4.20    3.20
  -9  -1  18   24.20    4.50
   9  -1 -18   24.40    4.00
   9  -1 -18   20.80    4.00
   9   1 -18   23.40    4.30
  -9   1  18   22.00    4.00
   9   1 -18   21.80    3.70
   7  -1 -18    1.20    2.30
   7  -1 -18    2.10    2.20
  -7  -1  18   -2.90    2.50
  -7   1  18   -2.10    2.20
   7   1 -18    2.70    2.30
   7   1 -18    0.20    2.40
   5  -1 -18   -0.10    2.20
   5  -1 -18   -2.80    2.80
  -5  -1  18   -1.70    2.50
   5   1 -18    2.80    2.40
  -5   1  18    0.80    2.60
   5   1 -18    0.70    2.30
  -3  -1  18   16.20    4.00
   3  -1 -18   13.60    3.30
  -3   1  18   12.00    3.20
   3   1 -18   14.20    2.80
   3   1 -18   15.20    3.40
  -1  -1  18   25.30    4.70
   1  -1 -18   38.60    5.20
  -1   1  18   29.70    4.70
   1   1 -18   35.30    4.50
   1   1 -18   30.90    4.20
  -1  -1 -18    7.30    3.70
   1  -1  18    1.90    3.10
   1   1  18    5.20    3.30
  -1   1 -18    3.10    2.90
  -3  -1 -18    1.80    3.70
   3  -1  18    4.50    3.60
   3   1  18   -6.50    2.80
  -3   1 -18    1.90    3.30
   5  -1  18   38.60    6.10
  -5  -1 -18   44.40    6.60
   5   1  18   41.00    5.80
  -5   1 -18   41.00    6.40
  18  -2 -18    2.20    3.90
  18   2 -18    1.10    4.80
  18   2 -18    2.20    3.90
  16  -2 -18   11.90    4.50
  16   2 -18   14.70    4.80
  16   2 -18    6.90    3.70
  14  -2 -18   11.30    3.90
  14   2 -18    6.00    4.00
  14   2 -18    4.80    3.40
  12  -2 -18   59.59    6.50
 -12  -2  18   56.39    6.60
  12   2 -18   60.39    6.50
  12   2 -18   57.79    7.00
 -10  -2  18   36.80    5.40
  10  -2 -18   36.40    4.60
  10  -2 -18   29.30    4.20
  10   2 -18   27.70    5.10
  10   2 -18   27.40    4.60
   8  -2 -18   -2.40    2.00
   8  -2 -18    3.00    2.60
  -8  -2  18   -2.50    2.60
   8   2 -18    1.90    2.80
   8   2 -18    3.80    3.00
   6  -2 -18   23.90    3.60
   6  -2 -18   15.70    3.60
  -6  -2  18   17.90    4.10
   6   2 -18   15.00    4.00
  -6   2  18   21.00    3.70
   6   2 -18   17.70    3.90
  -4  -2  18    0.70    3.00
   4  -2 -18    3.70    2.70
   4   2 -18    2.60    2.60
   4   2 -18    3.50    3.00
  -4   2  18    6.40    2.50
  -2  -2  18    3.30    3.10
   2  -2 -18   12.60    3.70
  -2   2  18    5.90    2.90
   2   2 -18   12.80    3.60
   2   2 -18    2.80    3.10
   0  -2 -18   -5.20    2.50
   0  -2  18    2.40    3.20
   0   2 -18    0.60    2.40
   0   2 -18   -0.40    2.80
   0   2  18   -0.70    2.50
  -2  -2 -18    3.10    3.90
   2  -2  18    8.20    3.90
   2   2  18    6.20    3.30
  -2   2 -18    5.50    2.90
  -4  -2 -18    1.20    3.80
   4  -2  18    8.50    4.00
  -4   2 -18    0.60    3.10
   4   2  18    4.70    3.90
  15  -3 -18    2.40    3.60
  15  -3 -18    2.30    3.60
  15   3 -18    8.90    3.90
  15   3 -18   -1.30    3.50
  13  -3 -18   14.50    4.40
  13  -3 -18   21.70    4.70
  13   3 -18   20.00    4.80
  13   3 -18   10.90    4.40
  11  -3 -18   16.20    4.20
 -11  -3  18   18.50    4.60
  11  -3 -18   16.50    4.20
  11  -3 -18   21.70    4.10
  11   3 -18   23.70    5.30
  11   3 -18   19.10    4.40
   9  -3 -18    1.30    2.80
  -9  -3  18    2.50    3.10
   9  -3 -18    1.00    2.80
   9   3 -18    1.10    2.50
   9   3 -18   -0.40    2.60
   7  -3 -18   11.40    3.50
   7  -3 -18   14.50    3.50
  -7  -3  18   11.20    4.00
   7   3 -18    3.20    3.20
   7   3 -18   11.90    3.70
   5  -3 -18   28.40    4.20
   5  -3 -18   32.00    5.10
  -5  -3  18   31.70    5.30
   5   3 -18   24.20    4.70
   5   3 -18   26.60    4.80
   3  -3 -18   17.40    4.40
  -3  -3  18   12.10    4.10
   3   3 -18   15.00    4.40
   3   3 -18   11.30    3.90
   1  -3 -18   15.20    4.60
  -1  -3  18   30.00    5.40
   1   3 -18   18.90    4.70
   1   3 -18   25.60    5.30
   1  -3  18    5.00    4.00
  -1  -3 -18    5.60    3.70
  -1   3 -18    2.50    3.50
  -3  -3 -18   17.40    5.10
   3  -3  18   17.40    4.80
  14  -4 -18   -0.10    3.50
  14   4 -18    1.30    4.10
  14   4 -18    0.40    4.10
 -12  -4  18    1.90    3.60
  12  -4 -18    2.50    3.50
  12  -4 -18    2.20    3.50
  12   4 -18    2.00    3.80
  12   4 -18    1.80    3.40
  10  -4 -18   -0.30    3.10
 -10  -4  18    0.50    2.80
  10  -4 -18   -4.90    3.00
  10   4 -18    2.30    3.30
  10   4 -18   -1.10    3.50
  -8  -4  18    4.80    3.60
   8  -4 -18    4.20    3.00
   8  -4 -18    9.40    3.70
   8   4 -18    4.70    3.70
   8   4 -18    0.80    3.60
  -6  -4  18   10.40    4.20
   6  -4 -18   11.40    3.30
   6  -4 -18   12.20    4.30
   6   4 -18   17.50    4.80
   6   4 -18   12.00    4.30
   4  -4 -18   25.70    5.50
  -4  -4  18   30.60    5.20
   4   4 -18   31.10    5.60
   4   4 -18   23.50    5.00
  -2  -4  18   -3.40    3.30
   2  -4 -18   -0.20    3.90
   2   4 -18    1.30    3.50
   2   4 -18   -3.10    3.00
   0  -4  18    9.90    4.40
   0  -4 -18    9.30    4.50
   0   4 -18    5.20    4.00
   0   4 -18    6.80    4.30
   9  -5 -18   -1.40    3.50
  -9  -5  18   -0.60    3.60
   9  -5 -18    2.40    3.80
   9   5 -18    3.80    4.00
   9   5 -18   -3.70    3.60
   7  -5 -18   39.70    5.50
  -7  -5  18   22.40    5.60
   7  -5 -18   38.60    6.60
   7   5 -18   28.50    6.20
   7   5 -18   33.80    6.40
  -5  -5  18    0.20    3.50
   5  -5 -18   -1.20    3.60
   5   5 -18    3.80    4.10
   5   5 -18   -3.90    4.10
  -3  -5  18   -3.40    3.50
   3  -5 -18    4.70    4.30
   3   5 -18    4.30    4.30
   3   5 -18    0.40    3.90
  18   0 -19   -3.90    3.70
  16   0 -19   -0.30    3.40
  14   0 -19   -3.40    2.90
  12   0 -19   -0.70    2.70
  10   0 -19    1.40    2.50
 -10   0  19    1.80    2.80
   8   0 -19    4.50    3.00
  -8   0  19   -0.40    2.50
   6   0 -19   -1.50    2.10
  -6   0  19    3.30    2.70
   4   0 -19    0.50    2.10
  -4   0  19    3.30    3.10
  -2   0  19    0.40    2.70
   2   0 -19    0.10    2.30
   0   0  19   -1.00    2.90
   0   0 -19    2.30    3.10
   2   0  19    1.10    3.10
  -2   0 -19   -1.30    3.30
   4   0  19   -1.80    3.10
  -4   0 -19    3.70    4.20
  17  -1 -19   -1.60    3.40
  17   1 -19   -5.60    3.40
  15  -1 -19   23.00    5.00
  15   1 -19   15.60    5.00
  13  -1 -19    7.90    3.70
  13   1 -19    2.40    3.30
  11  -1 -19   -2.20    2.40
 -11  -1  19   -4.00    2.60
  11   1 -19    0.10    3.30
  -9  -1  19   18.50    4.10
   9  -1 -19    7.90    3.10
   9   1 -19   17.70    4.00
  -9   1  19   15.50    3.70
   7  -1 -19    0.30    2.20
   7  -1 -19    1.40    2.80
  -7  -1  19    6.70    3.30
   7   1 -19    1.10    2.60
  -7   1  19    5.00    2.90
  -5  -1  19   40.00    5.60
   5  -1 -19   47.10    5.20
   5   1 -19   47.60    5.40
  -5   1  19   35.10    4.80
   3  -1 -19   44.40    5.50
  -3  -1  19   46.30    6.00
  -3   1  19   51.29    5.60
   3   1 -19   35.80    4.90
   1  -1 -19    6.70    3.60
  -1  -1  19    8.10    3.70
  -1   1  19   12.70    3.60
   1   1 -19    4.30    2.90
   1  -1  19    0.90    3.20
  -1  -1 -19   -1.70    3.20
  -1   1 -19   -4.00    2.20
   1   1  19   -1.60    3.10
  -3  -1 -19    1.00    3.20
   3  -1  19    6.30    3.80
  -3   1 -19   -1.40    3.00
   3   1  19   -3.20    3.30
  16  -2 -19   63.09    7.50
  14  -2 -19   34.30    5.80
  14   2 -19   43.90    6.70
  12  -2 -19   -2.00    2.80
 -12  -2  19    4.70    3.70
  12   2 -19    0.20    3.70
  12   2 -19   -0.20    3.10
  10  -2 -19    4.50    2.80
 -10  -2  19   -1.50    3.00
  10   2 -19   -1.40    2.70
  10   2 -19   -0.10    2.90
   8  -2 -19   10.70    3.20
  -8  -2  19    9.50    3.70
   8   2 -19    5.80    3.00
   8   2 -19    4.70    3.30
   6  -2 -19   26.50    4.30
   6  -2 -19   20.60    3.60
  -6  -2  19   17.70    4.40
   6   2 -19   20.10    4.30
   6   2 -19   15.70    4.00
  -6   2  19   21.40    4.00
   4  -2 -19   29.70    4.80
  -4  -2  19   29.90    5.30
   4   2 -19   46.70    5.80
   4   2 -19   42.40    5.60
  -4   2  19   30.20    4.50
  -2  -2  19    5.00    3.50
   2  -2 -19    6.80    3.70
   2   2 -19    2.60    3.00
   2   2 -19    0.30    3.00
  -2   2  19    1.80    2.80
   0  -2  19   11.30    4.20
   0  -2 -19    4.20    3.60
   0   2  19    8.10    3.00
   2  -2  19    9.20    3.90
  -2  -2 -19    4.90    4.00
  -2   2 -19    1.30    3.20
   2   2  19    7.10    4.40
  15  -3 -19    5.30    4.00
  15  -3 -19    0.90    3.60
  15   3 -19   -1.10    3.80
  15   3 -19    2.10    3.80
  13  -3 -19    1.80    3.40
  13  -3 -19   -2.10    3.90
  13   3 -19    0.90    3.80
  13   3 -19    1.20    3.70
  11  -3 -19    4.80    3.40
  11  -3 -19   11.90    4.10
 -11  -3  19    9.70    3.50
  11   3 -19    7.20    4.10
  11   3 -19    8.70    3.60
   9  -3 -19    0.60    2.70
   9  -3 -19   -0.70    2.80
  -9  -3  19    6.10    3.70
   9   3 -19    1.70    3.40
   9   3 -19   -1.40    3.20
   7  -3 -19   35.20    4.80
   7  -3 -19   42.90    5.90
  -7  -3  19   40.30    6.00
   7   3 -19   50.19    6.70
   7   3 -19   49.99    6.40
   5  -3 -19   15.10    4.10
  -5  -3  19   23.00    5.00
   5   3 -19   16.00    4.30
   5   3 -19   22.50    4.60
  -3  -3  19    2.90    3.70
   3  -3 -19   -1.90    2.90
   3   3 -19    1.00    3.10
   3   3 -19    0.20    3.30
  -1  -3  19    0.60    3.60
   1  -3 -19    4.10    3.70
   1   3 -19    5.40    3.70
   1   3 -19    0.60    3.40
  -1  -3 -19    1.00    3.80
   1  -3  19    1.10    3.70
  -1   3 -19    4.30    3.90
  12  -4 -19   37.60    6.30
 -12  -4  19   30.40    5.60
  12  -4 -19   34.70    5.90
  12   4 -19   27.50    5.70
  12   4 -19   23.70    5.30
  10  -4 -19   11.00    4.40
  10  -4 -19   13.90    4.20
 -10  -4  19    5.90    4.10
  10   4 -19   15.90    4.90
  10   4 -19   12.30    4.70
   8  -4 -19    7.50    4.00
  -8  -4  19   15.00    4.40
   8  -4 -19    9.10    3.50
   8   4 -19    9.00    4.30
   8   4 -19    3.70    3.80
   6  -4 -19   20.90    5.10
  -6  -4  19   11.40    4.20
   6   4 -19   19.30    5.20
   6   4 -19   14.60    4.50
  -4  -4  19    9.10    4.40
   4  -4 -19   16.20    4.60
   4   4 -19    8.00    4.20
   4   4 -19   15.50    4.70
  -2  -4  19   24.40    5.40
   2  -4 -19   30.40    5.90
   2   4 -19   23.00    5.60
   2   4 -19   27.10    5.50
  16   0 -20    1.70    3.60
  14   0 -20    0.60    3.60
  12   0 -20   27.20    5.30
  10   0 -20   57.29    6.50
 -10   0  20   48.50    6.10
   8   0 -20    1.30    2.80
  -8   0  20    1.50    3.10
  -6   0  20   22.80    4.40
  -4   0  20   -1.20    2.80
   2   0 -20   48.20    5.80
  -2   0  20   40.50    6.00
   0   0 -20   59.59    7.00
   0   0  20   67.79    7.50
   2   0  20   52.59    6.70
  -2   0 -20   54.09    7.10
  15  -1 -20    3.80    3.60
  15   1 -20    1.40    4.00
  13  -1 -20  137.59   10.00
  13   1 -20  134.09   10.40
 -11  -1  20   -3.80    2.80
  11  -1 -20   -2.80    2.90
  11   1 -20    3.30    3.60
   9  -1 -20    0.10    3.00
  -9  -1  20   -2.40    2.80
   9   1 -20   -2.50    2.60
  -9   1  20    0.10    2.90
  -7  -1  20   -3.50    2.50
  -7   1  20   -0.60    2.60
   7   1 -20   -0.40    3.10
   5  -1 -20   16.40    3.80
  -5  -1  20    6.00    3.70
   5   1 -20   20.00    4.20
  -5   1  20    5.40    3.30
  -3  -1  20    3.80    3.70
   3  -1 -20    4.70    3.10
  -3   1  20   -1.00    2.70
   1  -1 -20   31.60    5.20
  -1  -1  20   33.90    5.60
  -1   1  20   32.70    5.30
   1  -1  20   11.80    4.50
  -1  -1 -20   15.00    4.70
  -1   1 -20   11.80    5.30
   1   1  20    4.50    3.30
  14  -2 -20   33.80    5.60
  14   2 -20   34.90    6.20
  12  -2 -20   35.90    6.30
 -12  -2  20   18.10    4.30
  12   2 -20   26.50    5.50
 -10  -2  20   -2.40    3.20
  10   2 -20   -3.50    2.90
   8  -2 -20    4.80    2.90
  -8  -2  20    1.80    3.50
   8   2 -20    2.10    3.50
   6  -2 -20   -1.60    2.80
  -6  -2  20   -1.00    3.10
   6   2 -20    1.50    3.00
  -6   2  20    0.10    2.90
   4  -2 -20   22.90    4.50
  -4  -2  20    7.60    4.00
  -4   2  20   22.20    4.10
   4   2 -20   18.50    6.10
   4   2 -20   18.20    4.30
   2  -2 -20    6.70    3.80
  -2  -2  20    3.60    3.70
   2   2 -20    3.40    3.60
  -2   2  20    1.20    3.10
   2   2 -20    2.90    3.30
   0  -2  20    6.00    4.20
   0  -2 -20    0.30    3.60
  13  -3 -20    2.30    3.60
  13   3 -20    2.40    4.20
  13   3 -20    8.30    5.10
 -11  -3  20   22.30    4.90
  11  -3 -20   17.50    4.70
  11   3 -20   33.10    5.60
  11   3 -20   33.20    5.80
   9  -3 -20   23.20    4.50
  -9  -3  20   33.50    5.80
   9  -3 -20   26.00    5.00
   9   3 -20   24.80    5.40
   9   3 -20   27.20    5.00
  -7  -3  20   -0.50    2.50
   7  -3 -20    1.00    3.40
   7   3 -20    0.40    3.40
   7   3 -20   -2.90    3.40
  -5  -3  20    9.60    4.30
   5  -3 -20    2.90    3.70
   5   3 -20    3.10    3.40
   5   3 -20    4.30    3.90
   3  -3 -20    1.20    3.50
  -3  -3  20   -2.40    3.60
   3   3 -20    6.90    3.90
   3   3 -20    7.30    3.90
   1  -3 -20    0.80    3.80
  -1  -3  20    7.10    4.20
   1   3 -20    1.70    3.90
   1   3 -20    5.10    4.00
  -8  -4  20   -4.00    2.50
   8  -4 -20   -1.00    3.20
   8   4 -20    1.90    3.80
   8   4 -20   -0.40    3.70
   6  -4 -20    2.60    4.30
  -6  -4  20    1.90    4.00
   6   4 -20    9.10    4.50
   6   4 -20    6.60    4.60
  14   0 -21   -2.00    3.30
  12   0 -21   -3.90    2.90
 -10   0  21   -1.40    3.20
  10   0 -21    1.00    3.00
  -8   0  21    3.90    3.30
  -6   0  21   -1.30    2.90
  -4   0  21   -1.00    3.00
  -2   0  21    1.30    3.40
   0   0  21    1.70    3.50
  15  -1 -21   36.00    6.40
  15   1 -21   42.30    6.70
  13  -1 -21   45.10    6.40
  13   1 -21   35.60    6.00
 -11  -1  21   39.00    6.00
  11   1 -21   47.90    6.40
  -9  -1  21   36.30    5.80
   9   1 -21   43.20    6.00
  -9   1  21   43.40    6.00
  -7  -1  21   72.59    7.50
   7   1 -21   62.99    7.00
  -7   1  21   58.69    6.60
  -5  -1  21    0.20    3.30
  -5   1  21    2.60    3.10
  -3  -1  21    5.90    3.90
  -3   1  21   10.10    3.60
  -1  -1  21   -1.70    3.50
   1  -1 -21    1.50    3.80
  -1   1  21    2.30    3.40
 -12  -2  21    8.80    4.40
  12   2 -21   10.70    4.80
 -10  -2  21   28.90    5.60
  10   2 -21   31.20    5.70
  -8  -2  21    0.00    3.30
   8   2 -21   -1.90    3.20
  -6  -2  21   31.90    5.90
  -6   2  21   27.90    4.70
   6   2 -21   32.90    5.60
   4  -2 -21    1.30    3.10
  -4  -2  21   -2.30    3.30
  -4   2  21    8.20    3.40
   4   2 -21   -0.50    3.90
  -2  -2  21   -1.00    3.80
   2  -2 -21    3.20    3.60
  -9  -3  21   -5.90    3.00
   9   3 -21   -1.70    3.50
  -7  -3  21    7.70    4.20
   7  -3 -21    2.20    3.40
   7   3 -21   -3.20    3.30
   5  -3 -21   14.40    5.00
  -5  -3  21   22.60    5.50
   5   3 -21   21.60    6.40
   5   3 -21    9.90    4.50
  12   0 -22  121.29    9.70
 -10   0  22   31.70    5.50
  -8   0  22   56.49    6.90
  -6   0  22  128.19    9.80
  -4   0  22   47.50    6.60
 -11  -1  22    8.50    4.10
  11   1 -22    6.40    4.30
  -9  -1  22    7.10    3.80
  -9   1  22   14.10    4.40
   9   1 -22   15.20    4.30
  -7  -1  22   -6.80    2.90
  -7   1  22   -5.20    3.10
  -5  -1  22   -1.50    3.70
  -5   1  22    4.00    3.30
  -8  -2  22   24.80    5.40
   8   2 -22   23.30    5.30
   0   0   0    0.00    0.00
_computing_structure_solution     'SHELXT 2014/5 (Sheldrick, 2014)'
;
_shelx_hkl_checksum     17748
_shelx_res_file
;
TITL n1e_a_a.res in C2/c
    shelx.res
    created by SHELXL-2019/3 at 20:19:01 on 01-Apr-2024
CELL  0.71073  16.9184   6.5230  17.2645   90.000  111.822   90.000
ZERR     4.00   0.0013   0.0005   0.0011    0.000    0.004    0.000
LATT   7
SYMM  - X,   Y, 1/2 - Z
SFAC  C    H    O
UNIT  72 104 16
MERG   2
ABIN
MORE -1
FMAP   2
PLAN    2
SIZE     0.180   0.290   0.330
ACTA
BOND   $H
CONF
L.S.   5    0    2
TEMP  -123.00
WGHT    0.045600    1.130300
FVAR       0.43885
O1    3    0.441504    0.326314    0.289858    11.00000    0.03178    0.04809 =
         0.02797    0.01097    0.02024    0.01144
O2    3    0.420538    0.157245    0.548055    11.00000    0.07158    0.06898 =
         0.03665    0.02803    0.03617    0.04416
C6    1    0.305147    0.539629    0.392185    11.00000    0.02893    0.02468 =
         0.02383    0.00067    0.01208    0.00613
C2    1    0.417316    0.353409    0.355424    11.00000    0.02058    0.03740 =
         0.02509    0.00310    0.01303    0.00234
C3    1    0.435584    0.226069    0.421086    11.00000    0.02552    0.03518 =
         0.02589    0.00585    0.01409    0.01014
AFIX  43
H3    2    0.468878    0.106836    0.424213    11.00000   -1.20000
AFIX   0
C7    1    0.367727    0.547668    0.346834    11.00000    0.03408    0.03094 =
         0.03193    0.00819    0.01633    0.00352
AFIX  23
H7A   2    0.335662    0.575102    0.286885    11.00000   -1.20000
H7B   2    0.407869    0.662711    0.369541    11.00000   -1.20000
AFIX   0
C5    1    0.353602    0.464032    0.481476    11.00000    0.03421    0.03234 =
         0.02440   -0.00165    0.01343    0.00651
AFIX  23
H5A   2    0.392750    0.573764    0.513085    11.00000   -1.20000
H5B   2    0.312185    0.439501    0.508610    11.00000   -1.20000
AFIX   0
C4    1    0.404468    0.270574    0.487289    11.00000    0.02913    0.03925 =
         0.02366    0.00564    0.01237    0.01068
C1    1    0.492928    0.149468    0.290540    11.00000    0.02587    0.04676 =
         0.02741    0.00365    0.01598    0.00668
AFIX  23
H1A   2    0.463346    0.022376    0.295832    11.00000   -1.20000
H1B   2    0.548105    0.157036    0.338214    11.00000   -1.20000
AFIX   0
C8    1    0.231734    0.392988    0.347028    11.00000    0.02473    0.04415 =
         0.03555   -0.00368    0.01059    0.00490
AFIX 137
H8A   2    0.201336    0.441546    0.289903    11.00000   -1.50000
H8B   2    0.192439    0.388104    0.376769    11.00000   -1.50000
H8C   2    0.254452    0.255480    0.345518    11.00000   -1.50000
AFIX   0
C9    1    0.268253    0.752688    0.393433    11.00000    0.05836    0.03321 =
         0.04062    0.00449    0.02228    0.01731
AFIX 137
H9A   2    0.314317    0.847356    0.423877    11.00000   -1.50000
H9B   2    0.227197    0.745890    0.421145    11.00000   -1.50000
H9C   2    0.239567    0.801562    0.336078    11.00000   -1.50000
AFIX   0
HKLF 4
REM  n1e_a_a.res in C2/c
REM wR2 = 0.1180, GooF = S = 1.036, Restrained GooF = 1.036 for all data
REM R1 = 0.0452 for 1559 Fo > 4sig(Fo) and 0.0672 for all 2111 data
REM 102 parameters refined using 0 restraints
END
WGHT      0.0455      1.1377
REM Highest difference peak  0.263,  deepest hole -0.200,  1-sigma level  0.040
Q1    1   0.4188  0.2512  0.4485  11.00000  0.05    0.26
Q2    1   0.5000  0.1345  0.2500  10.50000  0.05    0.25
;
_shelx_res_checksum     58977
_shelx_fab_file
;
    2    0    0      8.83      0.00
    4    0    0      3.52      0.00
    6    0    0      0.01      0.00
    8    0    0     -0.70      0.00
   10    0    0     -0.63      0.00
   12    0    0     -0.88      0.00
   14    0    0     -0.73      0.00
   16    0    0      0.04      0.00
   18    0    0      0.50      0.00
   20    0    0      0.20      0.00
    1    1    0      2.89      0.00
    3    1    0      1.62      0.00
    5    1    0      0.34      0.00
    7    1    0     -0.12      0.00
    9    1    0     -0.08      0.00
   11    1    0     -0.10      0.00
   13    1    0     -0.10      0.00
   15    1    0      0.10      0.00
   17    1    0      0.30      0.00
   19    1    0      0.22      0.00
    0    2    0     -6.84      0.00
    2    2    0     -5.24      0.00
    4    2    0     -2.04      0.00
    6    2    0      0.06      0.00
    8    2    0      0.48      0.00
   10    2    0      0.50      0.00
   12    2    0      0.78      0.00
   14    2    0      0.83      0.00
   16    2    0      0.41      0.00
   18    2    0      0.05      0.00
   20    2    0      0.06      0.00
    1    3    0     -3.49      0.00
    3    3    0     -1.81      0.00
    5    3    0     -0.18      0.00
    7    3    0      0.29      0.00
    9    3    0      0.20      0.00
   11    3    0      0.33      0.00
   13    3    0      0.47      0.00
   15    3    0      0.23      0.00
   17    3    0     -0.07      0.00
   19    3    0     -0.03      0.00
    0    4    0      2.21      0.00
    2    4    0      1.81      0.00
    4    4    0      0.94      0.00
    6    4    0      0.22      0.00
    8    4    0     -0.09      0.00
   10    4    0     -0.19      0.00
   12    4    0     -0.29      0.00
   14    4    0     -0.39      0.00
   16    4    0     -0.38      0.00
   18    4    0     -0.25      0.00
    1    5    0      1.64      0.00
    3    5    0      1.00      0.00
    5    5    0      0.30      0.00
    7    5    0     -0.06      0.00
    9    5    0     -0.19      0.00
   11    5    0     -0.30      0.00
   13    5    0     -0.32      0.00
   15    5    0     -0.23      0.00
    0    6    0     -1.16      0.00
    2    6    0     -0.96      0.00
    4    6    0     -0.51      0.00
    6    6    0     -0.12      0.00
    8    6    0      0.04      0.00
   10    6    0      0.02      0.00
   12    6    0     -0.02      0.00
   14    6    0      0.01      0.00
    1    7    0     -1.31      0.00
    3    7    0     -0.92      0.00
    5    7    0     -0.38      0.00
    7    7    0      0.02      0.00
    9    7    0      0.15      0.00
   11    7    0      0.05      0.00
    0    8    0      0.28      0.00
    2    8    0      0.18      0.00
    4    8    0     -0.01      0.00
    6    8    0     -0.11      0.00
  -19    1    1     -0.28      0.00
  -17    1    1      0.01      0.00
  -15    1    1      0.69      0.00
  -13    1    1      0.90      0.00
  -11    1    1      0.57      0.00
   -9    1    1      0.41      0.00
   -7    1    1     -0.04      0.00
   -5    1    1     -2.55      0.00
   -3    1    1     -6.98      0.00
   -1    1    1     -9.85      0.00
    1    1    1     -8.19      0.00
    3    1    1     -3.54      0.00
    5    1    1      0.04      0.00
    7    1    1      0.90      0.00
    9    1    1      0.68      0.00
   11    1    1      0.82      0.00
   13    1    1      0.85      0.00
   15    1    1      0.25      0.00
   17    1    1     -0.30      0.00
   19    1    1     -0.19      0.00
  -20    2    1     -0.18      0.00
  -18    2    1     -0.37      0.00
  -16    2    1     -0.14      0.00
  -14    2    1      0.23      0.00
  -12    2    1      0.25      0.00
  -10    2    1      0.12      0.00
   -8    2    1      0.13      0.00
   -6    2    1     -0.31      0.00
   -4    2    1     -1.92      0.00
   -2    2    1     -3.83      0.00
    0    2    1     -4.17      0.00
    2    2    1     -2.47      0.00
    4    2    1     -0.44      0.00
    6    2    1      0.36      0.00
    8    2    1      0.23      0.00
   10    2    1      0.18      0.00
   12    2    1      0.30      0.00
   14    2    1      0.13      0.00
   16    2    1     -0.20      0.00
   18    2    1     -0.21      0.00
  -19    3    1     -0.28      0.00
  -17    3    1     -0.50      0.00
  -15    3    1     -0.66      0.00
  -13    3    1     -0.57      0.00
  -11    3    1     -0.31      0.00
   -9    3    1     -0.17      0.00
   -7    3    1      0.08      0.00
   -5    3    1      1.06      0.00
   -3    3    1      2.71      0.00
   -1    3    1      3.77      0.00
    1    3    1      3.19      0.00
    3    3    1      1.46      0.00
    5    3    1      0.06      0.00
    7    3    1     -0.38      0.00
    9    3    1     -0.43      0.00
   11    3    1     -0.60      0.00
   13    3    1     -0.73      0.00
   15    3    1     -0.56      0.00
   17    3    1     -0.27      0.00
   19    3    1     -0.10      0.00
  -18    4    1     -0.10      0.00
  -16    4    1     -0.21      0.00
  -14    4    1     -0.40      0.00
  -12    4    1     -0.37      0.00
  -10    4    1     -0.19      0.00
   -8    4    1     -0.13      0.00
   -6    4    1      0.11      0.00
   -4    4    1      1.01      0.00
   -2    4    1      2.16      0.00
    0    4    1      2.39      0.00
    2    4    1      1.39      0.00
    4    4    1      0.18      0.00
    6    4    1     -0.29      0.00
    8    4    1     -0.28      0.00
   10    4    1     -0.38      0.00
   12    4    1     -0.56      0.00
   14    4    1     -0.47      0.00
   16    4    1     -0.22      0.00
  -17    5    1      0.18      0.00
  -15    5    1      0.14      0.00
  -13    5    1      0.05      0.00
  -11    5    1      0.02      0.00
   -9    5    1     -0.01      0.00
   -7    5    1     -0.24      0.00
   -5    5    1     -0.74      0.00
   -3    5    1     -1.29      0.00
   -1    5    1     -1.57      0.00
    1    5    1     -1.38      0.00
    3    5    1     -0.86      0.00
    5    5    1     -0.31      0.00
    7    5    1      0.01      0.00
    9    5    1      0.07      0.00
   11    5    1      0.05      0.00
   13    5    1      0.08      0.00
   15    5    1      0.13      0.00
  -14    6    1      0.03      0.00
  -12    6    1      0.13      0.00
  -10    6    1      0.15      0.00
   -8    6    1     -0.01      0.00
   -6    6    1     -0.40      0.00
   -4    6    1     -0.95      0.00
   -2    6    1     -1.41      0.00
    0    6    1     -1.50      0.00
    2    6    1     -1.12      0.00
    4    6    1     -0.53      0.00
    6    6    1     -0.07      0.00
    8    6    1      0.14      0.00
   10    6    1      0.15      0.00
   12    6    1      0.08      0.00
   14    6    1      0.03      0.00
  -11    7    1     -0.07      0.00
   -9    7    1     -0.10      0.00
   -7    7    1     -0.07      0.00
   -5    7    1      0.14      0.00
   -3    7    1      0.47      0.00
   -1    7    1      0.65      0.00
    1    7    1      0.50      0.00
    3    7    1      0.17      0.00
    5    7    1     -0.08      0.00
    7    7    1     -0.13      0.00
    9    7    1     -0.09      0.00
   11    7    1     -0.07      0.00
   -6    8    1      0.07      0.00
   -4    8    1      0.52      0.00
   -2    8    1      0.90      0.00
    0    8    1      0.95      0.00
    2    8    1      0.64      0.00
    4    8    1      0.19      0.00
    6    8    1     -0.11      0.00
  -20    0    2     -0.39      0.00
  -18    0    2     -0.24      0.00
  -16    0    2      0.51      0.00
  -14    0    2      0.95      0.00
  -12    0    2      0.64      0.00
  -10    0    2      0.28      0.00
   -8    0    2     -0.18      0.00
   -6    0    2     -2.44      0.00
   -4    0    2     -6.95      0.00
   -2    0    2    -10.55      0.00
    0    0    2     -9.50      0.00
    2    0    2     -4.53      0.00
    4    0    2     -0.07      0.00
    6    0    2      1.26      0.00
    8    0    2      0.87      0.00
   10    0    2      0.77      0.00
   12    0    2      0.84      0.00
   14    0    2      0.27      0.00
   16    0    2     -0.41      0.00
   18    0    2     -0.35      0.00
  -21    1    2     -0.16      0.00
  -19    1    2     -0.34      0.00
  -17    1    2     -0.24      0.00
  -15    1    2      0.05      0.00
  -13    1    2      0.16      0.00
  -11    1    2      0.07      0.00
   -9    1    2      0.01      0.00
   -7    1    2     -0.26      0.00
   -5    1    2     -1.20      0.00
   -3    1    2     -2.46      0.00
   -1    1    2     -2.86      0.00
    1    1    2     -1.87      0.00
    3    1    2     -0.43      0.00
    5    1    2      0.27      0.00
    7    1    2      0.20      0.00
    9    1    2      0.06      0.00
   11    1    2      0.09      0.00
   13    1    2      0.03      0.00
   15    1    2     -0.16      0.00
   17    1    2     -0.19      0.00
   19    1    2     -0.02      0.00
  -20    2    2     -0.09      0.00
  -18    2    2     -0.27      0.00
  -16    2    2     -0.65      0.00
  -14    2    2     -0.76      0.00
  -12    2    2     -0.45      0.00
  -10    2    2     -0.17      0.00
   -8    2    2      0.09      0.00
   -6    2    2      1.39      0.00
   -4    2    2      4.09      0.00
   -2    2    2      6.29      0.00
    0    2    2      5.71      0.00
    2    2    2      2.73      0.00
    4    2    2      0.02      0.00
    6    2    2     -0.84      0.00
    8    2    2     -0.70      0.00
   10    2    2     -0.77      0.00
   12    2    2     -0.92      0.00
   14    2    2     -0.60      0.00
   16    2    2     -0.09      0.00
   18    2    2      0.05      0.00
  -19    3    2      0.17      0.00
  -17    3    2      0.07      0.00
  -15    3    2     -0.25      0.00
  -13    3    2     -0.34      0.00
  -11    3    2     -0.16      0.00
   -9    3    2     -0.08      0.00
   -7    3    2      0.14      0.00
   -5    3    2      1.24      0.00
   -3    3    2      2.90      0.00
   -1    3    2      3.50      0.00
    1    3    2      2.24      0.00
    3    3    2      0.36      0.00
    5    3    2     -0.51      0.00
    7    3    2     -0.39      0.00
    9    3    2     -0.30      0.00
   11    3    2     -0.52      0.00
   13    3    2     -0.50      0.00
   15    3    2     -0.17      0.00
   17    3    2      0.00      0.00
  -18    4    2      0.38      0.00
  -16    4    2      0.40      0.00
  -14    4    2      0.28      0.00
  -12    4    2      0.11      0.00
  -10    4    2     -0.02      0.00
   -8    4    2     -0.24      0.00
   -6    4    2     -0.77      0.00
   -4    4    2     -1.55      0.00
   -2    4    2     -2.10      0.00
    0    4    2     -1.94      0.00
    2    4    2     -1.15      0.00
    4    4    2     -0.31      0.00
    6    4    2      0.15      0.00
    8    4    2      0.28      0.00
   10    4    2      0.34      0.00
   12    4    2      0.39      0.00
   14    4    2      0.35      0.00
   16    4    2      0.21      0.00
  -17    5    2      0.09      0.00
  -15    5    2      0.16      0.00
  -13    5    2      0.23      0.00
  -11    5    2      0.17      0.00
   -9    5    2      0.01      0.00
   -7    5    2     -0.26      0.00
   -5    5    2     -0.79      0.00
   -3    5    2     -1.44      0.00
   -1    5    2     -1.69      0.00
    1    5    2     -1.22      0.00
    3    5    2     -0.43      0.00
    5    5    2      0.09      0.00
    7    5    2      0.24      0.00
    9    5    2      0.31      0.00
   11    5    2      0.38      0.00
   13    5    2      0.34      0.00
   15    5    2      0.21      0.00
  -14    6    2     -0.03      0.00
  -12    6    2      0.01      0.00
  -10    6    2     -0.01      0.00
   -8    6    2      0.08      0.00
   -6    6    2      0.41      0.00
   -4    6    2      0.84      0.00
   -2    6    2      1.09      0.00
    0    6    2      0.96      0.00
    2    6    2      0.56      0.00
    4    6    2      0.16      0.00
    6    6    2     -0.03      0.00
    8    6    2     -0.03      0.00
   10    6    2      0.01      0.00
   12    6    2      0.00      0.00
  -11    7    2     -0.16      0.00
   -9    7    2     -0.10      0.00
   -7    7    2      0.23      0.00
   -5    7    2      0.74      0.00
   -3    7    2      1.18      0.00
   -1    7    2      1.31      0.00
    1    7    2      1.04      0.00
    3    7    2      0.53      0.00
    5    7    2      0.08      0.00
    7    7    2     -0.10      0.00
    9    7    2     -0.05      0.00
   11    7    2      0.07      0.00
   -8    8    2      0.06      0.00
   -6    8    2     -0.01      0.00
   -4    8    2     -0.16      0.00
   -2    8    2     -0.25      0.00
    0    8    2     -0.16      0.00
    2    8    2      0.03      0.00
    4    8    2      0.15      0.00
    6    8    2      0.14      0.00
  -21    1    3      0.17      0.00
  -19    1    3      0.11      0.00
  -17    1    3     -0.43      0.00
  -15    1    3     -0.86      0.00
  -13    1    3     -0.63      0.00
  -11    1    3     -0.16      0.00
   -9    1    3      0.24      0.00
   -7    1    3      1.70      0.00
   -5    1    3      5.06      0.00
   -3    1    3      8.31      0.00
   -1    1    3      8.14      0.00
    1    1    3      4.28      0.00
    3    1    3      0.18      0.00
    5    1    3     -1.35      0.00
    7    1    3     -1.01      0.00
    9    1    3     -0.79      0.00
   11    1    3     -0.92      0.00
   13    1    3     -0.56      0.00
   15    1    3      0.13      0.00
   17    1    3      0.29      0.00
   19    1    3     -0.05      0.00
  -20    2    3      0.37      0.00
  -18    2    3      0.34      0.00
  -16    2    3     -0.04      0.00
  -14    2    3     -0.27      0.00
  -12    2    3     -0.16      0.00
  -10    2    3     -0.01      0.00
   -8    2    3      0.24      0.00
   -6    2    3      1.26      0.00
   -4    2    3      2.94      0.00
   -2    2    3      3.79      0.00
    0    2    3      2.69      0.00
    2    2    3      0.63      0.00
    4    2    3     -0.55      0.00
    6    2    3     -0.47      0.00
    8    2    3     -0.17      0.00
   10    2    3     -0.26      0.00
   12    2    3     -0.32      0.00
   14    2    3     -0.07      0.00
   16    2    3      0.11      0.00
   18    2    3     -0.02      0.00
  -19    3    3      0.40      0.00
  -17    3    3      0.53      0.00
  -15    3    3      0.50      0.00
  -13    3    3      0.25      0.00
  -11    3    3     -0.02      0.00
   -9    3    3     -0.22      0.00
   -7    3    3     -0.80      0.00
   -5    3    3     -2.06      0.00
   -3    3    3     -3.27      0.00
   -1    3    3     -3.24      0.00
    1    3    3     -1.83      0.00
    3    3    3     -0.23      0.00
    5    3    3      0.52      0.00
    7    3    3      0.59      0.00
    9    3    3      0.66      0.00
   11    3    3      0.78      0.00
   13    3    3      0.63      0.00
   15    3    3      0.27      0.00
   17    3    3      0.02      0.00
  -18    4    3     -0.02      0.00
  -16    4    3      0.13      0.00
  -14    4    3      0.26      0.00
  -12    4    3      0.16      0.00
  -10    4    3      0.02      0.00
   -8    4    3     -0.14      0.00
   -6    4    3     -0.69      0.00
   -4    4    3     -1.69      0.00
   -2    4    3     -2.26      0.00
    0    4    3     -1.66      0.00
    2    4    3     -0.40      0.00
    4    4    3      0.38      0.00
    6    4    3      0.43      0.00
    8    4    3      0.39      0.00
   10    4    3      0.57      0.00
   12    4    3      0.62      0.00
   14    4    3      0.39      0.00
   16    4    3      0.14      0.00
  -17    5    3     -0.20      0.00
  -15    5    3     -0.11      0.00
  -13    5    3      0.00      0.00
  -11    5    3      0.08      0.00
   -9    5    3      0.25      0.00
   -7    5    3      0.63      0.00
   -5    5    3      1.12      0.00
   -3    5    3      1.43      0.00
   -1    5    3      1.35      0.00
    1    5    3      0.91      0.00
    3    5    3      0.38      0.00
    5    5    3      0.02      0.00
    7    5    3     -0.10      0.00
    9    5    3     -0.10      0.00
   11    5    3     -0.10      0.00
   13    5    3     -0.11      0.00
   15    5    3     -0.08      0.00
  -14    6    3     -0.08      0.00
  -12    6    3     -0.14      0.00
  -10    6    3     -0.02      0.00
   -8    6    3      0.32      0.00
   -6    6    3      0.78      0.00
   -4    6    3      1.25      0.00
   -2    6    3      1.46      0.00
    0    6    3      1.23      0.00
    2    6    3      0.67      0.00
    4    6    3      0.14      0.00
    6    6    3     -0.12      0.00
    8    6    3     -0.16      0.00
   10    6    3     -0.10      0.00
   12    6    3     -0.06      0.00
  -11    7    3      0.03      0.00
   -9    7    3      0.03      0.00
   -7    7    3     -0.09      0.00
   -5    7    3     -0.35      0.00
   -3    7    3     -0.54      0.00
   -1    7    3     -0.45      0.00
    1    7    3     -0.15      0.00
    3    7    3      0.08      0.00
    5    7    3      0.12      0.00
    7    7    3      0.07      0.00
    9    7    3      0.06      0.00
   -8    8    3      0.01      0.00
   -6    8    3     -0.34      0.00
   -4    8    3     -0.72      0.00
   -2    8    3     -0.87      0.00
    0    8    3     -0.68      0.00
    2    8    3     -0.28      0.00
    4    8    3      0.03      0.00
  -20    0    4      0.27      0.00
  -18    0    4     -0.24      0.00
  -16    0    4     -0.84      0.00
  -14    0    4     -0.75      0.00
  -12    0    4     -0.19      0.00
  -10    0    4      0.34      0.00
   -8    0    4      1.59      0.00
   -6    0    4      4.68      0.00
   -4    0    4      8.18      0.00
   -2    0    4      8.65      0.00
    0    0    4      5.02      0.00
    2    0    4      0.43      0.00
    4    0    4     -1.63      0.00
    6    0    4     -1.29      0.00
    8    0    4     -0.80      0.00
   10    0    4     -0.87      0.00
   12    0    4     -0.62      0.00
   14    0    4      0.09      0.00
   16    0    4      0.37      0.00
   18    0    4      0.01      0.00
  -21    1    4      0.27      0.00
  -19    1    4      0.29      0.00
  -17    1    4      0.05      0.00
  -15    1    4     -0.17      0.00
  -13    1    4     -0.14      0.00
  -11    1    4      0.00      0.00
   -9    1    4      0.18      0.00
   -7    1    4      0.74      0.00
   -5    1    4      1.74      0.00
   -3    1    4      2.37      0.00
   -1    1    4      1.84      0.00
    1    1    4      0.54      0.00
    3    1    4     -0.35      0.00
    5    1    4     -0.37      0.00
    7    1    4     -0.09      0.00
    9    1    4     -0.05      0.00
   11    1    4     -0.11      0.00
   13    1    4     -0.01      0.00
   15    1    4      0.09      0.00
   17    1    4      0.02      0.00
  -20    2    4      0.15      0.00
  -18    2    4      0.40      0.00
  -16    2    4      0.62      0.00
  -14    2    4      0.43      0.00
  -12    2    4      0.03      0.00
  -10    2    4     -0.27      0.00
   -8    2    4     -0.97      0.00
   -6    2    4     -2.79      0.00
   -4    2    4     -4.93      0.00
   -2    2    4     -5.29      0.00
    0    2    4     -3.14      0.00
    2    2    4     -0.34      0.00
    4    2    4      1.03      0.00
    6    2    4      0.97      0.00
    8    2    4      0.83      0.00
   10    2    4      0.98      0.00
   12    2    4      0.81      0.00
   14    2    4      0.25      0.00
   16    2    4     -0.10      0.00
   18    2    4     -0.02      0.00
  -19    3    4     -0.26      0.00
  -17    3    4     -0.04      0.00
  -15    3    4      0.22      0.00
  -13    3    4      0.19      0.00
  -11    3    4      0.03      0.00
   -9    3    4     -0.12      0.00
   -7    3    4     -0.73      0.00
   -5    3    4     -2.02      0.00
   -3    3    4     -2.95      0.00
   -1    3    4     -2.35      0.00
    1    3    4     -0.64      0.00
    3    3    4      0.57      0.00
    5    3    4      0.62      0.00
    7    3    4      0.35      0.00
    9    3    4      0.46      0.00
   11    3    4      0.63      0.00
   13    3    4      0.43      0.00
   15    3    4      0.13      0.00
   17    3    4      0.07      0.00
  -18    4    4     -0.35      0.00
  -16    4    4     -0.27      0.00
  -14    4    4     -0.08      0.00
  -12    4    4      0.13      0.00
  -10    4    4      0.34      0.00
   -8    4    4      0.70      0.00
   -6    4    4      1.28      0.00
   -4    4    4      1.81      0.00
   -2    4    4      1.85      0.00
    0    4    4      1.26      0.00
    2    4    4      0.44      0.00
    4    4    4     -0.14      0.00
    6    4    4     -0.35      0.00
    8    4    4     -0.41      0.00
   10    4    4     -0.45      0.00
   12    4    4     -0.38      0.00
   14    4    4     -0.19      0.00
   16    4    4      0.00      0.00
  -17    5    4      0.03      0.00
  -15    5    4     -0.09      0.00
  -13    5    4     -0.12      0.00
  -11    5    4      0.02      0.00
   -9    5    4      0.28      0.00
   -7    5    4      0.65      0.00
   -5    5    4      1.19      0.00
   -3    5    4      1.56      0.00
   -1    5    4      1.35      0.00
    1    5    4      0.63      0.00
    3    5    4     -0.04      0.00
    5    5    4     -0.30      0.00
    7    5    4     -0.33      0.00
    9    5    4     -0.38      0.00
   11    5    4     -0.39      0.00
   13    5    4     -0.26      0.00
  -14    6    4      0.02      0.00
  -12    6    4     -0.04      0.00
  -10    6    4     -0.11      0.00
   -8    6    4     -0.31      0.00
   -6    6    4     -0.65      0.00
   -4    6    4     -0.90      0.00
   -2    6    4     -0.84      0.00
    0    6    4     -0.52      0.00
    2    6    4     -0.18      0.00
    4    6    4      0.00      0.00
    6    6    4      0.02      0.00
    8    6    4      0.02      0.00
   10    6    4      0.05      0.00
   12    6    4      0.09      0.00
  -11    7    4      0.11      0.00
   -9    7    4     -0.14      0.00
   -7    7    4     -0.54      0.00
   -5    7    4     -0.95      0.00
   -3    7    4     -1.17      0.00
   -1    7    4     -1.04      0.00
    1    7    4     -0.62      0.00
    3    7    4     -0.18      0.00
    5    7    4      0.06      0.00
    7    7    4      0.05      0.00
    9    7    4     -0.03      0.00
   -8    8    4      0.01      0.00
   -6    8    4      0.09      0.00
   -4    8    4      0.17      0.00
   -2    8    4      0.11      0.00
    0    8    4     -0.06      0.00
    2    8    4     -0.17      0.00
    4    8    4     -0.13      0.00
  -21    1    5     -0.12      0.00
  -19    1    5      0.17      0.00
  -17    1    5      0.63      0.00
  -15    1    5      0.65      0.00
  -13    1    5      0.17      0.00
  -11    1    5     -0.33      0.00
   -9    1    5     -1.12      0.00
   -7    1    5     -3.19      0.00
   -5    1    5     -5.95      0.00
   -3    1    5     -6.86      0.00
   -1    1    5     -4.44      0.00
    1    1    5     -0.64      0.00
    3    1    5      1.46      0.00
    5    1    5      1.38      0.00
    7    1    5      0.89      0.00
    9    1    5      0.94      0.00
   11    1    5      0.85      0.00
   13    1    5      0.23      0.00
   15    1    5     -0.22      0.00
   17    1    5     -0.06      0.00
  -20    2    5     -0.37      0.00
  -18    2    5     -0.16      0.00
  -16    2    5      0.18      0.00
  -14    2    5      0.23      0.00
  -12    2    5      0.06      0.00
  -10    2    5     -0.13      0.00
   -8    2    5     -0.68      0.00
   -6    2    5     -1.87      0.00
   -4    2    5     -2.89      0.00
   -2    2    5     -2.50      0.00
    0    2    5     -0.85      0.00
    2    2    5      0.53      0.00
    4    2    5      0.69      0.00
    6    2    5      0.27      0.00
    8    2    5      0.19      0.00
   10    2    5      0.37      0.00
   12    2    5      0.31      0.00
   14    2    5      0.07      0.00
   16    2    5      0.04      0.00
  -19    3    5     -0.33      0.00
  -17    3    5     -0.35      0.00
  -15    3    5     -0.18      0.00
  -13    3    5      0.11      0.00
  -11    3    5      0.36      0.00
   -9    3    5      0.71      0.00
   -7    3    5      1.49      0.00
   -5    3    5      2.51      0.00
   -3    3    5      2.86      0.00
   -1    3    5      1.98      0.00
    1    3    5      0.49      0.00
    3    3    5     -0.50      0.00
    5    3    5     -0.73      0.00
    7    3    5     -0.75      0.00
    9    3    5     -0.84      0.00
   11    3    5     -0.76      0.00
   13    3    5     -0.37      0.00
   15    3    5      0.00      0.00
   17    3    5      0.09      0.00
  -18    4    5      0.15      0.00
  -16    4    5     -0.04      0.00
  -14    4    5     -0.12      0.00
  -12    4    5      0.00      0.00
  -10    4    5      0.16      0.00
   -8    4    5      0.47      0.00
   -6    4    5      1.17      0.00
   -4    4    5      1.85      0.00
   -2    4    5      1.70      0.00
    0    4    5      0.68      0.00
    2    4    5     -0.29      0.00
    4    4    5     -0.55      0.00
    6    4    5     -0.44      0.00
    8    4    5     -0.51      0.00
   10    4    5     -0.65      0.00
   12    4    5     -0.52      0.00
   14    4    5     -0.22      0.00
  -17    5    5      0.17      0.00
  -15    5    5      0.03      0.00
  -13    5    5     -0.12      0.00
  -11    5    5     -0.30      0.00
   -9    5    5     -0.57      0.00
   -7    5    5     -0.93      0.00
   -5    5    5     -1.20      0.00
   -3    5    5     -1.19      0.00
   -1    5    5     -0.86      0.00
    1    5    5     -0.41      0.00
    3    5    5     -0.05      0.00
    5    5    5      0.12      0.00
    7    5    5      0.17      0.00
    9    5    5      0.19      0.00
   11    5    5      0.19      0.00
   13    5    5      0.12      0.00
  -14    6    5      0.10      0.00
  -12    6    5      0.01      0.00
  -10    6    5     -0.28      0.00
   -8    6    5     -0.66      0.00
   -6    6    5     -1.04      0.00
   -4    6    5     -1.29      0.00
   -2    6    5     -1.22      0.00
    0    6    5     -0.77      0.00
    2    6    5     -0.22      0.00
    4    6    5      0.12      0.00
    6    6    5      0.18      0.00
    8    6    5      0.13      0.00
   10    6    5      0.08      0.00
   12    6    5      0.05      0.00
  -11    7    5      0.02      0.00
   -9    7    5      0.05      0.00
   -7    7    5      0.19      0.00
   -5    7    5      0.35      0.00
   -3    7    5      0.33      0.00
   -1    7    5      0.12      0.00
    1    7    5     -0.08      0.00
    3    7    5     -0.10      0.00
    5    7    5     -0.04      0.00
    7    7    5     -0.04      0.00
    9    7    5     -0.13      0.00
   -6    8    5      0.47      0.00
   -4    8    5      0.67      0.00
   -2    8    5      0.61      0.00
    0    8    5      0.33      0.00
    2    8    5      0.04      0.00
    4    8    5     -0.07      0.00
  -22    0    6     -0.18      0.00
  -20    0    6      0.03      0.00
  -18    0    6      0.53      0.00
  -16    0    6      0.72      0.00
  -14    0    6      0.29      0.00
  -12    0    6     -0.30      0.00
  -10    0    6     -1.03      0.00
   -8    0    6     -2.76      0.00
   -6    0    6     -5.40      0.00
   -4    0    6     -6.71      0.00
   -2    0    6     -4.78      0.00
    0    0    6     -0.97      0.00
    2    0    6      1.53      0.00
    4    0    6      1.62      0.00
    6    0    6      0.96      0.00
    8    0    6      0.89      0.00
   10    0    6      0.90      0.00
   12    0    6      0.36      0.00
   14    0    6     -0.17      0.00
   16    0    6     -0.09      0.00
  -21    1    6     -0.23      0.00
  -19    1    6     -0.12      0.00
  -17    1    6      0.11      0.00
  -15    1    6      0.18      0.00
  -13    1    6      0.07      0.00
  -11    1    6     -0.08      0.00
   -9    1    6     -0.37      0.00
   -7    1    6     -1.01      0.00
   -5    1    6     -1.65      0.00
   -3    1    6     -1.55      0.00
   -1    1    6     -0.62      0.00
    1    1    6      0.29      0.00
    3    1    6      0.47      0.00
    5    1    6      0.17      0.00
    7    1    6      0.02      0.00
    9    1    6      0.11      0.00
   11    1    6      0.13      0.00
   13    1    6      0.04      0.00
   15    1    6      0.02      0.00
   17    1    6      0.08      0.00
  -20    2    6     -0.16      0.00
  -18    2    6     -0.34      0.00
  -16    2    6     -0.35      0.00
  -14    2    6     -0.04      0.00
  -12    2    6      0.33      0.00
  -10    2    6      0.74      0.00
   -8    2    6      1.75      0.00
   -6    2    6      3.35      0.00
   -4    2    6      4.21      0.00
   -2    2    6      3.10      0.00
    0    2    6      0.75      0.00
    2    2    6     -0.91      0.00
    4    2    6     -1.17      0.00
    6    2    6     -0.95      0.00
    8    2    6     -1.02      0.00
   10    2    6     -1.01      0.00
   12    2    6     -0.53      0.00
   14    2    6      0.00      0.00
   16    2    6      0.09      0.00
  -19    3    6      0.26      0.00
  -17    3    6      0.00      0.00
  -15    3    6     -0.16      0.00
  -13    3    6     -0.08      0.00
  -11    3    6      0.05      0.00
   -9    3    6      0.35      0.00
   -7    3    6      1.17      0.00
   -5    3    6      2.11      0.00
   -3    3    6      2.12      0.00
   -1    3    6      0.91      0.00
    1    3    6     -0.40      0.00
    3    3    6     -0.75      0.00
    5    3    6     -0.46      0.00
    7    3    6     -0.40      0.00
    9    3    6     -0.62      0.00
   11    3    6     -0.60      0.00
   13    3    6     -0.29      0.00
   15    3    6     -0.09      0.00
  -18    4    6      0.20      0.00
  -16    4    6      0.05      0.00
  -14    4    6     -0.17      0.00
  -12    4    6     -0.42      0.00
  -10    4    6     -0.70      0.00
   -8    4    6     -1.08      0.00
   -6    4    6     -1.46      0.00
   -4    4    6     -1.59      0.00
   -2    4    6     -1.23      0.00
    0    4    6     -0.53      0.00
    2    4    6      0.09      0.00
    4    4    6      0.39      0.00
    6    4    6      0.49      0.00
    8    4    6      0.54      0.00
   10    4    6      0.49      0.00
   12    4    6      0.28      0.00
   14    4    6      0.02      0.00
  -17    5    6     -0.09      0.00
  -15    5    6      0.03      0.00
  -13    5    6     -0.04      0.00
  -11    5    6     -0.28      0.00
   -9    5    6     -0.57      0.00
   -7    5    6     -0.95      0.00
   -5    5    6     -1.32      0.00
   -3    5    6     -1.33      0.00
   -1    5    6     -0.79      0.00
    1    5    6     -0.07      0.00
    3    5    6      0.32      0.00
    5    5    6      0.37      0.00
    7    5    6      0.36      0.00
    9    5    6      0.37      0.00
   11    5    6      0.29      0.00
   13    5    6      0.12      0.00
  -14    6    6      0.05      0.00
  -12    6    6      0.14      0.00
  -10    6    6      0.25      0.00
   -8    6    6      0.45      0.00
   -6    6    6      0.65      0.00
   -4    6    6      0.65      0.00
   -2    6    6      0.43      0.00
    0    6    6      0.16      0.00
    2    6    6      0.01      0.00
    4    6    6     -0.03      0.00
    6    6    6     -0.06      0.00
    8    6    6     -0.14      0.00
   10    6    6     -0.21      0.00
  -11    7    6      0.10      0.00
   -9    7    6      0.39      0.00
   -7    7    6      0.69      0.00
   -5    7    6      0.91      0.00
   -3    7    6      0.91      0.00
   -1    7    6      0.63      0.00
    1    7    6      0.23      0.00
    3    7    6     -0.04      0.00
    5    7    6     -0.08      0.00
    7    7    6     -0.02      0.00
   -6    8    6     -0.07      0.00
   -4    8    6     -0.05      0.00
   -2    8    6      0.07      0.00
    0    8    6      0.16      0.00
    2    8    6      0.11      0.00
  -21    1    7     -0.01      0.00
  -19    1    7     -0.30      0.00
  -17    1    7     -0.50      0.00
  -15    1    7     -0.25      0.00
  -13    1    7      0.23      0.00
  -11    1    7      0.75      0.00
   -9    1    7      1.82      0.00
   -7    1    7      3.69      0.00
   -5    1    7      4.98      0.00
   -3    1    7      3.98      0.00
   -1    1    7      1.14      0.00
    1    1    7     -1.14      0.00
    3    1    7     -1.54      0.00
    5    1    7     -1.06      0.00
    7    1    7     -0.98      0.00
    9    1    7     -1.06      0.00
   11    1    7     -0.64      0.00
   13    1    7     -0.04      0.00
   15    1    7      0.09      0.00
  -20    2    7      0.24      0.00
  -18    2    7     -0.01      0.00
  -16    2    7     -0.21      0.00
  -14    2    7     -0.16      0.00
  -12    2    7     -0.01      0.00
  -10    2    7      0.26      0.00
   -8    2    7      0.96      0.00
   -6    2    7      1.86      0.00
   -4    2    7      2.01      0.00
   -2    2    7      0.99      0.00
    0    2    7     -0.30      0.00
    2    2    7     -0.74      0.00
    4    2    7     -0.41      0.00
    6    2    7     -0.18      0.00
    8    2    7     -0.34      0.00
   10    2    7     -0.42      0.00
   12    2    7     -0.24      0.00
   14    2    7     -0.09      0.00
   16    2    7     -0.10      0.00
  -19    3    7      0.14      0.00
  -17    3    7      0.08      0.00
  -15    3    7     -0.13      0.00
  -13    3    7     -0.40      0.00
  -11    3    7     -0.67      0.00
   -9    3    7     -1.11      0.00
   -7    3    7     -1.78      0.00
   -5    3    7     -2.24      0.00
   -3    3    7     -1.86      0.00
   -1    3    7     -0.73      0.00
    1    3    7      0.33      0.00
    3    3    7      0.77      0.00
    5    3    7      0.83      0.00
    7    3    7      0.91      0.00
    9    3    7      0.90      0.00
   11    3    7      0.57      0.00
   13    3    7      0.11      0.00
   15    3    7     -0.10      0.00
  -18    4    7     -0.19      0.00
  -16    4    7      0.00      0.00
  -14    4    7      0.01      0.00
  -12    4    7     -0.12      0.00
  -10    4    7     -0.32      0.00
   -8    4    7     -0.75      0.00
   -6    4    7     -1.35      0.00
   -4    4    7     -1.53      0.00
   -2    4    7     -0.90      0.00
    0    4    7      0.06      0.00
    2    4    7      0.56      0.00
    4    4    7      0.52      0.00
    6    4    7      0.47      0.00
    8    4    7      0.59      0.00
   10    4    7      0.57      0.00
   12    4    7      0.31      0.00
   14    4    7      0.07      0.00
  -17    5    7     -0.07      0.00
  -15    5    7      0.11      0.00
  -13    5    7      0.32      0.00
  -11    5    7      0.54      0.00
   -9    5    7      0.77      0.00
   -7    5    7      0.95      0.00
   -5    5    7      0.95      0.00
   -3    5    7      0.73      0.00
   -1    5    7      0.37      0.00
    1    5    7      0.04      0.00
    3    5    7     -0.15      0.00
    5    5    7     -0.24      0.00
    7    5    7     -0.30      0.00
    9    5    7     -0.32      0.00
   11    5    7     -0.24      0.00
   13    5    7     -0.07      0.00
  -14    6    7      0.02      0.00
  -12    6    7      0.26      0.00
  -10    6    7      0.56      0.00
   -8    6    7      0.82      0.00
   -6    6    7      1.04      0.00
   -4    6    7      1.07      0.00
   -2    6    7      0.78      0.00
    0    6    7      0.27      0.00
    2    6    7     -0.11      0.00
    4    6    7     -0.21      0.00
    6    6    7     -0.15      0.00
    8    6    7     -0.10      0.00
   10    6    7     -0.07      0.00
  -11    7    7     -0.02      0.00
   -9    7    7     -0.06      0.00
   -7    7    7     -0.17      0.00
   -5    7    7     -0.20      0.00
   -3    7    7     -0.08      0.00
   -1    7    7      0.07      0.00
    1    7    7      0.09      0.00
    3    7    7      0.03      0.00
    5    7    7      0.04      0.00
    7    7    7      0.16      0.00
   -6    8    7     -0.39      0.00
   -4    8    7     -0.45      0.00
   -2    8    7     -0.31      0.00
    0    8    7     -0.09      0.00
  -22    0    8      0.03      0.00
  -20    0    8     -0.21      0.00
  -18    0    8     -0.47      0.00
  -16    0    8     -0.34      0.00
  -14    0    8      0.12      0.00
  -12    0    8      0.63      0.00
  -10    0    8      1.50      0.00
   -8    0    8      3.13      0.00
   -6    0    8      4.54      0.00
   -4    0    8      4.00      0.00
   -2    0    8      1.44      0.00
    0    0    8     -1.00      0.00
    2    0    8     -1.64      0.00
    4    0    8     -1.15      0.00
    6    0    8     -0.94      0.00
    8    0    8     -1.06      0.00
   10    0    8     -0.77      0.00
   12    0    8     -0.16      0.00
   14    0    8      0.06      0.00
   16    0    8     -0.12      0.00
  -21    1    8      0.11      0.00
  -19    1    8     -0.03      0.00
  -17    1    8     -0.16      0.00
  -15    1    8     -0.13      0.00
  -13    1    8     -0.03      0.00
  -11    1    8      0.12      0.00
   -9    1    8      0.47      0.00
   -7    1    8      0.98      0.00
   -5    1    8      1.15      0.00
   -3    1    8      0.64      0.00
   -1    1    8     -0.12      0.00
    1    1    8     -0.45      0.00
    3    1    8     -0.25      0.00
    5    1    8     -0.04      0.00
    7    1    8     -0.08      0.00
    9    1    8     -0.17      0.00
   11    1    8     -0.12      0.00
   13    1    8     -0.05      0.00
   15    1    8     -0.06      0.00
  -20    2    8      0.07      0.00
  -18    2    8      0.15      0.00
  -16    2    8      0.04      0.00
  -14    2    8     -0.25      0.00
  -12    2    8     -0.56      0.00
  -10    2    8     -1.09      0.00
   -8    2    8     -2.07      0.00
   -6    2    8     -2.96      0.00
   -4    2    8     -2.68      0.00
   -2    2    8     -1.11      0.00
    0    2    8      0.53      0.00
    2    2    8      1.16      0.00
    4    2    8      1.07      0.00
    6    2    8      1.07      0.00
    8    2    8      1.15      0.00
   10    2    8      0.84      0.00
   12    2    8      0.25      0.00
   14    2    8     -0.06      0.00
  -19    3    8     -0.20      0.00
  -17    3    8      0.05      0.00
  -15    3    8      0.13      0.00
  -13    3    8      0.06      0.00
  -11    3    8     -0.09      0.00
   -9    3    8     -0.55      0.00
   -7    3    8     -1.31      0.00
   -5    3    8     -1.69      0.00
   -3    3    8     -1.08      0.00
   -1    3    8      0.05      0.00
    1    3    8      0.68      0.00
    3    3    8      0.57      0.00
    5    3    8      0.40      0.00
    7    3    8      0.54      0.00
    9    3    8      0.64      0.00
   11    3    8      0.42      0.00
   13    3    8      0.14      0.00
   15    3    8      0.05      0.00
  -18    4    8     -0.02      0.00
  -16    4    8      0.16      0.00
  -14    4    8      0.41      0.00
  -12    4    8      0.67      0.00
  -10    4    8      0.92      0.00
   -8    4    8      1.15      0.00
   -6    4    8      1.25      0.00
   -4    4    8      1.06      0.00
   -2    4    8      0.55      0.00
    0    4    8     -0.03      0.00
    2    4    8     -0.40      0.00
    4    4    8     -0.55      0.00
    6    4    8     -0.61      0.00
    8    4    8     -0.61      0.00
   10    4    8     -0.45      0.00
   12    4    8     -0.15      0.00
  -17    5    8      0.08      0.00
  -15    5    8      0.06      0.00
  -13    5    8      0.25      0.00
  -11    5    8      0.48      0.00
   -9    5    8      0.72      0.00
   -7    5    8      1.01      0.00
   -5    5    8      1.15      0.00
   -3    5    8      0.86      0.00
   -1    5    8      0.22      0.00
    1    5    8     -0.29      0.00
    3    5    8     -0.40      0.00
    5    5    8     -0.34      0.00
    7    5    8     -0.32      0.00
    9    5    8     -0.30      0.00
   11    5    8     -0.17      0.00
  -14    6    8     -0.12      0.00
  -12    6    8     -0.21      0.00
  -10    6    8     -0.31      0.00
   -8    6    8     -0.42      0.00
   -6    6    8     -0.45      0.00
   -4    6    8     -0.32      0.00
   -2    6    8     -0.12      0.00
    0    6    8      0.02      0.00
    2    6    8      0.07      0.00
    4    6    8      0.12      0.00
    6    6    8      0.23      0.00
    8    6    8      0.32      0.00
  -11    7    8     -0.28      0.00
   -9    7    8     -0.44      0.00
   -7    7    8     -0.60      0.00
   -5    7    8     -0.68      0.00
   -3    7    8     -0.55      0.00
   -1    7    8     -0.24      0.00
    1    7    8      0.04      0.00
    3    7    8      0.11      0.00
    5    7    8      0.06      0.00
   -4    8    8     -0.05      0.00
   -2    8    8     -0.12      0.00
  -21    1    9      0.05      0.00
  -19    1    9      0.21      0.00
  -17    1    9      0.21      0.00
  -15    1    9     -0.08      0.00
  -13    1    9     -0.45      0.00
  -11    1    9     -1.01      0.00
   -9    1    9     -2.08      0.00
   -7    1    9     -3.24      0.00
   -5    1    9     -3.20      0.00
   -3    1    9     -1.51      0.00
   -1    1    9      0.53      0.00
    1    1    9      1.39      0.00
    3    1    9      1.20      0.00
    5    1    9      1.02      0.00
    7    1    9      1.14      0.00
    9    1    9      0.95      0.00
   11    1    9      0.37      0.00
   13    1    9      0.00      0.00
   15    1    9      0.05      0.00
  -20    2    9     -0.10      0.00
  -18    2    9      0.10      0.00
  -16    2    9      0.19      0.00
  -14    2    9      0.13      0.00
  -12    2    9      0.00      0.00
  -10    2    9     -0.37      0.00
   -8    2    9     -1.03      0.00
   -6    2    9     -1.47      0.00
   -4    2    9     -1.04      0.00
   -2    2    9     -0.04      0.00
    0    2    9      0.60      0.00
    2    2    9      0.50      0.00
    4    2    9      0.23      0.00
    6    2    9      0.28      0.00
    8    2    9      0.42      0.00
   10    2    9      0.32      0.00
   12    2    9      0.13      0.00
   14    2    9      0.06      0.00
  -19    3    9      0.05      0.00
  -17    3    9      0.13      0.00
  -15    3    9      0.32      0.00
  -13    3    9      0.56      0.00
  -11    3    9      0.84      0.00
   -9    3    9      1.23      0.00
   -7    3    9      1.61      0.00
   -5    3    9      1.57      0.00
   -3    3    9      0.86      0.00
   -1    3    9     -0.09      0.00
    1    3    9     -0.70      0.00
    3    3    9     -0.88      0.00
    5    3    9     -0.94      0.00
    7    3    9     -0.98      0.00
    9    3    9     -0.79      0.00
   11    3    9     -0.35      0.00
   13    3    9      0.00      0.00
  -18    4    9      0.13      0.00
  -16    4    9      0.00      0.00
  -14    4    9      0.05      0.00
  -12    4    9      0.18      0.00
  -10    4    9      0.43      0.00
   -8    4    9      0.88      0.00
   -6    4    9      1.25      0.00
   -4    4    9      1.01      0.00
   -2    4    9      0.23      0.00
    0    4    9     -0.44      0.00
    2    4    9     -0.57      0.00
    4    4    9     -0.47      0.00
    6    4    9     -0.51      0.00
    8    4    9     -0.56      0.00
   10    4    9     -0.39      0.00
   12    4    9     -0.12      0.00
  -17    5    9     -0.05      0.00
  -15    5    9     -0.25      0.00
  -13    5    9     -0.46      0.00
  -11    5    9     -0.63      0.00
   -9    5    9     -0.72      0.00
   -7    5    9     -0.71      0.00
   -5    5    9     -0.56      0.00
   -3    5    9     -0.30      0.00
   -1    5    9     -0.02      0.00
    1    5    9      0.19      0.00
    3    5    9      0.30      0.00
    5    5    9      0.37      0.00
    7    5    9      0.42      0.00
    9    5    9      0.37      0.00
   11    5    9      0.20      0.00
  -14    6    9     -0.23      0.00
  -12    6    9     -0.45      0.00
  -10    6    9     -0.60      0.00
   -8    6    9     -0.72      0.00
   -6    6    9     -0.81      0.00
   -4    6    9     -0.69      0.00
   -2    6    9     -0.29      0.00
    0    6    9      0.11      0.00
    2    6    9      0.24      0.00
    4    6    9      0.16      0.00
    6    6    9      0.09      0.00
    8    6    9      0.09      0.00
  -11    7    9     -0.01      0.00
   -9    7    9      0.05      0.00
   -7    7    9      0.10      0.00
   -5    7    9      0.06      0.00
   -3    7    9     -0.04      0.00
   -1    7    9     -0.08      0.00
    1    7    9     -0.07      0.00
    3    7    9     -0.09      0.00
    5    7    9     -0.20      0.00
  -22    0   10      0.03      0.00
  -20    0   10      0.16      0.00
  -18    0   10      0.21      0.00
  -16    0   10      0.00      0.00
  -14    0   10     -0.35      0.00
  -12    0   10     -0.82      0.00
  -10    0   10     -1.72      0.00
   -8    0   10     -2.84      0.00
   -6    0   10     -3.08      0.00
   -4    0   10     -1.73      0.00
   -2    0   10      0.26      0.00
    0    0   10      1.34      0.00
    2    0   10      1.25      0.00
    4    0   10      0.99      0.00
    6    0   10      1.06      0.00
    8    0   10      0.97      0.00
   10    0   10      0.48      0.00
   12    0   10      0.07      0.00
   14    0   10      0.06      0.00
  -21    1   10     -0.02      0.00
  -19    1   10      0.08      0.00
  -17    1   10      0.12      0.00
  -15    1   10      0.08      0.00
  -13    1   10      0.00      0.00
  -11    1   10     -0.17      0.00
   -9    1   10     -0.52      0.00
   -7    1   10     -0.79      0.00
   -5    1   10     -0.63      0.00
   -3    1   10     -0.08      0.00
   -1    1   10      0.32      0.00
    1    1   10      0.30      0.00
    3    1   10      0.10      0.00
    5    1   10      0.06      0.00
    7    1   10      0.14      0.00
    9    1   10      0.13      0.00
   11    1   10      0.05      0.00
   13    1   10      0.03      0.00
  -20    2   10      0.05      0.00
  -18    2   10      0.02      0.00
  -16    2   10      0.13      0.00
  -14    2   10      0.36      0.00
  -12    2   10      0.68      0.00
  -10    2   10      1.23      0.00
   -8    2   10      1.94      0.00
   -6    2   10      2.14      0.00
   -4    2   10      1.31      0.00
   -2    2   10     -0.05      0.00
    0    2   10     -0.95      0.00
    2    2   10     -1.12      0.00
    4    2   10     -1.10      0.00
    6    2   10     -1.17      0.00
    8    2   10     -1.04      0.00
   10    2   10     -0.55      0.00
   12    2   10     -0.10      0.00
   14    2   10      0.01      0.00
  -19    3   10      0.08      0.00
  -17    3   10     -0.10      0.00
  -15    3   10     -0.14      0.00
  -13    3   10     -0.07      0.00
  -11    3   10      0.18      0.00
   -9    3   10      0.73      0.00
   -7    3   10      1.26      0.00
   -5    3   10      1.15      0.00
   -3    3   10      0.32      0.00
   -1    3   10     -0.46      0.00
    1    3   10     -0.63      0.00
    3    3   10     -0.47      0.00
    5    3   10     -0.48      0.00
    7    3   10     -0.58      0.00
    9    3   10     -0.46      0.00
   11    3   10     -0.19      0.00
   13    3   10     -0.03      0.00
  -18    4   10     -0.12      0.00
  -16    4   10     -0.30      0.00
  -14    4   10     -0.54      0.00
  -12    4   10     -0.73      0.00
  -10    4   10     -0.86      0.00
   -8    4   10     -0.92      0.00
   -6    4   10     -0.84      0.00
   -4    4   10     -0.52      0.00
   -2    4   10     -0.04      0.00
    0    4   10      0.37      0.00
    2    4   10      0.57      0.00
    4    4   10      0.63      0.00
    6    4   10      0.66      0.00
    8    4   10      0.59      0.00
   10    4   10      0.35      0.00
   12    4   10      0.07      0.00
  -17    5   10     -0.09      0.00
  -15    5   10     -0.19      0.00
  -13    5   10     -0.35      0.00
  -11    5   10     -0.48      0.00
   -9    5   10     -0.67      0.00
   -7    5   10     -0.88      0.00
   -5    5   10     -0.81      0.00
   -3    5   10     -0.34      0.00
   -1    5   10      0.21      0.00
    1    5   10      0.42      0.00
    3    5   10      0.33      0.00
    5    5   10      0.26      0.00
    7    5   10      0.27      0.00
    9    5   10      0.22      0.00
  -14    6   10      0.14      0.00
  -12    6   10      0.21      0.00
  -10    6   10      0.27      0.00
   -8    6   10      0.30      0.00
   -6    6   10      0.24      0.00
   -4    6   10      0.10      0.00
   -2    6   10     -0.03      0.00
    0    6   10     -0.13      0.00
    2    6   10     -0.20      0.00
    4    6   10     -0.29      0.00
    6    6   10     -0.37      0.00
    8    6   10     -0.36      0.00
  -11    7   10      0.25      0.00
   -9    7   10      0.29      0.00
   -7    7   10      0.39      0.00
   -5    7   10      0.40      0.00
   -3    7   10      0.21      0.00
   -1    7   10     -0.04      0.00
    1    7   10     -0.14      0.00
    3    7   10     -0.09      0.00
  -21    1   11      0.02      0.00
  -19    1   11     -0.05      0.00
  -17    1   11      0.01      0.00
  -15    1   11      0.24      0.00
  -13    1   11      0.58      0.00
  -11    1   11      1.18      0.00
   -9    1   11      2.03      0.00
   -7    1   11      2.45      0.00
   -5    1   11      1.69      0.00
   -3    1   11      0.14      0.00
   -1    1   11     -1.02      0.00
    1    1   11     -1.23      0.00
    3    1   11     -1.08      0.00
    5    1   11     -1.09      0.00
    7    1   11     -1.03      0.00
    9    1   11     -0.62      0.00
   11    1   11     -0.16      0.00
   13    1   11     -0.04      0.00
  -20    2   11      0.01      0.00
  -18    2   11     -0.12      0.00
  -16    2   11     -0.16      0.00
  -14    2   11     -0.10      0.00
  -12    2   11      0.09      0.00
  -10    2   11      0.54      0.00
   -8    2   11      1.04      0.00
   -6    2   11      1.02      0.00
   -4    2   11      0.36      0.00
   -2    2   11     -0.36      0.00
    0    2   11     -0.54      0.00
    2    2   11     -0.34      0.00
    4    2   11     -0.26      0.00
    6    2   11     -0.34      0.00
    8    2   11     -0.30      0.00
   10    2   11     -0.12      0.00
   12    2   11     -0.02      0.00
  -19    3   11     -0.13      0.00
  -17    3   11     -0.20      0.00
  -15    3   11     -0.37      0.00
  -13    3   11     -0.57      0.00
  -11    3   11     -0.81      0.00
   -9    3   11     -1.10      0.00
   -7    3   11     -1.24      0.00
   -5    3   11     -0.91      0.00
   -3    3   11     -0.17      0.00
   -1    3   11      0.53      0.00
    1    3   11      0.87      0.00
    3    3   11      0.94      0.00
    5    3   11      0.97      0.00
    7    3   11      0.90      0.00
    9    3   11      0.59      0.00
   11    3   11      0.20      0.00
  -18    4   11     -0.03      0.00
  -16    4   11      0.01      0.00
  -14    4   11     -0.05      0.00
  -12    4   11     -0.18      0.00
  -10    4   11     -0.50      0.00
   -8    4   11     -0.92      0.00
   -6    4   11     -0.99      0.00
   -4    4   11     -0.47      0.00
   -2    4   11      0.25      0.00
    0    4   11      0.58      0.00
    2    4   11      0.52      0.00
    4    4   11      0.45      0.00
    6    4   11      0.49      0.00
    8    4   11      0.42      0.00
   10    4   11      0.19      0.00
  -17    5   11      0.14      0.00
  -15    5   11      0.32      0.00
  -13    5   11      0.46      0.00
  -11    5   11      0.52      0.00
   -9    5   11      0.50      0.00
   -7    5   11      0.41      0.00
   -5    5   11      0.24      0.00
   -3    5   11      0.02      0.00
   -1    5   11     -0.20      0.00
    1    5   11     -0.33      0.00
    3    5   11     -0.38      0.00
    5    5   11     -0.42      0.00
    7    5   11     -0.42      0.00
    9    5   11     -0.31      0.00
  -14    6   11      0.33      0.00
  -12    6   11      0.37      0.00
  -10    6   11      0.39      0.00
   -8    6   11      0.49      0.00
   -6    6   11      0.52      0.00
   -4    6   11      0.29      0.00
   -2    6   11     -0.07      0.00
    0    6   11     -0.25      0.00
    2    6   11     -0.16      0.00
    4    6   11     -0.05      0.00
    6    6   11     -0.06      0.00
   -9    7   11     -0.08      0.00
   -7    7   11     -0.08      0.00
   -5    7   11     -0.02      0.00
   -3    7   11      0.06      0.00
   -1    7   11      0.11      0.00
    1    7   11      0.17      0.00
  -20    0   12      0.00      0.00
  -18    0   12      0.02      0.00
  -16    0   12      0.20      0.00
  -14    0   12      0.50      0.00
  -12    0   12      1.02      0.00
  -10    0   12      1.80      0.00
   -8    0   12      2.33      0.00
   -6    0   12      1.84      0.00
   -4    0   12      0.41      0.00
   -2    0   12     -0.87      0.00
    0    0   12     -1.25      0.00
    2    0   12     -1.07      0.00
    4    0   12     -0.97      0.00
    6    0   12     -0.92      0.00
    8    0   12     -0.62      0.00
   10    0   12     -0.21      0.00
   12    0   12     -0.05      0.00
  -21    1   12     -0.01      0.00
  -19    1   12     -0.06      0.00
  -17    1   12     -0.06      0.00
  -15    1   12     -0.02      0.00
  -13    1   12      0.07      0.00
  -11    1   12      0.29      0.00
   -9    1   12      0.56      0.00
   -7    1   12      0.59      0.00
   -5    1   12      0.25      0.00
   -3    1   12     -0.17      0.00
   -1    1   12     -0.31      0.00
    1    1   12     -0.18      0.00
    3    1   12     -0.07      0.00
    5    1   12     -0.08      0.00
    7    1   12     -0.08      0.00
    9    1   12     -0.02      0.00
   11    1   12      0.01      0.00
   13    1   12     -0.02      0.00
  -20    2   12     -0.11      0.00
  -18    2   12     -0.08      0.00
  -16    2   12     -0.17      0.00
  -14    2   12     -0.39      0.00
  -12    2   12     -0.74      0.00
  -10    2   12     -1.26      0.00
   -8    2   12     -1.64      0.00
   -6    2   12     -1.38      0.00
   -4    2   12     -0.40      0.00
   -2    2   12      0.62      0.00
    0    2   12      1.09      0.00
    2    2   12      1.13      0.00
    4    2   12      1.10      0.00
    6    2   12      1.04      0.00
    8    2   12      0.73      0.00
   10    2   12      0.29      0.00
   12    2   12      0.04      0.00
  -19    3   12      0.03      0.00
  -17    3   12      0.14      0.00
  -15    3   12      0.13      0.00
  -13    3   12      0.00      0.00
  -11    3   12     -0.37      0.00
   -9    3   12     -0.90      0.00
   -7    3   12     -1.10      0.00
   -5    3   12     -0.60      0.00
   -3    3   12      0.21      0.00
   -1    3   12      0.65      0.00
    1    3   12      0.59      0.00
    3    3   12      0.48      0.00
    5    3   12      0.49      0.00
    7    3   12      0.44      0.00
    9    3   12      0.21      0.00
   11    3   12      0.01      0.00
  -18    4   12      0.17      0.00
  -16    4   12      0.32      0.00
  -14    4   12      0.48      0.00
  -12    4   12      0.58      0.00
  -10    4   12      0.62      0.00
   -8    4   12      0.62      0.00
   -6    4   12      0.48      0.00
   -4    4   12      0.15      0.00
   -2    4   12     -0.26      0.00
    0    4   12     -0.53      0.00
    2    4   12     -0.60      0.00
    4    4   12     -0.61      0.00
    6    4   12     -0.60      0.00
    8    4   12     -0.48      0.00
   10    4   12     -0.24      0.00
  -17    5   12      0.12      0.00
  -15    5   12      0.21      0.00
  -13    5   12      0.24      0.00
  -11    5   12      0.32      0.00
   -9    5   12      0.54      0.00
   -7    5   12      0.67      0.00
   -5    5   12      0.42      0.00
   -3    5   12     -0.09      0.00
   -1    5   12     -0.40      0.00
    1    5   12     -0.35      0.00
    3    5   12     -0.21      0.00
    5    5   12     -0.21      0.00
    7    5   12     -0.25      0.00
  -14    6   12     -0.11      0.00
  -12    6   12     -0.19      0.00
  -10    6   12     -0.23      0.00
   -8    6   12     -0.20      0.00
   -6    6   12     -0.11      0.00
   -4    6   12      0.01      0.00
   -2    6   12      0.15      0.00
    0    6   12      0.25      0.00
    2    6   12      0.31      0.00
    4    6   12      0.34      0.00
   -9    7   12     -0.13      0.00
   -7    7   12     -0.23      0.00
   -5    7   12     -0.18      0.00
   -3    7   12      0.02      0.00
   -1    7   12      0.14      0.00
  -21    1   13     -0.11      0.00
  -19    1   13     -0.06      0.00
  -17    1   13     -0.13      0.00
  -15    1   13     -0.36      0.00
  -13    1   13     -0.75      0.00
  -11    1   13     -1.34      0.00
   -9    1   13     -1.86      0.00
   -7    1   13     -1.70      0.00
   -5    1   13     -0.65      0.00
   -3    1   13      0.58      0.00
   -1    1   13      1.19      0.00
    1    1   13      1.15      0.00
    3    1   13      1.00      0.00
    5    1   13      0.90      0.00
    7    1   13      0.66      0.00
    9    1   13      0.29      0.00
   11    1   13      0.06      0.00
  -20    2   13      0.03      0.00
  -18    2   13      0.09      0.00
  -16    2   13      0.08      0.00
  -14    2   13     -0.03      0.00
  -12    2   13     -0.33      0.00
  -10    2   13     -0.76      0.00
   -8    2   13     -0.95      0.00
   -6    2   13     -0.57      0.00
   -4    2   13      0.13      0.00
   -2    2   13      0.55      0.00
    0    2   13      0.49      0.00
    2    2   13      0.30      0.00
    4    2   13      0.25      0.00
    6    2   13      0.22      0.00
    8    2   13      0.09      0.00
   10    2   13     -0.02      0.00
  -19    3   13      0.10      0.00
  -17    3   13      0.16      0.00
  -15    3   13      0.29      0.00
  -13    3   13      0.46      0.00
  -11    3   13      0.69      0.00
   -9    3   13      0.92      0.00
   -7    3   13      0.88      0.00
   -5    3   13      0.41      0.00
   -3    3   13     -0.29      0.00
   -1    3   13     -0.78      0.00
    1    3   13     -0.92      0.00
    3    3   13     -0.89      0.00
    5    3   13     -0.83      0.00
    7    3   13     -0.68      0.00
    9    3   13     -0.37      0.00
  -18    4   13     -0.03      0.00
  -16    4   13     -0.03      0.00
  -14    4   13      0.00      0.00
  -12    4   13      0.18      0.00
  -10    4   13      0.57      0.00
   -8    4   13      0.86      0.00
   -6    4   13      0.61      0.00
   -4    4   13     -0.05      0.00
   -2    4   13     -0.56      0.00
    0    4   13     -0.61      0.00
    2    4   13     -0.46      0.00
    4    4   13     -0.42      0.00
    6    4   13     -0.40      0.00
    8    4   13     -0.25      0.00
  -15    5   13     -0.26      0.00
  -13    5   13     -0.34      0.00
  -11    5   13     -0.34      0.00
   -9    5   13     -0.30      0.00
   -7    5   13     -0.22      0.00
   -5    5   13     -0.08      0.00
   -3    5   13      0.13      0.00
   -1    5   13      0.30      0.00
    1    5   13      0.35      0.00
    3    5   13      0.34      0.00
    5    5   13      0.33      0.00
    7    5   13      0.31      0.00
  -12    6   13     -0.11      0.00
  -10    6   13     -0.18      0.00
   -8    6   13     -0.32      0.00
   -6    6   13     -0.28      0.00
   -4    6   13      0.00      0.00
   -2    6   13      0.21      0.00
    0    6   13      0.15      0.00
    2    6   13     -0.01      0.00
    4    6   13     -0.02      0.00
   -5    7   13     -0.03      0.00
   -3    7   13     -0.13      0.00
  -20    0   14     -0.12      0.00
  -18    0   14     -0.17      0.00
  -16    0   14     -0.37      0.00
  -14    0   14     -0.72      0.00
  -12    0   14     -1.25      0.00
  -10    0   14     -1.77      0.00
   -8    0   14     -1.74      0.00
   -6    0   14     -0.84      0.00
   -4    0   14      0.43      0.00
   -2    0   14      1.18      0.00
    0    0   14      1.18      0.00
    2    0   14      0.89      0.00
    4    0   14      0.70      0.00
    6    0   14      0.52      0.00
    8    0   14      0.26      0.00
   10    0   14      0.08      0.00
  -21    1   14     -0.01      0.00
  -19    1   14     -0.01      0.00
  -17    1   14     -0.03      0.00
  -15    1   14     -0.09      0.00
  -13    1   14     -0.23      0.00
  -11    1   14     -0.43      0.00
   -9    1   14     -0.53      0.00
   -7    1   14     -0.33      0.00
   -5    1   14      0.06      0.00
   -3    1   14      0.31      0.00
   -1    1   14      0.28      0.00
    1    1   14      0.12      0.00
    3    1   14      0.03      0.00
    5    1   14      0.01      0.00
    7    1   14     -0.02      0.00
    9    1   14     -0.04      0.00
   11    1   14     -0.01      0.00
  -20    2   14      0.07      0.00
  -18    2   14      0.05      0.00
  -16    2   14      0.17      0.00
  -14    2   14      0.42      0.00
  -12    2   14      0.80      0.00
  -10    2   14      1.22      0.00
   -8    2   14      1.29      0.00
   -6    2   14      0.71      0.00
   -4    2   14     -0.27      0.00
   -2    2   14     -0.99      0.00
    0    2   14     -1.15      0.00
    2    2   14     -1.02      0.00
    4    2   14     -0.87      0.00
    6    2   14     -0.69      0.00
    8    2   14     -0.39      0.00
   10    2   14     -0.11      0.00
  -19    3   14     -0.09      0.00
  -17    3   14     -0.11      0.00
  -15    3   14     -0.05      0.00
  -13    3   14      0.18      0.00
  -11    3   14      0.62      0.00
   -9    3   14      0.95      0.00
   -7    3   14      0.73      0.00
   -5    3   14      0.00      0.00
   -3    3   14     -0.64      0.00
   -1    3   14     -0.75      0.00
    1    3   14     -0.55      0.00
    3    3   14     -0.41      0.00
    5    3   14     -0.35      0.00
    7    3   14     -0.20      0.00
    9    3   14     -0.01      0.00
  -18    4   14     -0.12      0.00
  -16    4   14     -0.21      0.00
  -14    4   14     -0.28      0.00
  -12    4   14     -0.34      0.00
  -10    4   14     -0.42      0.00
   -8    4   14     -0.44      0.00
   -6    4   14     -0.27      0.00
   -4    4   14      0.08      0.00
   -2    4   14      0.41      0.00
    0    4   14      0.53      0.00
    2    4   14      0.50      0.00
    4    4   14      0.47      0.00
    6    4   14      0.45      0.00
    8    4   14      0.33      0.00
  -15    5   14     -0.05      0.00
  -13    5   14     -0.02      0.00
  -11    5   14     -0.19      0.00
   -9    5   14     -0.45      0.00
   -7    5   14     -0.44      0.00
   -5    5   14     -0.05      0.00
   -3    5   14      0.34      0.00
   -1    5   14      0.37      0.00
    1    5   14      0.20      0.00
    3    5   14      0.14      0.00
    5    5   14      0.21      0.00
  -12    6   14      0.20      0.00
  -10    6   14      0.20      0.00
   -8    6   14      0.14      0.00
   -6    6   14      0.04      0.00
   -4    6   14     -0.10      0.00
   -2    6   14     -0.23      0.00
    0    6   14     -0.29      0.00
    2    6   14     -0.26      0.00
  -19    1   15      0.12      0.00
  -17    1   15      0.25      0.00
  -15    1   15      0.52      0.00
  -13    1   15      0.93      0.00
  -11    1   15      1.38      0.00
   -9    1   15      1.50      0.00
   -7    1   15      0.90      0.00
   -5    1   15     -0.21      0.00
   -3    1   15     -1.08      0.00
   -1    1   15     -1.24      0.00
    1    1   15     -0.94      0.00
    3    1   15     -0.66      0.00
    5    1   15     -0.48      0.00
    7    1   15     -0.28      0.00
    9    1   15     -0.10      0.00
  -20    2   15     -0.01      0.00
  -18    2   15      0.01      0.00
  -16    2   15      0.08      0.00
  -14    2   15      0.26      0.00
  -12    2   15      0.57      0.00
  -10    2   15      0.81      0.00
   -8    2   15      0.62      0.00
   -6    2   15      0.01      0.00
   -4    2   15     -0.55      0.00
   -2    2   15     -0.65      0.00
    0    2   15     -0.40      0.00
    2    2   15     -0.19      0.00
    4    2   15     -0.11      0.00
    6    2   15     -0.04      0.00
    8    2   15      0.05      0.00
  -19    3   15     -0.01      0.00
  -17    3   15     -0.05      0.00
  -15    3   15     -0.16      0.00
  -13    3   15     -0.34      0.00
  -11    3   15     -0.60      0.00
   -9    3   15     -0.76      0.00
   -7    3   15     -0.56      0.00
   -5    3   15      0.02      0.00
   -3    3   15      0.61      0.00
   -1    3   15      0.86      0.00
    1    3   15      0.79      0.00
    3    3   15      0.66      0.00
    5    3   15      0.57      0.00
    7    3   15      0.42      0.00
  -16    4   15      0.08      0.00
  -14    4   15      0.03      0.00
  -12    4   15     -0.26      0.00
  -10    4   15     -0.63      0.00
   -8    4   15     -0.63      0.00
   -6    4   15     -0.10      0.00
   -4    4   15      0.50      0.00
   -2    4   15      0.69      0.00
    0    4   15      0.51      0.00
    2    4   15      0.35      0.00
    4    4   15      0.33      0.00
    6    4   15      0.26      0.00
  -15    5   15      0.16      0.00
  -13    5   15      0.20      0.00
  -11    5   15      0.21      0.00
   -9    5   15      0.21      0.00
   -7    5   15      0.16      0.00
   -5    5   15      0.01      0.00
   -3    5   15     -0.18      0.00
   -1    5   15     -0.27      0.00
    1    5   15     -0.23      0.00
    3    5   15     -0.18      0.00
  -10    6   15      0.13      0.00
   -8    6   15      0.24      0.00
   -6    6   15      0.10      0.00
   -4    6   15     -0.12      0.00
   -2    6   15     -0.12      0.00
    0    6   15      0.04      0.00
  -20    0   16      0.20      0.00
  -18    0   16      0.32      0.00
  -16    0   16      0.57      0.00
  -14    0   16      0.91      0.00
  -12    0   16      1.30      0.00
  -10    0   16      1.43      0.00
[truncated: 13,221 more chars]
