# Supplementary material for: Crystal structure and Hirshfeld surface analysis of 3,3′-[ethane-1,2-diylbis(­oxy)]bis­(5,5-di­methyl­cyclo­hex-2-en-1-one) including an unknown solvate
Source: Acta Crystallogr E Crystallogr Commun. 2024 May 17;80(Pt 6):615–9. doi: 10.1107/S2056989024004286 (PMC11151306; doi:10.1107/S2056989024004286)
Supplement: Supplementary file 2 [file e-80-00615-Isup2.hkl]

data_I                                                                          
_shelx_title ' n1e_a_a.res in C2/c'                                             
_shelx_refln_list_code          4                                               
_shelx_F_calc_maximum      222.85                                               
_exptl_crystal_F_000       664.00                                               
_reflns_d_resolution_high  0.7592                                               
                                                                                
loop_                                                                           
 _space_group_symop_operation_xyz                                               
 'x, y, z'                                                                      
 '-x, y, -z+1/2'                                                                
 'x+1/2, y+1/2, z'                                                              
 '-x+1/2, y+1/2, -z+1/2'                                                        
 '-x, -y, -z'                                                                   
 'x, -y, z-1/2'                                                                 
 '-x+1/2, -y+1/2, -z'                                                           
 'x+1/2, -y+1/2, z-1/2'                                                         
                                                                                
_cell_length_a    16.9184                                                       
_cell_length_b     6.5230                                                       
_cell_length_c    17.2645                                                       
_cell_angle_alpha  90.000                                                       
_cell_angle_beta  111.822                                                       
_cell_angle_gamma  90.000                                                       
                                                                                
_shelx_F_squared_multiplier     1.000                                           
                                                                                
loop_                                                                           
 _refln_index_h                                                                 
 _refln_index_k                                                                 
 _refln_index_l                                                                 
 _refln_F_squared_calc                                                          
 _refln_F_squared_meas                                                          
 _refln_F_squared_sigma                                                         
 _refln_observed_status                                                         
   2   0   0       1689.20       1884.00        47.97 o                         
   4   0   0          4.43         34.58         3.37 o                         
   6   0   0      12398.71      12424.42       269.85 o                         
   8   0   0       1220.42       1273.93        31.74 o                         
  10   0   0         47.15         39.62         8.21 o                         
  12   0   0        602.60        627.45        28.24 o                         
  14   0   0       1246.59       1163.49        46.98 o                         
  16   0   0        203.27        260.36        22.39 o                         
  18   0   0         22.08         15.49        12.23 o                         
  20   0   0         19.24         24.92        15.06 o                         
   1   1   0       2628.90       2507.71        31.71 o                         
   3   1   0      10824.65      10510.19       137.06 o                         
   5   1   0       1200.35       1114.28        16.94 o                         
   7   1   0        410.86        408.36        16.63 o                         
   9   1   0        828.93        957.36        41.13 o                         
  11   1   0        102.13        101.78         8.35 o                         
  13   1   0        201.42        200.36        11.94 o                         
  15   1   0        416.99        437.72        21.29 o                         
  17   1   0        228.59        218.11        11.76 o                         
  19   1   0          8.10          3.85         7.79 o                         
   0   2   0       5044.26       5221.50        86.18 o                         
   2   2   0       5833.51       6041.88        87.81 o                         
   4   2   0       2323.55       2273.80        31.19 o                         
   6   2   0      10778.70      11352.72       156.45 o                         
   8   2   0        920.85        834.94        18.62 o                         
  10   2   0         11.51          4.26         3.60 o                         
  12   2   0        774.88        730.24        18.44 o                         
  14   2   0         13.67          8.33         5.00 o                         
  16   2   0          2.62          5.31         5.91 o                         
  18   2   0        289.27        271.58        24.76 o                         
  20   2   0          4.29         11.99         9.19 o                         
   1   3   0        592.07        649.79        10.80 o                         
   3   3   0       1358.31       1495.65        23.77 o                         
   5   3   0       1323.87       1480.36        29.72 o                         
   7   3   0        831.54        937.75        18.65 o                         
   9   3   0        468.24        485.88        21.61 o                         
  11   3   0          1.12         -2.20         4.48 o                         
  13   3   0         76.50         99.12        12.04 o                         
  15   3   0        222.83        210.79        12.88 o                         
  17   3   0          1.53         -6.46         6.46 o                         
  19   3   0          6.01         -7.93         8.66 o                         
   0   4   0         41.59         59.89         7.13 o                         
   2   4   0        855.98        874.44        16.19 o                         
   4   4   0        143.44        167.93         8.48 o                         
   6   4   0         18.11          5.93         3.53 o                         
   8   4   0          1.98         -1.53         3.81 o                         
  10   4   0        138.56        166.52        10.11 o                         
  12   4   0        268.46        237.18        14.29 o                         
  14   4   0          3.86          6.09         6.52 o                         
  16   4   0          9.87          0.85         9.48 o                         
  18   4   0          3.58          0.79        10.15 o                         
   1   5   0        111.72        130.17         7.90 o                         
   3   5   0        105.26        109.10         6.93 o                         
   5   5   0          2.25         -3.27         3.27 o                         
   7   5   0          5.92          4.36         4.11 o                         
   9   5   0         98.79         87.06         7.99 o                         
  11   5   0         17.93          7.64         6.38 o                         
  13   5   0          1.96         14.68         6.31 o                         
  15   5   0         56.32         53.62         9.28 o                         
   0   6   0          2.07         -1.58         4.94 o                         
   2   6   0        603.56        593.39        17.14 o                         
   4   6   0         25.27         22.99         5.65 o                         
   6   6   0         24.34         28.12         7.59 o                         
   8   6   0        163.57        169.98        10.87 o                         
  10   6   0         11.81          8.48         6.24 o                         
  12   6   0         24.33         28.07         8.28 o                         
  14   6   0        141.81        170.11        15.12 o                         
   1   7   0         16.54         13.39         9.72 o                         
   3   7   0          4.35          6.96         7.34 o                         
   5   7   0          7.60          3.53         6.51 o                         
   7   7   0        133.33        148.50        11.18 o                         
   9   7   0         73.53         84.90        10.19 o                         
  11   7   0         57.58         36.50        10.52 o                         
   0   8   0          9.03         36.87        17.13 o                         
   2   8   0          5.15         11.46        10.79 o                         
   4   8   0         63.22         74.08        10.99 o                         
   6   8   0         80.89         85.82        10.26 o                         
 -19   1   1         74.73         95.41         9.50 o                         
 -17   1   1          5.98          5.84         5.89 o                         
 -15   1   1         66.58         54.35         7.17 o                         
 -13   1   1         29.66         24.37         6.29 o                         
 -11   1   1       1512.54       1640.64        41.33 o                         
  -9   1   1        130.71        174.42        11.20 o                         
  -7   1   1          1.94          3.24         2.24 o                         
  -5   1   1       6504.19       6532.74        95.10 o                         
  -3   1   1       4572.16       4603.91        63.56 o                         
  -1   1   1       2000.54       1982.09        24.20 o                         
   1   1   1      16289.51      15788.93       205.27 o                         
   3   1   1      49662.38      47790.36       728.85 o                         
   5   1   1        897.97        970.21        15.15 o                         
   7   1   1        371.87        444.52         9.28 o                         
   9   1   1       4309.15       4416.73        89.16 o                         
  11   1   1         93.73         94.52         8.98 o                         
  13   1   1        136.71        138.43         9.12 o                         
  15   1   1        874.45        877.20        22.23 o                         
  17   1   1         35.75         39.09         7.14 o                         
  19   1   1         86.12        123.66        13.72 o                         
 -20   2   1         29.74         29.79         9.36 o                         
 -18   2   1        118.63        132.80        10.24 o                         
 -16   2   1        102.21         82.60         8.13 o                         
 -14   2   1          0.91         -4.33         4.33 o                         
 -12   2   1         32.68         37.91         5.37 o                         
 -10   2   1        205.85        213.95        12.97 o                         
  -8   2   1       3237.84       3485.10        56.01 o                         
  -6   2   1       3925.95       4206.48        62.50 o                         
  -4   2   1          4.37         10.89         1.85 o                         
  -2   2   1         15.98         34.71         1.95 o                         
   0   2   1       1231.64       1354.79        16.15 o                         
   2   2   1       1622.25       1532.96        22.28 o                         
   4   2   1         51.05         75.30         3.84 o                         
   6   2   1       6076.01       5957.38        93.19 o                         
   8   2   1        274.36        301.72         9.40 o                         
  10   2   1        632.59        622.02        15.57 o                         
  12   2   1         10.18          9.34         6.39 o                         
  14   2   1          3.71          2.40         5.03 o                         
  16   2   1         45.87         29.40         6.62 o                         
  18   2   1         76.98         80.25         9.25 o                         
 -19   3   1         15.04          2.45         8.37 o                         
 -17   3   1          0.35         -1.48         6.87 o                         
 -15   3   1        328.34        320.87        18.17 o                         
 -13   3   1         20.51         16.28         5.70 o                         
 -11   3   1        189.61        190.67        13.54 o                         
  -9   3   1        446.77        455.17        13.99 o                         
  -7   3   1        376.93        392.22         9.99 o                         
  -5   3   1          2.60          0.72         2.24 o                         
  -3   3   1       6741.92       6740.21        82.04 o                         
  -1   3   1        545.92        562.91         8.57 o                         
   1   3   1          0.14         -0.16         1.40 o                         
   3   3   1        228.67        232.54         5.25 o                         
   5   3   1         32.21         25.71         2.97 o                         
   7   3   1          1.23         -0.57         3.73 o                         
   9   3   1        495.46        510.02        17.74 o                         
  11   3   1          1.02          4.60         4.45 o                         
  13   3   1         58.98         72.31         6.98 o                         
  15   3   1         17.55         16.14         6.10 o                         
  17   3   1        107.87         93.28         9.45 o                         
  19   3   1         14.41         32.71        20.77 o                         
 -18   4   1         14.21          9.70         9.07 o                         
 -16   4   1         77.13         82.66         9.75 o                         
 -14   4   1         57.42         60.21         8.32 o                         
 -12   4   1        612.37        514.59        17.24 o                         
 -10   4   1        266.52        250.04        10.57 o                         
  -8   4   1         72.49         91.72         5.89 o                         
  -6   4   1        227.61        288.44         8.23 o                         
  -4   4   1         95.02         97.86         5.42 o                         
  -2   4   1          0.18         -0.28         2.59 o                         
   0   4   1       1047.44       1021.45        16.57 o                         
   2   4   1        104.24        117.60         5.96 o                         
   4   4   1        983.76       1007.49        20.00 o                         
   6   4   1         57.78         40.56         4.40 o                         
   8   4   1       1079.47       1020.40        21.10 o                         
  10   4   1          6.58         -4.49         4.49 o                         
  12   4   1         18.18         20.83         6.25 o                         
  14   4   1          0.43          7.37         6.43 o                         
  16   4   1          3.15         10.37         8.33 o                         
 -17   5   1         61.15         98.38        11.54 o                         
 -15   5   1         57.39         73.51         8.91 o                         
 -13   5   1          1.76          9.61         6.13 o                         
 -11   5   1         12.37         17.30         5.52 o                         
  -9   5   1        255.56        220.19        10.42 o                         
  -7   5   1         30.10         37.63         5.16 o                         
  -5   5   1         15.01          6.86         4.18 o                         
  -3   5   1         52.56         63.02         4.75 o                         
  -1   5   1        176.15        162.69         7.49 o                         
   1   5   1       1956.09       1829.48        35.90 o                         
   3   5   1         57.27         50.95         5.59 o                         
   5   5   1        499.28        437.24        12.42 o                         
   7   5   1         20.48          7.21         5.67 o                         
   9   5   1         18.25         12.66         5.87 o                         
  11   5   1         23.25         16.59         6.47 o                         
  13   5   1          8.10          0.59         6.78 o                         
  15   5   1        114.29        105.35        13.09 o                         
 -14   6   1        245.22        269.97        17.80 o                         
 -12   6   1         19.83         23.80         7.62 o                         
 -10   6   1         38.11         20.97         7.05 o                         
  -8   6   1          9.61         16.95         6.08 o                         
  -6   6   1        229.76        182.10        19.61 o                         
  -4   6   1         59.12         65.87         8.61 o                         
  -2   6   1         57.30         64.99         7.09 o                         
   0   6   1        313.06        290.31        11.22 o                         
   2   6   1         87.96         69.37         6.75 o                         
   4   6   1         21.23         16.05         5.07 o                         
   6   6   1          9.41          8.81         5.33 o                         
   8   6   1          0.96          1.45         5.90 o                         
  10   6   1         41.22         52.70         8.04 o                         
  12   6   1          3.20          2.75         8.43 o                         
  14   6   1        199.35        226.03        17.44 o                         
 -11   7   1         39.36         42.00         9.87 o                         
  -9   7   1         24.68         33.64         8.43 o                         
  -7   7   1         37.67         55.06         8.30 o                         
  -5   7   1          2.73          3.69         6.27 o                         
  -3   7   1         64.06         63.13         9.28 o                         
  -1   7   1         20.09         25.27         9.72 o                         
   1   7   1          0.13          6.04        15.84 o                         
   3   7   1         45.81         45.85        11.91 o                         
   5   7   1          3.15          5.24         6.55 o                         
   7   7   1         39.99         54.16         8.54 o                         
   9   7   1         75.34        108.34        10.79 o                         
  11   7   1        195.24        270.67        18.02 o                         
  -6   8   1         39.78         40.04        10.30 o                         
  -4   8   1         62.99         38.80        11.05 o                         
  -2   8   1         57.64         63.46        13.31 o                         
   0   8   1          7.56         -2.32        13.24 o                         
   2   8   1         56.74         57.89        13.57 o                         
   4   8   1          0.00         -8.30         8.30 o                         
   6   8   1         93.16        117.49        14.99 o                         
 -20   0   2         10.93         -0.25        15.60 o                         
 -18   0   2         77.41         77.95        34.79 o                         
 -16   0   2          3.25         12.20        14.28 o                         
 -14   0   2        471.24        383.99        44.14 o                         
 -12   0   2         50.63         66.13        10.05 o                         
 -10   0   2         14.71          6.66         5.24 o                         
  -8   0   2         52.36         72.65         5.48 o                         
  -6   0   2        610.86        633.69        16.35 o                         
  -4   0   2       6543.93       6490.53       140.82 o                         
  -2   0   2       9375.96       9319.22       179.71 o                         
   0   0   2       1322.86       1442.29        22.44 o                         
   2   0   2      28035.23      26359.27       507.98 o                         
   4   0   2      14030.60      13842.25       317.17 o                         
   6   0   2       2195.86       2413.39        68.55 o                         
   8   0   2        200.42        218.04        14.87 o                         
  10   0   2        669.58        726.06        30.83 o                         
  12   0   2        188.67        204.11        35.57 o                         
  14   0   2        138.91        164.11        16.63 o                         
  16   0   2       1307.42       1232.03        52.01 o                         
  18   0   2        281.07        286.28        25.87 o                         
 -21   1   2          0.68         -2.15        13.09 o                         
 -19   1   2         36.10         31.29         7.57 o                         
 -17   1   2         45.00         43.56         7.84 o                         
 -15   1   2          0.00         -4.98         4.98 o                         
 -13   1   2         33.31         28.83         5.59 o                         
 -11   1   2         24.65         13.43         4.94 o                         
  -9   1   2         19.72          9.77         2.90 o                         
  -7   1   2        738.61        866.57        18.51 o                         
  -5   1   2       2735.36       2867.16        45.14 o                         
  -3   1   2         54.93         53.34         3.52 o                         
  -1   1   2      15367.97      14031.12       191.42 o                         
   1   1   2      15002.79      14696.72       183.01 o                         
   3   1   2       1900.72       2002.55        26.07 o                         
   5   1   2       1688.38       1814.23        28.19 o                         
   7   1   2       2034.36       1917.43        40.57 o                         
   9   1   2        769.84        740.75        34.95 o                         
  11   1   2          6.44         -4.35         4.35 o                         
  13   1   2        220.03        238.82        11.73 o                         
  15   1   2          7.45         13.26         6.27 o                         
  17   1   2        159.26        162.77        12.18 o                         
  19   1   2         71.90         77.68        10.81 o                         
 -20   2   2          6.05          0.68         7.31 o                         
 -18   2   2         45.18         42.28         8.86 o                         
 -16   2   2        305.93        310.55        13.59 o                         
 -14   2   2         79.96         73.50         6.79 o                         
 -12   2   2        165.71        158.76         8.12 o                         
 -10   2   2         57.00         71.74         6.00 o                         
  -8   2   2        764.81        817.13        16.53 o                         
  -6   2   2        313.07        398.21         7.89 o                         
  -4   2   2       1189.97       1368.13        20.78 o                         
  -2   2   2         80.90         81.47         2.51 o                         
   0   2   2         40.92         51.81         2.14 o                         
   2   2   2        143.29        145.44         3.92 o                         
   4   2   2       2049.48       2258.01        29.86 o                         
   6   2   2       3352.16       3351.67        62.06 o                         
   8   2   2        288.68        294.75         9.63 o                         
  10   2   2        361.54        353.23        13.55 o                         
  12   2   2        432.33        398.72        13.04 o                         
  14   2   2        433.15        424.87        17.40 o                         
  16   2   2         44.50         59.25         8.09 o                         
  18   2   2         22.82         25.09         9.10 o                         
 -19   3   2          2.40         -0.25         7.50 o                         
 -17   3   2         19.78         16.03         7.23 o                         
 -15   3   2         10.63          2.94         5.98 o                         
 -13   3   2         15.30          2.00         5.04 o                         
 -11   3   2         79.70         61.10         6.27 o                         
  -9   3   2        450.70        468.91        12.83 o                         
  -7   3   2        593.83        592.72        12.18 o                         
  -5   3   2       5443.96       5689.20       125.40 o                         
  -3   3   2       2533.71       2830.14        34.35 o                         
  -1   3   2       2318.29       2417.95        29.48 o                         
   1   3   2       2011.44       1972.76        26.38 o                         
   3   3   2        586.51        600.47        10.03 o                         
   5   3   2        192.23        214.76         8.11 o                         
   7   3   2       2354.71       2327.12        49.30 o                         
   9   3   2       2228.08       2091.44        74.47 o                         
  11   3   2        956.49        922.19        22.18 o                         
  13   3   2        102.86         96.15         7.69 o                         
  15   3   2        141.53        136.77         9.66 o                         
  17   3   2         69.85         60.28        11.83 o                         
 -18   4   2        122.90        136.37        12.27 o                         
 -16   4   2         23.99         31.07         8.89 o                         
 -14   4   2         28.12         50.95         7.62 o                         
 -12   4   2        150.71        117.14         8.72 o                         
 -10   4   2        119.95         93.85         6.85 o                         
  -8   4   2        143.02        129.25         6.17 o                         
  -6   4   2        167.78        141.27         6.43 o                         
  -4   4   2        188.94        186.72         6.27 o                         
  -2   4   2        632.82        685.01        16.86 o                         
   0   4   2       1471.07       1429.46        55.92 o                         
   2   4   2        133.89        119.08         5.59 o                         
   4   4   2        602.41        577.83        11.98 o                         
   6   4   2        166.54        163.65         7.77 o                         
   8   4   2        301.94        267.52         9.93 o                         
  10   4   2        197.68        192.28        11.77 o                         
  12   4   2        274.73        261.79        12.90 o                         
  14   4   2         42.88         26.91         7.29 o                         
  16   4   2         60.15         56.71        15.03 o                         
 -17   5   2         59.05         60.81         9.60 o                         
 -15   5   2         81.76         69.66         8.70 o                         
 -13   5   2         29.28         23.12         6.34 o                         
 -11   5   2        131.54        120.98         8.57 o                         
  -9   5   2         80.50         66.68         6.59 o                         
  -7   5   2        520.53        584.90        15.41 o                         
  -5   5   2         99.50        115.08         7.57 o                         
  -3   5   2          3.30          3.04         2.90 o                         
  -1   5   2        158.26        173.80         6.39 o                         
   1   5   2          0.15         -3.48         3.48 o                         
   3   5   2        295.91        318.43        12.00 o                         
   5   5   2         10.38          2.17         4.61 o                         
   7   5   2         31.21         33.89         6.08 o                         
   9   5   2        112.89        120.36        11.33 o                         
  11   5   2         26.09         27.09         7.36 o                         
  13   5   2          3.36          8.39         8.46 o                         
  15   5   2         13.13         11.71         9.54 o                         
 -14   6   2         12.58         20.58        11.35 o                         
 -12   6   2          5.53         -3.10         6.64 o                         
 -10   6   2         21.30         29.34         7.04 o                         
  -8   6   2          4.50          9.61         7.04 o                         
  -6   6   2         16.24         30.57         6.16 o                         
  -4   6   2          3.00         -1.38         4.92 o                         
  -2   6   2        142.96        150.83         7.32 o                         
   0   6   2        212.62        185.14        10.64 o                         
   2   6   2        122.67        141.81         9.80 o                         
   4   6   2         27.13         30.62         5.59 o                         
   6   6   2          9.16          9.50         5.24 o                         
   8   6   2          3.51          0.10         5.93 o                         
  10   6   2          0.40         -0.60         8.77 o                         
  12   6   2         16.97         19.79         9.33 o                         
 -11   7   2        116.94        123.56        13.39 o                         
  -9   7   2        100.11         94.88         9.93 o                         
  -7   7   2         31.00         34.73         7.73 o                         
  -5   7   2        357.40        349.99        18.08 o                         
  -3   7   2        218.82        171.21        12.02 o                         
  -1   7   2          7.04          2.87         8.94 o                         
   1   7   2          4.49          0.69        11.42 o                         
   3   7   2         13.95         24.80         8.57 o                         
   5   7   2          1.43          1.89         5.65 o                         
   7   7   2         57.28         75.82         9.39 o                         
   9   7   2        112.45        145.37        11.92 o                         
  11   7   2          0.85         10.94        10.17 o                         
  -8   8   2          4.63        -15.58        19.73 o                         
  -6   8   2          2.14         18.23         9.95 o                         
  -4   8   2          3.36          6.50        12.20 o                         
  -2   8   2          1.17         11.94        15.58 o                         
   0   8   2         14.55          9.87        10.83 o                         
   2   8   2         21.64         40.15        13.08 o                         
   4   8   2         52.33         74.62        13.34 o                         
   6   8   2         77.68         78.44        12.13 o                         
 -21   1   3         39.83         53.81         9.51 o                         
 -19   1   3        108.67        133.68        13.73 o                         
 -17   1   3         24.36         37.86         7.94 o                         
 -15   1   3         16.96         12.14         5.54 o                         
 -13   1   3        349.21        311.47        12.29 o                         
 -11   1   3         33.35         50.12         5.06 o                         
  -9   1   3         18.69         24.21         3.29 o                         
  -7   1   3       2022.21       1934.15        31.54 o                         
  -5   1   3         65.37         58.59         2.45 o                         
  -3   1   3        478.62        436.58         7.97 o                         
  -1   1   3       2858.96       2990.64        41.51 o                         
   1   1   3        268.07        300.16         5.48 o                         
   3   1   3        238.71        256.37         6.40 o                         
   5   1   3       3257.37       3460.92        76.16 o                         
   7   1   3         61.07         55.31         4.86 o                         
   9   1   3        293.72        305.25        23.31 o                         
  11   1   3        118.82        131.09         8.20 o                         
  13   1   3          0.02          4.03         4.97 o                         
  15   1   3          0.92         -5.80         5.80 o                         
  17   1   3        127.45        170.86        12.41 o                         
  19   1   3         78.33         83.90        17.55 o                         
 -20   2   3          0.16          7.14         8.21 o                         
 -18   2   3         69.96         85.26         9.43 o                         
 -16   2   3         50.75         84.07        10.18 o                         
 -14   2   3          0.47          2.45         4.95 o                         
 -12   2   3        626.88        704.72        39.94 o                         
 -10   2   3        434.43        398.96        10.38 o                         
  -8   2   3         89.07        100.34         4.50 o                         
  -6   2   3        124.70        164.78         6.54 o                         
  -4   2   3       8651.55       8877.14       121.90 o                         
  -2   2   3        443.77        489.84         7.28 o                         
   0   2   3        704.74        740.57         9.84 o                         
   2   2   3          0.21          2.50         1.38 o                         
   4   2   3       5540.06       5547.36        74.01 o                         
   6   2   3        143.22        151.82         8.73 o                         
   8   2   3        875.21        889.04        19.90 o                         
  10   2   3       2416.05       2362.27        46.42 o                         
  12   2   3        357.07        336.96        13.90 o                         
  14   2   3        126.00        134.56         8.81 o                         
  16   2   3        139.19        142.79        10.23 o                         
  18   2   3         11.68          5.19         9.48 o                         
 -19   3   3         12.07         15.63         8.39 o                         
 -17   3   3        130.47        131.62        13.06 o                         
 -15   3   3         37.40         40.80         7.10 o                         
 -13   3   3        687.56        613.73        18.45 o                         
 -11   3   3        158.56        181.22         9.53 o                         
  -9   3   3         78.18        101.02         6.06 o                         
  -7   3   3        238.54        214.37         6.64 o                         
  -5   3   3       2458.82       2516.32        38.37 o                         
  -3   3   3        199.28        187.33         4.57 o                         
  -1   3   3        273.58        333.78         6.44 o                         
   1   3   3        876.52        883.34        13.00 o                         
   3   3   3        138.67        131.01         3.99 o                         
   5   3   3       1441.33       1467.36        31.77 o                         
   7   3   3        667.02        628.00        18.30 o                         
   9   3   3        133.29        168.26         8.19 o                         
  11   3   3         61.19         58.40         6.13 o                         
  13   3   3         46.03         37.10         6.18 o                         
  15   3   3        112.15         99.65         8.88 o                         
  17   3   3         29.46         15.55        10.04 o                         
 -18   4   3          4.00          6.87        10.24 o                         
 -16   4   3         35.87         26.60         7.83 o                         
 -14   4   3         93.38         90.64         8.84 o                         
 -12   4   3        491.14        467.05        17.49 o                         
 -10   4   3        529.94        454.73        15.12 o                         
  -8   4   3        104.63        104.83         6.38 o                         
  -6   4   3        423.59        439.03        10.19 o                         
  -4   4   3         35.80         42.92         3.50 o                         
  -2   4   3       1265.49       1282.57        23.57 o                         
   0   4   3        100.44        119.85         5.57 o                         
   2   4   3       2528.54       2437.36        45.68 o                         
   4   4   3          3.68          1.71         2.18 o                         
   6   4   3         14.07         21.08         3.49 o                         
   8   4   3         14.17         20.75         4.69 o                         
  10   4   3        423.61        405.34        16.62 o                         
  12   4   3        318.06        312.83        15.90 o                         
  14   4   3         38.01         62.01        11.97 o                         
  16   4   3         34.12         23.58        11.67 o                         
 -17   5   3          1.10          7.79         8.41 o                         
 -15   5   3          1.07          5.73         6.35 o                         
 -13   5   3        222.14        223.45        12.64 o                         
 -11   5   3          6.67         18.46         5.56 o                         
  -9   5   3        297.39        254.47        12.69 o                         
  -7   5   3         22.27         13.86         4.46 o                         
  -5   5   3         62.22         75.68         7.66 o                         
  -3   5   3         20.77         11.58         3.12 o                         
  -1   5   3        107.44         90.35         5.79 o                         
   1   5   3       3037.08       2948.85        56.30 o                         
   3   5   3       1258.72       1251.68        25.00 o                         
   5   5   3        289.53        257.16        11.64 o                         
   7   5   3          1.97          0.73         4.83 o                         
   9   5   3         25.63         18.57         5.82 o                         
  11   5   3          0.28          8.89         7.91 o                         
  13   5   3         17.01         15.85         8.62 o                         
  15   5   3         80.22         54.96        13.53 o                         
 -14   6   3          7.61          9.21         7.80 o                         
 -12   6   3         39.82         28.35         6.93 o                         
 -10   6   3          9.68          1.07         5.93 o                         
  -8   6   3         79.78         60.43         7.30 o                         
  -6   6   3        457.16        411.44        27.75 o                         
  -4   6   3          0.84         -3.63         3.63 o                         
  -2   6   3        632.31        621.03        37.64 o                         
   0   6   3        389.19        374.64        22.11 o                         
   2   6   3        584.31        546.88        18.73 o                         
   4   6   3          1.13         -2.06         7.01 o                         
   6   6   3         78.09         91.83         7.54 o                         
   8   6   3         72.54         76.08         9.04 o                         
  10   6   3        122.67        151.84        13.49 o                         
  12   6   3          2.94          9.99         9.43 o                         
 -11   7   3         15.70         20.54         9.83 o                         
  -9   7   3          0.41          2.46         8.06 o                         
  -7   7   3         34.48         19.86         8.42 o                         
  -5   7   3        113.99        109.79        12.88 o                         
  -3   7   3          4.07          7.21         6.81 o                         
  -1   7   3        490.46        438.19        42.10 o                         
   1   7   3          1.10          1.01         8.61 o                         
   3   7   3         51.22         62.25         7.96 o                         
   5   7   3        101.22        103.62         9.82 o                         
   7   7   3         81.02         91.17        10.03 o                         
   9   7   3        256.91        284.10        20.62 o                         
  -8   8   3         68.29         65.31        26.48 o                         
  -6   8   3          0.43          9.40         9.25 o                         
  -4   8   3         78.55         60.53        15.37 o                         
  -2   8   3         53.60         68.54        21.81 o                         
   0   8   3          1.22         12.98        16.62 o                         
   2   8   3         92.54         99.25        18.21 o                         
   4   8   3        169.34        193.90        19.07 o                         
 -20   0   4        200.66        194.77        17.50 o                         
 -18   0   4         71.99         96.33        20.25 o                         
 -16   0   4        630.46        617.72        30.31 o                         
 -14   0   4         13.81          6.04        11.68 o                         
 -12   0   4         99.56        107.26        11.46 o                         
 -10   0   4        625.93        563.93        16.28 o                         
  -8   0   4         94.46         91.92         6.07 o                         
  -6   0   4       3903.37       3785.09        96.03 o                         
  -4   0   4      24577.16      22502.05       641.40 o                         
  -2   0   4       7327.91       7130.98       138.19 o                         
   0   0   4       1361.99       1312.07        22.70 o                         
   2   0   4      19232.43      19489.51       375.94 o                         
   4   0   4        667.78        701.25        21.77 o                         
   6   0   4        230.69        221.03        10.12 o                         
   8   0   4         38.20         45.17         5.07 o                         
  10   0   4        190.97        179.77        10.38 o                         
  12   0   4        122.72        108.92         9.12 o                         
  14   0   4         10.54         -0.15         9.09 o                         
  16   0   4          6.57         11.06        11.89 o                         
  18   0   4        118.47        108.31        19.08 o                         
 -21   1   4         72.00         84.36        10.06 o                         
 -19   1   4          2.58         11.60         7.28 o                         
 -17   1   4         92.33         98.07        11.83 o                         
 -15   1   4         56.06         72.41         8.80 o                         
 -13   1   4        840.19        869.70        22.57 o                         
 -11   1   4        408.94        408.03        10.50 o                         
  -9   1   4        846.69        912.24        21.31 o                         
  -7   1   4        238.33        239.57         5.58 o                         
  -5   1   4        148.10        162.11         4.31 o                         
  -3   1   4         17.21         10.23         1.96 o                         
  -1   1   4       1329.44       1299.48        18.74 o                         
   1   1   4          0.59          0.19         1.31 o                         
   3   1   4          3.95          3.32         1.53 o                         
   5   1   4        239.46        219.65         7.00 o                         
   7   1   4          0.05          0.07         3.11 o                         
   9   1   4          2.39          1.44         3.49 o                         
  11   1   4        791.15        782.45        25.17 o                         
  13   1   4          2.74         -4.75         4.75 o                         
  15   1   4        316.32        300.20        17.71 o                         
  17   1   4          5.98         -2.55         7.65 o                         
 -20   2   4         36.63         13.31         8.09 o                         
 -18   2   4          2.03         -4.64         5.89 o                         
 -16   2   4          2.40         -5.29         5.29 o                         
 -14   2   4         45.97         30.07         5.86 o                         
 -12   2   4         53.35         53.56         5.79 o                         
 -10   2   4       1853.19       1901.13        37.10 o                         
  -8   2   4        288.11        288.04         7.16 o                         
  -6   2   4        197.93        170.05         4.54 o                         
  -4   2   4        208.40        185.78         4.95 o                         
  -2   2   4       1007.59        985.23        13.15 o                         
   0   2   4        101.19        105.21         2.60 o                         
   2   2   4        603.19        515.14         7.75 o                         
   4   2   4        352.02        346.25         7.22 o                         
   6   2   4        156.94        166.38         6.64 o                         
   8   2   4         73.23         64.73         5.05 o                         
  10   2   4        182.57        181.28        11.08 o                         
  12   2   4         30.78         35.06         5.48 o                         
  14   2   4         32.77         31.08         6.25 o                         
  16   2   4         70.66         60.99        13.04 o                         
  18   2   4         17.14          9.73        10.76 o                         
 -19   3   4          5.91          6.36         7.83 o                         
 -17   3   4        212.49        186.42        12.06 o                         
 -15   3   4        138.85        145.30        10.09 o                         
 -13   3   4          9.69         12.95         5.34 o                         
 -11   3   4         26.41         25.81         7.16 o                         
  -9   3   4          3.76          0.79         2.93 o                         
  -7   3   4       1933.75       1977.73        32.88 o                         
  -5   3   4          0.88          4.39         2.09 o                         
  -3   3   4        131.51        168.00         4.30 o                         
  -1   3   4        196.44        201.12         4.47 o                         
   1   3   4        134.21        116.94         3.98 o                         
   3   3   4         32.79         52.81         3.14 o                         
   5   3   4        846.51        820.16        18.04 o                         
   7   3   4         17.44         25.54         4.32 o                         
   9   3   4         58.53         57.06         6.21 o                         
  11   3   4        457.99        437.04        15.47 o                         
  13   3   4        620.74        565.71        33.83 o                         
  15   3   4          8.22          0.48         8.67 o                         
  17   3   4         11.70          0.57        10.64 o                         
 -18   4   4         26.11         38.36        10.16 o                         
 -16   4   4         38.25         41.00         7.20 o                         
 -14   4   4          0.80          3.38         5.10 o                         
 -12   4   4         74.50         68.24         6.38 o                         
 -10   4   4        195.01        218.31         8.55 o                         
  -8   4   4         54.11         63.73         4.85 o                         
  -6   4   4          0.42         -2.38         2.38 o                         
  -4   4   4         34.16         38.59         3.23 o                         
  -2   4   4       1416.64       1406.01        25.43 o                         
   0   4   4          0.58          1.45         2.91 o                         
   2   4   4        509.43        519.27        11.43 o                         
   4   4   4       2012.01       2059.59        36.72 o                         
   6   4   4        290.86        283.33         9.46 o                         
   8   4   4         79.40         60.29         6.97 o                         
  10   4   4        183.14        179.02        18.10 o                         
  12   4   4         49.70         56.21        11.42 o                         
  14   4   4          8.54          8.03         9.70 o                         
  16   4   4        291.44        285.78        22.01 o                         
 -17   5   4         35.42         43.41        10.66 o                         
 -15   5   4         28.47         45.19         7.49 o                         
 -13   5   4         58.48         38.81         6.57 o                         
 -11   5   4         51.89         55.92         6.57 o                         
  -9   5   4          1.00          0.32         4.22 o                         
  -7   5   4         33.08         23.77         4.18 o                         
  -5   5   4        342.31        342.44        14.27 o                         
  -3   5   4         67.59         62.01         4.71 o                         
  -1   5   4        416.16        432.66        13.69 o                         
   1   5   4         86.90         76.76         5.87 o                         
   3   5   4        231.06        223.35         9.57 o                         
   5   5   4        179.90        179.66        12.50 o                         
   7   5   4          1.41         14.90         5.25 o                         
   9   5   4        115.65        137.70        14.05 o                         
  11   5   4          1.53        -10.12        10.12 o                         
  13   5   4          0.50          2.41         9.25 o                         
 -14   6   4          5.35         18.04         9.33 o                         
 -12   6   4         60.33         76.12         8.93 o                         
 -10   6   4         48.45         49.93         6.85 o                         
  -8   6   4        150.36        184.95        10.45 o                         
  -6   6   4        254.43        233.43        11.32 o                         
  -4   6   4         26.89         35.36         7.06 o                         
  -2   6   4        471.96        457.60        18.36 o                         
   0   6   4        124.03        136.23         9.89 o                         
   2   6   4         95.72         80.87         8.38 o                         
   4   6   4        947.11        945.36        25.71 o                         
   6   6   4        162.63        172.76        10.97 o                         
   8   6   4          3.29          9.68         7.31 o                         
  10   6   4        294.60        323.70        18.91 o                         
  12   6   4        100.07        117.83        14.09 o                         
 -11   7   4        109.76        100.92        14.25 o                         
  -9   7   4          3.85         10.21         8.12 o                         
  -7   7   4         72.52         83.26        10.75 o                         
  -5   7   4         48.67         54.43        17.89 o                         
  -3   7   4          2.10          7.34        10.34 o                         
  -1   7   4         86.32         99.84        10.95 o                         
   1   7   4        200.98        196.07        13.63 o                         
   3   7   4         52.30         50.89         8.51 o                         
   5   7   4         22.99         35.26         9.51 o                         
   7   7   4        108.31        142.69        11.99 o                         
   9   7   4          3.28          5.03         8.14 o                         
  -8   8   4          0.75          3.12        20.25 o                         
  -6   8   4         79.49         93.20        12.28 o                         
  -4   8   4         16.63         44.08        18.69 o                         
  -2   8   4         53.38        105.93        24.40 o                         
   0   8   4          7.71         -4.15        18.17 o                         
   2   8   4          1.72          1.06        13.76 o                         
   4   8   4        108.89        125.66        16.88 o                         
 -21   1   5          0.01          1.28         8.82 o                         
 -19   1   5         93.12         82.95         9.32 o                         
 -17   1   5        562.57        617.60        19.62 o                         
 -15   1   5          3.91          0.78         4.66 o                         
 -13   1   5        112.05        111.92         7.50 o                         
 -11   1   5       1161.07       1178.38        24.44 o                         
  -9   1   5        155.02        151.85         5.17 o                         
  -7   1   5        612.43        641.35        11.29 o                         
  -5   1   5        100.37         65.81         3.16 o                         
  -3   1   5        330.15        262.11         5.70 o                         
  -1   1   5       4292.23       4257.18        56.33 o                         
   1   1   5       3968.29       3956.24        48.35 o                         
   3   1   5          1.26         11.25         2.94 o                         
   5   1   5       2336.37       2288.38        64.76 o                         
   7   1   5          0.97         -1.15         6.90 o                         
   9   1   5         75.62         78.98         5.96 o                         
  11   1   5        172.46        154.96        13.42 o                         
  13   1   5         48.24         63.16        12.66 o                         
  15   1   5          3.85         -1.48         7.60 o                         
  17   1   5         61.86         70.61        11.18 o                         
 -20   2   5         61.66         61.95         9.74 o                         
 -18   2   5          3.09         -5.99         5.99 o                         
 -16   2   5        105.18         94.20        10.82 o                         
 -14   2   5        457.41        440.34        17.54 o                         
 -12   2   5         22.23         15.98         3.91 o                         
 -10   2   5        235.15        202.95         7.31 o                         
  -8   2   5        423.64        407.80         9.75 o                         
  -6   2   5        486.66        496.77        10.73 o                         
  -4   2   5       5510.59       5385.25        74.72 o                         
  -2   2   5        123.85        168.53         3.89 o                         
   0   2   5         91.16        117.19         2.96 o                         
   2   2   5       2569.91       2462.82        35.74 o                         
   4   2   5        499.92        541.53        10.58 o                         
   6   2   5        405.73        423.56         9.95 o                         
   8   2   5         19.42         24.28         4.60 o                         
  10   2   5        263.89        297.93        12.37 o                         
  12   2   5        379.68        394.68        26.49 o                         
  14   2   5        166.54        177.85        19.81 o                         
  16   2   5          3.66         -8.48         8.48 o                         
 -19   3   5         62.70         64.81        11.32 o                         
 -17   3   5         50.74         49.55         7.83 o                         
 -15   3   5         13.40         16.23         5.87 o                         
 -13   3   5        172.49        162.91        11.49 o                         
 -11   3   5        557.66        527.59        15.35 o                         
  -9   3   5        231.03        225.61         9.22 o                         
  -7   3   5         65.12         67.30         3.50 o                         
  -5   3   5       1592.16       1729.33        33.82 o                         
  -3   3   5        546.64        607.65        19.12 o                         
  -1   3   5          8.47         19.71         2.33 o                         
   1   3   5         63.69         49.93         2.60 o                         
   3   3   5        143.32        158.06         6.92 o                         
   5   3   5         82.48         83.07         5.23 o                         
   7   3   5       1940.51       1929.64        38.05 o                         
   9   3   5         43.29         34.51         5.34 o                         
  11   3   5        402.15        348.53        14.73 o                         
  13   3   5         98.23         80.68        10.89 o                         
  15   3   5          3.38          0.35         9.29 o                         
  17   3   5        124.49         73.84        18.35 o                         
 -18   4   5          9.09          0.56         7.05 o                         
 -16   4   5         52.36         45.06         6.97 o                         
 -14   4   5         10.75         15.34         5.37 o                         
 -12   4   5        429.70        422.03        14.16 o                         
 -10   4   5         77.71         78.17         5.28 o                         
  -8   4   5        102.37         92.78         6.01 o                         
  -6   4   5        643.89        656.48        13.00 o                         
  -4   4   5        808.62        854.71        20.18 o                         
  -2   4   5         11.46         16.63         3.07 o                         
   0   4   5         41.24         36.44         3.28 o                         
   2   4   5        189.83        181.87         6.43 o                         
   4   4   5       2998.87       2922.51        44.45 o                         
   6   4   5         99.06         91.66         6.78 o                         
   8   4   5        287.24        267.62        12.38 o                         
  10   4   5         95.31         83.54        11.07 o                         
  12   4   5         19.95         32.68        11.50 o                         
  14   4   5         26.57         32.91        11.97 o                         
 -17   5   5         58.99         90.82        12.26 o                         
 -15   5   5          5.85         -5.54         7.99 o                         
 -13   5   5          2.42          0.52         5.23 o                         
 -11   5   5         21.01         15.53         6.04 o                         
  -9   5   5          4.82          2.44         5.03 o                         
  -7   5   5          0.41         -2.90         2.90 o                         
  -5   5   5        171.27        172.99         6.48 o                         
  -3   5   5         10.01         10.10         2.01 o                         
  -1   5   5         26.64         26.39         6.84 o                         
   1   5   5       2653.41       2533.28        49.19 o                         
   3   5   5       1053.32       1007.99        23.03 o                         
   5   5   5       1141.03       1131.76        29.76 o                         
   7   5   5        274.03        269.91        13.86 o                         
   9   5   5         41.81         29.49         8.21 o                         
  11   5   5         64.10         49.99        15.25 o                         
  13   5   5        155.94        182.12        24.20 o                         
 -14   6   5         46.47         67.87        11.47 o                         
 -12   6   5          6.60          0.22         7.29 o                         
 -10   6   5         27.71         23.93         7.20 o                         
  -8   6   5         96.07         63.99         8.82 o                         
  -6   6   5         24.30         19.39         6.45 o                         
  -4   6   5         81.79         67.92         6.12 o                         
  -2   6   5        764.29        753.66        22.36 o                         
   0   6   5        465.61        439.34        16.42 o                         
   2   6   5        237.78        257.49        12.44 o                         
   4   6   5          4.06          5.83         5.98 o                         
   6   6   5         32.33         42.14         7.63 o                         
   8   6   5         10.73          6.17         6.89 o                         
  10   6   5        145.30        197.63        15.16 o                         
  12   6   5          0.60          7.98         9.66 o                         
 -11   7   5          1.25          5.95        10.06 o                         
  -9   7   5          7.96          8.38         8.84 o                         
  -7   7   5          5.00         13.49         8.21 o                         
  -5   7   5          5.40         20.98         9.75 o                         
  -3   7   5        181.98        219.13        21.48 o                         
  -1   7   5         10.35         17.63         8.69 o                         
   1   7   5         29.65          8.92        23.37 o                         
   3   7   5          1.11          1.38         7.68 o                         
   5   7   5         15.09         22.58         9.23 o                         
   7   7   5        648.90        754.94        28.25 o                         
   9   7   5         27.89         53.87        15.44 o                         
  -6   8   5          6.08          2.86        10.42 o                         
  -4   8   5        104.90         86.69        18.69 o                         
  -2   8   5         33.24         14.02        19.73 o                         
   0   8   5         79.42         66.46        22.85 o                         
   2   8   5          3.03          5.18        13.97 o                         
   4   8   5        155.91        178.58        19.05 o                         
 -22   0   6       1235.36       1162.30        53.21 o                         
 -20   0   6        381.53        369.20        30.74 o                         
 -18   0   6        129.08        121.92        12.97 o                         
 -16   0   6       1518.40       1399.29        86.49 o                         
 -14   0   6         43.18         66.77         8.22 o                         
 -12   0   6        127.49         93.23        10.42 o                         
 -10   0   6        258.56        253.56         9.88 o                         
  -8   0   6      16957.98      17723.29       343.14 o                         
  -6   0   6          0.44         -1.78         2.00 o                         
  -4   0   6       2423.28       2364.99        47.64 o                         
  -2   0   6       1340.09       1402.14        29.02 o                         
   0   0   6       1946.94       1715.77        29.46 o                         
   2   0   6         14.37          8.79         3.06 o                         
   4   0   6       3475.82       3612.11       111.74 o                         
   6   0   6        270.02        249.82        14.08 o                         
   8   0   6          9.64         17.99         7.84 o                         
  10   0   6         77.65         72.37        11.83 o                         
  12   0   6        317.93        321.05        24.00 o                         
  14   0   6          1.38        -17.39        17.39 o                         
  16   0   6         41.73         46.67        19.21 o                         
 -21   1   6          3.34         11.40         9.41 o                         
 -19   1   6         13.34         13.10         7.91 o                         
 -17   1   6        651.09        602.34        22.31 o                         
 -15   1   6        165.44        151.42        12.52 o                         
 -13   1   6          0.00          2.03         3.34 o                         
 -11   1   6       1131.11       1106.31        23.01 o                         
  -9   1   6         77.42         70.97         4.25 o                         
  -7   1   6       1021.52       1051.08        19.32 o                         
  -5   1   6       2256.49       2394.52        38.36 o                         
  -3   1   6        221.99        264.55         5.18 o                         
  -1   1   6        879.52        888.80        12.35 o                         
   1   1   6       2851.24       2936.64        36.52 o                         
   3   1   6       1909.81       1922.23        29.04 o                         
   5   1   6       1046.08       1063.63        22.06 o                         
   7   1   6        420.07        400.20        14.68 o                         
   9   1   6         77.92         82.56         8.28 o                         
  11   1   6        155.95        148.83        15.89 o                         
  13   1   6        136.24        143.65        12.43 o                         
  15   1   6         54.71         77.12        11.26 o                         
  17   1   6          0.42         -0.40         9.56 o                         
 -20   2   6        179.24        147.06        13.93 o                         
 -18   2   6         25.53         22.92         6.56 o                         
 -16   2   6        138.29        129.51        10.40 o                         
 -14   2   6       2180.99       2028.01        44.84 o                         
 -12   2   6        619.89        591.82        15.51 o                         
 -10   2   6       1181.55       1079.73        22.09 o                         
  -8   2   6        156.21        190.33         7.47 o                         
  -6   2   6         71.60         84.53         3.88 o                         
  -4   2   6        106.72        117.28         3.20 o                         
  -2   2   6        178.40        192.84         4.14 o                         
   0   2   6       1931.34       2040.79        27.10 o                         
   2   2   6         78.25        119.45         3.90 o                         
   4   2   6          3.46          1.12         2.45 o                         
   6   2   6         21.48         23.55         2.62 o                         
   8   2   6          6.68          4.67         2.94 o                         
  10   2   6       1295.66       1284.88        31.05 o                         
  12   2   6         27.53         26.23         6.57 o                         
  14   2   6          3.80          4.00         7.70 o                         
  16   2   6        102.70        101.67        13.11 o                         
 -19   3   6          6.59         14.86         9.08 o                         
 -17   3   6         30.01         20.84         6.88 o                         
 -15   3   6        197.96        170.18        10.49 o                         
 -13   3   6        329.07        322.18        11.33 o                         
 -11   3   6        371.28        390.77        10.20 o                         
  -9   3   6        783.81        737.43        14.90 o                         
  -7   3   6        694.58        702.97        16.12 o                         
  -5   3   6        390.67        399.10        10.46 o                         
  -3   3   6       1726.90       1733.63        27.13 o                         
  -1   3   6        807.19        918.71        15.79 o                         
   1   3   6          0.62          0.66         1.44 o                         
   3   3   6        166.69        193.03         5.85 o                         
   5   3   6        669.04        610.84        16.61 o                         
   7   3   6       1271.85       1218.85        25.61 o                         
   9   3   6        146.74        129.39         8.09 o                         
  11   3   6        536.48        620.52        22.85 o                         
  13   3   6        166.01        182.42        23.38 o                         
  15   3   6        147.90        161.37        14.79 o                         
 -18   4   6        212.79        208.34        19.33 o                         
 -16   4   6          4.36         -1.11         6.17 o                         
 -14   4   6          1.87          0.73         4.55 o                         
 -12   4   6          3.45          4.92         4.05 o                         
 -10   4   6        315.18        307.62         9.65 o                         
  -8   4   6         23.88         33.08         6.32 o                         
  -6   4   6         41.50         22.19         7.05 o                         
  -4   4   6          9.28          5.24         3.17 o                         
  -2   4   6        515.58        490.73        11.81 o                         
   0   4   6        325.80        356.78        12.03 o                         
   2   4   6         27.67         24.51         2.91 o                         
   4   4   6       1849.57       1754.24        29.85 o                         
   6   4   6       1453.68       1402.10        31.81 o                         
   8   4   6        401.70        397.71        25.56 o                         
  10   4   6        455.11        495.65        21.09 o                         
  12   4   6         17.52         18.72         9.08 o                         
  14   4   6         82.73         61.01        11.01 o                         
 -17   5   6         18.70          7.75         8.53 o                         
 -15   5   6          0.57         -9.94         9.94 o                         
 -13   5   6         35.32         48.42         7.60 o                         
 -11   5   6        270.39        269.36        13.10 o                         
  -9   5   6          9.08         14.04         5.29 o                         
  -7   5   6        109.39        137.49         7.93 o                         
  -5   5   6          9.96         20.93         5.39 o                         
  -3   5   6         17.60         13.42         5.36 o                         
  -1   5   6        411.68        427.94        48.37 o                         
   1   5   6         15.49         18.37         3.28 o                         
   3   5   6        178.97        169.32        12.99 o                         
   5   5   6        240.65        234.67        11.77 o                         
   7   5   6         74.17         80.71         9.42 o                         
   9   5   6          1.62         -1.77         7.19 o                         
  11   5   6         11.46          8.87         8.11 o                         
  13   5   6        187.31        194.96        18.92 o                         
 -14   6   6          2.51         -1.68         8.86 o                         
 -12   6   6         27.15         24.29         9.05 o                         
 -10   6   6         17.58         21.76         6.88 o                         
  -8   6   6         27.36         29.18         6.53 o                         
  -6   6   6         25.11         17.68        11.24 o                         
  -4   6   6          0.13          7.59         5.94 o                         
  -2   6   6          0.69         -6.26         6.26 o                         
   0   6   6          6.09          7.51         7.10 o                         
   2   6   6         17.41         17.33         6.26 o                         
   4   6   6         46.84         50.87         7.46 o                         
   6   6   6         19.38         22.65         6.90 o                         
   8   6   6        159.43        166.31        12.11 o                         
  10   6   6        168.72        186.77        15.83 o                         
 -11   7   6          3.71         -1.97        10.78 o                         
  -9   7   6         10.71         19.92        11.29 o                         
  -7   7   6          9.56         14.29         8.50 o                         
  -5   7   6          2.17          6.91         8.63 o                         
  -3   7   6          4.73          6.26         9.78 o                         
  -1   7   6         16.47         11.75        11.79 o                         
   1   7   6         32.43         16.94         9.73 o                         
   3   7   6          2.00          4.63         8.21 o                         
   5   7   6         25.07         27.41         9.60 o                         
   7   7   6          6.77          0.99         9.07 o                         
  -6   8   6         17.37         12.61        28.30 o                         
  -4   8   6          9.22          8.64        13.76 o                         
  -2   8   6          4.07         25.61        14.50 o                         
   0   8   6          0.65        -10.86        15.84 o                         
   2   8   6          0.25          0.29        13.74 o                         
 -21   1   7        780.59        848.48        33.75 o                         
 -19   1   7        684.09        669.72        27.52 o                         
 -17   1   7        215.13        250.74        22.32 o                         
 -15   1   7        742.13        663.20        21.54 o                         
 -13   1   7       1704.33       1747.53        34.97 o                         
 -11   1   7        591.56        595.31        21.54 o                         
  -9   1   7        776.66        768.12        16.69 o                         
  -7   1   7       3396.64       3544.24        65.23 o                         
  -5   1   7       5961.72       6548.62       108.58 o                         
  -3   1   7       2465.15       2388.81        35.91 o                         
  -1   1   7         45.98         41.16         2.76 o                         
   1   1   7         52.93         63.69         2.17 o                         
   3   1   7       2875.98       2858.35        45.63 o                         
   5   1   7        178.67        201.93         8.05 o                         
   7   1   7        772.14        882.90        21.89 o                         
   9   1   7         12.32          7.24         5.76 o                         
  11   1   7         91.32         94.68         9.97 o                         
  13   1   7        317.08        297.89        19.33 o                         
  15   1   7         27.14         22.86         9.79 o                         
 -20   2   7          4.47         -5.51         9.22 o                         
 -18   2   7          7.94          0.26         6.71 o                         
 -16   2   7        940.36        939.49        28.12 o                         
 -14   2   7        483.65        472.75        17.11 o                         
 -12   2   7        116.44        114.74         5.65 o                         
 -10   2   7        785.38        670.11        18.71 o                         
  -8   2   7        173.62        161.96         5.88 o                         
  -6   2   7        517.72        502.10        11.76 o                         
  -4   2   7        952.11       1004.45        17.86 o                         
  -2   2   7        105.63        142.69         3.66 o                         
   0   2   7       2283.41       2492.77        35.54 o                         
   2   2   7         84.75         90.72         3.29 o                         
   4   2   7         70.57         75.96         7.02 o                         
   6   2   7        704.54        707.69        15.35 o                         
   8   2   7        227.86        249.26        10.22 o                         
  10   2   7        265.21        253.01        11.47 o                         
  12   2   7        313.89        299.52        17.08 o                         
  14   2   7        183.57        187.05        14.91 o                         
  16   2   7        197.54        196.99        16.42 o                         
 -19   3   7         21.19         20.07         9.52 o                         
 -17   3   7         37.44         23.43         8.14 o                         
 -15   3   7        364.00        330.62        13.96 o                         
 -13   3   7          1.02          4.42         3.59 o                         
 -11   3   7       1402.32       1350.80        27.71 o                         
  -9   3   7        486.09        477.54        13.59 o                         
  -7   3   7         28.51          7.92         2.87 o                         
  -5   3   7        138.10        119.07         4.36 o                         
  -3   3   7         16.68          4.99         2.09 o                         
  -1   3   7        146.85        128.92         5.20 o                         
   1   3   7         73.25         81.80         3.12 o                         
   3   3   7         10.80         10.46         2.21 o                         
   5   3   7        822.27        852.52        27.26 o                         
   7   3   7        224.70        234.10        11.63 o                         
   9   3   7        415.88        453.29        18.51 o                         
  11   3   7        220.78        180.67        13.25 o                         
  13   3   7        217.97        254.78        16.85 o                         
  15   3   7        128.61        159.04        14.98 o                         
 -18   4   7         59.17         72.59        11.27 o                         
 -16   4   7         58.40         60.50        13.57 o                         
 -14   4   7         53.99         43.59         5.60 o                         
 -12   4   7          5.81          1.69         3.46 o                         
 -10   4   7         90.09         95.11         7.17 o                         
  -8   4   7        307.16        306.20        15.69 o                         
  -6   4   7         84.57         93.98         5.73 o                         
  -4   4   7        263.46        238.64         8.58 o                         
  -2   4   7         66.74         55.77         4.08 o                         
   0   4   7          2.05         -4.58         4.58 o                         
   2   4   7        808.07        824.30        17.18 o                         
   4   4   7          6.00          2.57         2.94 o                         
   6   4   7        586.62        618.10        23.97 o                         
   8   4   7        239.86        240.55        18.69 o                         
  10   4   7         24.47         34.39         9.93 o                         
  12   4   7         33.92         27.04         9.52 o                         
  14   4   7         57.46         79.98        12.14 o                         
 -17   5   7          0.02          8.87         9.05 o                         
 -15   5   7         35.61         54.44        10.43 o                         
 -13   5   7         12.20         17.42         7.94 o                         
 -11   5   7         21.84         26.51         6.41 o                         
  -9   5   7         16.45         21.05         5.79 o                         
  -7   5   7        419.69        394.32        15.48 o                         
  -5   5   7          9.92          4.92         4.90 o                         
  -3   5   7        356.34        334.12        14.61 o                         
  -1   5   7         95.12         87.04         9.95 o                         
   1   5   7         60.67         65.60         7.61 o                         
   3   5   7        233.08        240.95        12.61 o                         
   5   5   7         23.32         21.21         5.95 o                         
   7   5   7         36.91         31.20         7.06 o                         
   9   5   7         50.97         65.12        10.18 o                         
  11   5   7         41.31         44.23        10.34 o                         
  13   5   7         58.97         64.91        25.96 o                         
 -14   6   7          4.12          4.10         8.91 o                         
 -12   6   7         73.64         78.41        11.12 o                         
 -10   6   7         24.53         17.87         8.23 o                         
  -8   6   7         37.31         37.59         7.87 o                         
  -6   6   7          7.09          5.03         6.50 o                         
  -4   6   7          9.39          5.08         7.16 o                         
  -2   6   7         26.00         39.60         9.35 o                         
   0   6   7         78.69         80.96        10.89 o                         
   2   6   7          8.07          2.28         9.52 o                         
   4   6   7          2.68         -2.83         7.41 o                         
   6   6   7        104.80        110.19        12.01 o                         
   8   6   7         80.08        102.88        12.68 o                         
  10   6   7          1.30         -1.63         9.45 o                         
 -11   7   7         14.59         31.00        32.71 o                         
  -9   7   7         24.67         17.23        13.57 o                         
  -7   7   7         23.69         21.75        13.76 o                         
  -5   7   7        201.07        221.74        16.71 o                         
  -3   7   7          6.37         11.94        19.70 o                         
  -1   7   7         85.38         83.32        16.70 o                         
   1   7   7         23.63         34.78        11.22 o                         
   3   7   7         53.90         75.63        11.78 o                         
   5   7   7          1.11         -1.98         8.87 o                         
   7   7   7         30.50         28.30        10.47 o                         
  -6   8   7         21.84         22.89        18.43 o                         
  -4   8   7         11.20         13.65        14.87 o                         
  -2   8   7          7.25         15.58        15.05 o                         
   0   8   7         23.55         19.08        20.77 o                         
 -22   0   8        128.33        166.88        38.42 o                         
 -20   0   8        216.55        186.11        28.82 o                         
 -18   0   8       2111.05       1971.71       126.95 o                         
 -16   0   8          4.49          8.70         9.36 o                         
 -14   0   8         48.14         42.60         8.21 o                         
 -12   0   8        444.79        489.74        15.54 o                         
 -10   0   8       1366.60       1536.29        46.99 o                         
  -8   0   8       2829.67       2691.25        60.58 o                         
  -6   0   8      11010.58      11923.68       259.14 o                         
  -4   0   8       3275.73       3470.44        69.47 o                         
  -2   0   8       6598.18       6951.50       114.79 o                         
   0   0   8         82.39         82.00         6.62 o                         
   2   0   8       1852.29       1934.85        40.20 o                         
   4   0   8          2.55          0.27         3.98 o                         
   6   0   8       4599.35       4476.54       117.08 o                         
   8   0   8          3.43         21.81        15.58 o                         
  10   0   8         96.85        123.70        15.21 o                         
  12   0   8         77.93         83.82        15.42 o                         
  14   0   8         92.99         62.92        15.41 o                         
  16   0   8        412.51        412.60        32.48 o                         
 -21   1   8         61.63         57.87        15.44 o                         
 -19   1   8         18.17         19.62         7.90 o                         
 -17   1   8         24.76         26.30        10.12 o                         
 -15   1   8       1374.19       1323.59        35.64 o                         
 -13   1   8         96.58        132.91         7.38 o                         
 -11   1   8         37.82         36.17         3.40 o                         
  -9   1   8       1301.24       1370.84        26.91 o                         
  -7   1   8       1605.04       1722.96        33.15 o                         
  -5   1   8         95.62        105.54         3.69 o                         
  -3   1   8        161.12        231.23         4.89 o                         
  -1   1   8       5108.95       5123.00        71.44 o                         
   1   1   8         24.85         30.47         1.87 o                         
   3   1   8       1569.39       1710.55        30.38 o                         
   5   1   8         11.05          8.92         3.03 o                         
   7   1   8        419.28        412.49        21.73 o                         
   9   1   8        254.38        235.97        13.61 o                         
  11   1   8        224.08        200.46        13.37 o                         
  13   1   8          4.55          2.72         7.79 o                         
  15   1   8         57.64         49.92        12.97 o                         
 -20   2   8        120.13        136.93        13.72 o                         
 -18   2   8        213.02        236.04        18.22 o                         
 -16   2   8        675.65        626.37        28.63 o                         
 -14   2   8         57.00         55.91         6.63 o                         
 -12   2   8       3124.69       3040.75        52.16 o                         
 -10   2   8        107.01         96.30         8.33 o                         
  -8   2   8         55.13         60.78         7.24 o                         
  -6   2   8        164.30        124.02         5.09 o                         
  -4   2   8        169.94        195.15         6.38 o                         
  -2   2   8       1449.36       1486.69        20.05 o                         
   0   2   8        716.48        843.36        14.88 o                         
   2   2   8        203.09        203.80        10.80 o                         
   4   2   8        236.49        243.23         9.20 o                         
   6   2   8        137.64        103.08         6.81 o                         
   8   2   8        818.57        837.48        19.06 o                         
  10   2   8        157.60        170.79        11.00 o                         
  12   2   8        389.73        365.69        19.06 o                         
  14   2   8        230.88        252.37        17.28 o                         
 -19   3   8         23.77         16.05         8.58 o                         
 -17   3   8         23.26         22.68         8.18 o                         
 -15   3   8        308.60        289.73        12.31 o                         
 -13   3   8       1963.66       1756.72        38.77 o                         
 -11   3   8       1212.76       1207.02        37.89 o                         
  -9   3   8        917.81        922.19        21.90 o                         
  -7   3   8        460.34        464.65         9.69 o                         
  -5   3   8          6.94         10.00         2.31 o                         
  -3   3   8        262.65        302.52         8.03 o                         
  -1   3   8        758.79        718.78        13.97 o                         
   1   3   8         38.38         40.37         3.43 o                         
   3   3   8        255.36        201.94         8.05 o                         
   5   3   8       1082.34        960.99        26.99 o                         
   7   3   8          7.06          8.67         8.29 o                         
   9   3   8        666.65        656.21        23.00 o                         
  11   3   8         66.39         83.77        10.40 o                         
  13   3   8         10.44         16.95         9.52 o                         
  15   3   8         96.62         82.86        19.82 o                         
 -18   4   8         17.44         24.57         9.27 o                         
 -16   4   8         57.96         63.49        11.02 o                         
 -14   4   8         42.69         40.82         8.45 o                         
 -12   4   8         11.43         16.21         5.46 o                         
 -10   4   8        601.13        597.03        17.18 o                         
  -8   4   8        300.28        273.64         8.82 o                         
  -6   4   8         99.68         95.61         5.13 o                         
  -4   4   8         22.19         18.60         2.75 o                         
  -2   4   8         87.03         73.70         4.90 o                         
   0   4   8        344.15        321.79        13.11 o                         
   2   4   8        245.43        215.01        21.24 o                         
   4   4   8          6.92          6.22         2.58 o                         
   6   4   8        122.05        121.04         7.86 o                         
   8   4   8          2.75         -1.29         6.23 o                         
  10   4   8         19.23         40.07         8.99 o                         
  12   4   8          0.00          3.00         8.82 o                         
 -17   5   8          0.00         -5.26         8.54 o                         
 -15   5   8         67.13         77.65        11.08 o                         
 -13   5   8          6.63          3.29         8.84 o                         
 -11   5   8          4.08         12.60         6.62 o                         
  -9   5   8          7.36          2.67         4.93 o                         
  -7   5   8         18.15         14.75         5.37 o                         
  -5   5   8        216.85        181.78        10.06 o                         
  -3   5   8         54.77         38.09         6.73 o                         
  -1   5   8         16.64         17.27         8.17 o                         
   1   5   8        192.51        192.21        11.54 o                         
   3   5   8         85.90         89.60         9.99 o                         
   5   5   8         36.39         39.49         7.95 o                         
   7   5   8         60.46         58.01         7.97 o                         
   9   5   8          0.30         -8.73         9.46 o                         
  11   5   8          7.05         -0.11        14.13 o                         
 -14   6   8         78.96         96.26        14.75 o                         
 -12   6   8        107.60        167.19        16.97 o                         
 -10   6   8          6.27          7.23         8.23 o                         
  -8   6   8        100.35        103.08         9.39 o                         
  -6   6   8         22.24         10.18         7.13 o                         
  -4   6   8        137.48        127.95        10.84 o                         
  -2   6   8         11.29          1.67         8.42 o                         
   0   6   8        136.47        144.35        20.31 o                         
   2   6   8          1.71         -5.03         6.82 o                         
   4   6   8         31.35         21.06         8.76 o                         
   6   6   8          9.62         28.27         9.43 o                         
   8   6   8          0.96         -1.83         9.15 o                         
 -11   7   8         13.49         11.76        13.94 o                         
  -9   7   8          0.03        -12.10        12.10 o                         
  -7   7   8          2.03         -4.93         9.42 o                         
  -5   7   8          7.62          5.77         9.01 o                         
  -3   7   8          4.06         -8.77         8.77 o                         
  -1   7   8         10.18         -7.81         8.83 o                         
   1   7   8          4.15         -6.40         9.67 o                         
   3   7   8          1.41         -9.92        10.49 o                         
   5   7   8          1.00          2.73         9.57 o                         
  -4   8   8         40.59         61.28        17.80 o                         
  -2   8   8          2.20          2.04        14.93 o                         
 -21   1   9         73.44         95.03        13.06 o                         
 -19   1   9         34.23         35.53         9.16 o                         
 -17   1   9        546.67        489.57        29.53 o                         
 -15   1   9        237.17        229.09        19.07 o                         
 -13   1   9         17.50         20.70         3.89 o                         
 -11   1   9         60.60         62.73         4.55 o                         
  -9   1   9         41.84         56.25         4.28 o                         
  -7   1   9        151.40        113.08         5.43 o                         
  -5   1   9          3.88         -0.10         2.62 o                         
  -3   1   9       3437.19       3528.24        50.05 o                         
  -1   1   9         65.40         62.56         3.12 o                         
   1   1   9       1650.15       1601.03        21.79 o                         
   3   1   9          7.83          6.03         2.72 o                         
   5   1   9        397.91        407.77        21.15 o                         
   7   1   9        238.63        228.50        13.45 o                         
   9   1   9        157.32        182.59        17.84 o                         
  11   1   9        302.72        330.29        17.83 o                         
  13   1   9          6.63          7.56         8.87 o                         
  15   1   9        116.66        101.40        18.33 o                         
 -20   2   9          1.76         13.77        11.07 o                         
 -18   2   9        125.06        164.29        18.41 o                         
 -16   2   9          8.21          7.93         5.48 o                         
 -14   2   9        125.86        122.74         7.56 o                         
 -12   2   9       4349.40       4074.92       108.49 o                         
 -10   2   9        598.17        601.86        21.28 o                         
  -8   2   9        430.72        403.92        11.99 o                         
  -6   2   9        429.46        430.67         9.94 o                         
  -4   2   9        697.72        844.29        16.63 o                         
  -2   2   9        480.70        434.69         7.65 o                         
   0   2   9       1398.18       1492.37        24.07 o                         
   2   2   9        746.41        710.83        16.79 o                         
   4   2   9        486.06        498.60        12.03 o                         
   6   2   9         83.22        113.37         7.19 o                         
   8   2   9          8.42          8.66         6.21 o                         
  10   2   9        105.90         90.23        10.39 o                         
  12   2   9          2.00          6.08         8.03 o                         
  14   2   9         60.81         48.34        11.35 o                         
 -19   3   9         16.09          2.30        12.67 o                         
 -17   3   9         30.11         30.89         8.62 o                         
 -15   3   9        241.24        206.06        13.61 o                         
 -13   3   9        369.02        376.39        12.77 o                         
 -11   3   9         87.34         75.72         8.67 o                         
  -9   3   9       3101.96       2986.92        62.98 o                         
  -7   3   9         55.20         48.77         7.51 o                         
  -5   3   9         21.43         24.10         2.41 o                         
  -3   3   9        111.48        113.01         4.25 o                         
  -1   3   9          0.10          2.58         1.92 o                         
   1   3   9         13.28         15.83         3.55 o                         
   3   3   9          5.41          5.42         3.53 o                         
   5   3   9         13.94          9.02         4.25 o                         
   7   3   9          0.74         -2.72         5.38 o                         
   9   3   9          6.91          6.93         7.16 o                         
  11   3   9         16.78         26.89        14.69 o                         
  13   3   9         25.34          5.80         9.23 o                         
 -18   4   9         34.06         51.01        10.54 o                         
 -16   4   9          8.47         26.96         8.18 o                         
 -14   4   9        296.30        272.24        19.85 o                         
 -12   4   9         51.82         30.75         7.76 o                         
 -10   4   9       1405.67       1330.45        31.07 o                         
  -8   4   9        315.13        290.67         7.97 o                         
  -6   4   9       1237.03       1152.56        20.98 o                         
  -4   4   9        480.02        536.06        13.91 o                         
  -2   4   9          8.45          6.26         3.57 o                         
   0   4   9         12.46         19.23         3.50 o                         
   2   4   9        462.72        446.60        15.86 o                         
   4   4   9         59.34         68.19         6.16 o                         
   6   4   9        165.21        174.94         9.56 o                         
   8   4   9         38.61         39.54         8.01 o                         
  10   4   9         26.75         27.83         8.68 o                         
  12   4   9         55.74         71.97        17.54 o                         
 -17   5   9          7.03         12.93        10.14 o                         
 -15   5   9        361.39        372.02        28.57 o                         
 -13   5   9          0.08         -5.99         7.27 o                         
 -11   5   9         28.25         38.76         7.94 o                         
  -9   5   9         27.11         39.99         6.96 o                         
  -7   5   9        456.03        413.70        13.45 o                         
  -5   5   9        657.29        611.24        25.27 o                         
  -3   5   9        531.67        548.95        24.76 o                         
  -1   5   9         88.79         79.40         9.34 o                         
   1   5   9         14.70          9.65         6.19 o                         
   3   5   9        352.70        346.80        18.11 o                         
   5   5   9         12.98         13.66         8.77 o                         
   7   5   9         65.24         60.01        22.86 o                         
   9   5   9         22.27         24.82        10.03 o                         
  11   5   9          2.88        -11.01        13.89 o                         
 -14   6   9          8.72          9.24        11.34 o                         
 -12   6   9         74.86         89.73        13.78 o                         
 -10   6   9         79.48         76.47        19.37 o                         
  -8   6   9        211.62        213.01        14.34 o                         
  -6   6   9        201.54        184.67        21.70 o                         
  -4   6   9        268.96        284.05        20.77 o                         
  -2   6   9         79.02         67.01        11.29 o                         
   0   6   9          5.60          8.03         7.97 o                         
   2   6   9         78.24         85.52        10.99 o                         
   4   6   9         53.87         89.00        12.22 o                         
   6   6   9         15.79         17.59         9.67 o                         
   8   6   9          0.65        -10.71        12.16 o                         
 -11   7   9         38.31         73.52        14.29 o                         
  -9   7   9        367.15        342.09        42.06 o                         
  -7   7   9         38.49         25.55        16.99 o                         
  -5   7   9          0.24         -3.15         8.87 o                         
  -3   7   9         12.86         -9.92         9.92 o                         
  -1   7   9         43.76         46.03        10.63 o                         
   1   7   9         22.11         31.21        11.72 o                         
   3   7   9         20.61         27.05        14.45 o                         
   5   7   9         27.07         31.19        11.34 o                         
 -22   0  10         25.91         35.47        16.14 o                         
 -20   0  10        463.72        489.70        80.48 o                         
 -18   0  10        160.34        152.48        18.63 o                         
 -16   0  10        369.32        339.89        24.03 o                         
 -14   0  10         65.40         91.26        13.92 o                         
 -12   0  10        388.29        432.87        13.65 o                         
 -10   0  10        136.31        177.02         9.39 o                         
  -8   0  10        523.36        617.14        25.05 o                         
  -6   0  10       2025.57       1937.22        45.08 o                         
  -4   0  10       1045.99       1044.88        26.27 o                         
  -2   0  10       1316.80       1329.97        26.20 o                         
   0   0  10        355.47        316.54         9.06 o                         
   2   0  10        392.99        443.14        13.92 o                         
   4   0  10        644.86        592.52        17.84 o                         
   6   0  10        496.43        495.40        19.09 o                         
   8   0  10         36.57         18.84        16.36 o                         
  10   0  10         14.96         16.24        11.16 o                         
  12   0  10         21.90         16.09        14.02 o                         
  14   0  10         85.70         91.86        17.44 o                         
 -21   1  10        116.55        153.19        15.14 o                         
 -19   1  10         43.52         23.28         9.25 o                         
 -17   1  10         31.62         28.85         8.07 o                         
 -15   1  10         10.90         10.94        11.31 o                         
 -13   1  10         88.66         82.03         5.33 o                         
 -11   1  10        207.05        209.16        14.53 o                         
  -9   1  10        626.42        589.60        20.06 o                         
  -7   1  10        965.42       1118.90        25.20 o                         
  -5   1  10         29.53         46.17         3.12 o                         
  -3   1  10          0.00          1.26         1.68 o                         
  -1   1  10        940.97        995.86        17.74 o                         
   1   1  10        269.06        298.44         6.94 o                         
   3   1  10        578.08        497.55        10.43 o                         
   5   1  10        177.06        180.97         8.05 o                         
   7   1  10        635.24        537.16        25.03 o                         
   9   1  10          0.00         -7.39         8.84 o                         
  11   1  10          7.40         -4.34         6.74 o                         
  13   1  10          2.63         -2.27         8.47 o                         
 -20   2  10         22.65         25.30        11.19 o                         
 -18   2  10        125.21        123.85        14.49 o                         
 -16   2  10         56.93         60.35        12.14 o                         
 -14   2  10        132.50        132.06        14.85 o                         
 -12   2  10        104.81        102.97         9.51 o                         
 -10   2  10         35.38         39.82         5.28 o                         
  -8   2  10         19.28         14.97         3.61 o                         
  -6   2  10        471.62        458.07        13.39 o                         
  -4   2  10        320.64        288.72         6.40 o                         
  -2   2  10         20.57         21.12         2.16 o                         
   0   2  10        259.34        276.07         7.08 o                         
   2   2  10         44.64         45.16         4.89 o                         
   4   2  10         63.36         57.45         4.41 o                         
   6   2  10         71.59         79.38         7.79 o                         
   8   2  10        712.33        687.88        27.36 o                         
  10   2  10         53.85         43.37         8.94 o                         
  12   2  10         36.30         46.24         9.96 o                         
  14   2  10         23.52         21.63         9.68 o                         
 -19   3  10         15.62          9.44         8.67 o                         
 -17   3  10         96.34        103.57        11.38 o                         
 -15   3  10         88.41        110.24        10.53 o                         
 -13   3  10          7.96          6.80         6.11 o                         
 -11   3  10       1415.07       1346.35        35.84 o                         
  -9   3  10       1168.09       1132.07        32.02 o                         
  -7   3  10        743.68        720.64        16.84 o                         
  -5   3  10         23.94         26.95         3.21 o                         
  -3   3  10        633.10        617.14        13.19 o                         
  -1   3  10        185.30        206.96         5.05 o                         
   1   3  10         79.95         91.61         7.74 o                         
   3   3  10        191.32        186.91        10.54 o                         
   5   3  10       1046.16        949.57        21.75 o                         
   7   3  10         17.47         31.73         8.69 o                         
   9   3  10          3.91         15.09         7.37 o                         
  11   3  10         32.70         34.99         9.54 o                         
  13   3  10          0.02         -0.93         9.26 o                         
 -18   4  10        483.55        475.21        33.38 o                         
 -16   4  10        247.71        283.93        17.83 o                         
 -14   4  10         40.36         42.26         8.40 o                         
 -12   4  10        394.38        389.88        17.76 o                         
 -10   4  10        197.13        206.99        12.29 o                         
  -8   4  10        207.89        229.24         6.81 o                         
  -6   4  10       1909.20       1848.87        31.69 o                         
  -4   4  10        258.99        236.96         6.65 o                         
  -2   4  10        111.33        133.81         9.09 o                         
   0   4  10        913.94        879.09        27.11 o                         
   2   4  10        420.43        405.26        12.97 o                         
   4   4  10         55.61         62.51         6.22 o                         
   6   4  10        245.49        223.15        14.83 o                         
   8   4  10          0.89         -7.11         7.44 o                         
  10   4  10         10.26          7.06        10.47 o                         
  12   4  10          5.22          0.16        13.13 o                         
 -17   5  10          0.00         -5.50         9.12 o                         
 -15   5  10        116.08        114.54        15.69 o                         
 -13   5  10         93.74        114.71        14.25 o                         
 -11   5  10          6.00         -2.27         8.78 o                         
  -9   5  10        197.00        206.59        13.93 o                         
  -7   5  10         13.09          7.15         8.24 o                         
  -5   5  10          0.70          7.10         5.18 o                         
  -3   5  10         81.98         81.52        11.19 o                         
  -1   5  10        234.56        219.91        14.17 o                         
   1   5  10          0.01          8.77         6.65 o                         
   3   5  10         11.18         15.48         8.14 o                         
   5   5  10        122.84        128.68        16.04 o                         
   7   5  10          7.49          1.58         8.61 o                         
   9   5  10         17.92         24.88        10.38 o                         
 -14   6  10         36.22         39.25        14.25 o                         
 -12   6  10        218.23        277.89        21.75 o                         
 -10   6  10        104.54        133.27        15.22 o                         
  -8   6  10        113.31        130.46        16.30 o                         
  -6   6  10        367.14        401.35        22.64 o                         
  -4   6  10        230.89        225.94        17.62 o                         
  -2   6  10         50.16         38.81         9.35 o                         
   0   6  10         11.59         10.15         8.15 o                         
   2   6  10          0.87         12.30         8.37 o                         
   4   6  10          0.98         -0.09         8.49 o                         
   6   6  10         21.12         15.16         9.89 o                         
   8   6  10          0.24         27.35        15.67 o                         
 -11   7  10         75.00         83.73        15.45 o                         
  -9   7  10          0.05          8.99        18.17 o                         
  -7   7  10          3.51         27.57        10.89 o                         
  -5   7  10          8.55          9.14        10.68 o                         
  -3   7  10         38.41         38.57        15.70 o                         
  -1   7  10         21.26         23.12        10.49 o                         
   1   7  10          0.14         -0.16        12.15 o                         
   3   7  10          0.29         -0.60        10.75 o                         
 -21   1  11          8.69         -1.76         9.59 o                         
 -19   1  11        219.99        194.25        14.88 o                         
 -17   1  11        242.31        265.12        17.22 o                         
 -15   1  11        221.39        212.81        25.58 o                         
 -13   1  11         44.65         43.37         5.85 o                         
 -11   1  11         85.37         78.96         5.42 o                         
  -9   1  11         60.27         76.24         8.54 o                         
  -7   1  11        119.93        130.23         6.43 o                         
  -5   1  11        434.44        443.58        13.60 o                         
  -3   1  11        289.82        310.64         7.42 o                         
  -1   1  11       1723.43       1744.90        29.39 o                         
   1   1  11         54.57         39.64         3.46 o                         
   3   1  11         50.73         48.04         3.32 o                         
   5   1  11        339.80        357.51        10.29 o                         
   7   1  11         76.70         93.44        10.03 o                         
   9   1  11         64.62         82.14        15.44 o                         
  11   1  11         16.49          9.11         7.74 o                         
  13   1  11          1.67          4.45         9.19 o                         
 -20   2  11         28.77         23.39        10.05 o                         
 -18   2  11          7.89          0.67         9.34 o                         
 -16   2  11          4.91          7.93         8.53 o                         
 -14   2  11         94.84         98.94        12.29 o                         
 -12   2  11        568.20        634.89        23.43 o                         
 -10   2  11       1441.07       1346.80        34.24 o                         
  -8   2  11         86.29        113.71         6.24 o                         
  -6   2  11          2.69         -3.48         3.60 o                         
  -4   2  11        595.67        606.91        10.95 o                         
  -2   2  11         12.42         21.41         3.20 o                         
   0   2  11          9.29          7.20         2.97 o                         
   2   2  11        275.88        281.79        10.40 o                         
   4   2  11        610.91        614.49        15.44 o                         
   6   2  11         48.27         43.34         5.59 o                         
   8   2  11         75.94         71.21         8.96 o                         
  10   2  11         39.03         42.35         8.96 o                         
  12   2  11         82.94         79.69        11.53 o                         
 -19   3  11         63.78         96.97        14.43 o                         
 -17   3  11        193.04        220.62        15.07 o                         
 -15   3  11         20.39          8.81         6.68 o                         
 -13   3  11       1021.90        984.80        29.29 o                         
 -11   3  11       1277.73       1283.75        34.73 o                         
  -9   3  11        221.82        215.87         9.78 o                         
  -7   3  11         16.24         16.16         3.09 o                         
  -5   3  11        303.41        312.16         7.21 o                         
  -3   3  11        116.59        114.00         5.47 o                         
  -1   3  11        102.47         67.93         4.28 o                         
   1   3  11          0.05         -1.08         3.60 o                         
   3   3  11        157.77        150.30        12.75 o                         
   5   3  11          0.77          0.84         6.21 o                         
   7   3  11        121.21        104.75         7.40 o                         
   9   3  11        205.07        203.80        15.61 o                         
  11   3  11        323.63        309.86        22.43 o                         
 -18   4  11         93.94         99.28        15.19 o                         
 -16   4  11         23.84         12.94         9.78 o                         
 -14   4  11        149.37        121.75        21.23 o                         
 -12   4  11        287.23        287.60        20.67 o                         
 -10   4  11         16.76         23.25         6.95 o                         
  -8   4  11        495.95        467.43        15.40 o                         
  -6   4  11        310.60        304.59        15.20 o                         
  -4   4  11        311.10        265.13        11.47 o                         
  -2   4  11          0.92          4.92         3.75 o                         
   0   4  11          0.03         -6.19         6.19 o                         
   2   4  11         60.99         57.49         6.07 o                         
   4   4  11         56.71         69.81         8.44 o                         
   6   4  11         62.55         47.82         9.35 o                         
   8   4  11        466.59        469.54        27.49 o                         
  10   4  11          1.07         -6.35         9.04 o                         
 -17   5  11        567.91        630.53        41.12 o                         
 -15   5  11        329.33        330.15        23.44 o                         
 -13   5  11          0.50          0.78        13.65 o                         
 -11   5  11         73.82         86.08        13.11 o                         
  -9   5  11        118.09        113.86        11.26 o                         
  -7   5  11        769.17        752.66        26.39 o                         
  -5   5  11       1073.87       1061.87        31.88 o                         
  -3   5  11       1649.12       1629.64        44.88 o                         
  -1   5  11        150.16        125.74        11.67 o                         
   1   5  11         22.92         13.17         8.19 o                         
   3   5  11         99.48         79.84        10.99 o                         
   5   5  11        257.44        274.26        17.78 o                         
   7   5  11         52.96         60.34        17.84 o                         
   9   5  11         12.61        -11.14        11.31 o                         
 -14   6  11        140.98        168.20        18.46 o                         
 -12   6  11         34.28         62.35        13.69 o                         
 -10   6  11        117.02        120.04        15.45 o                         
  -8   6  11        138.68        118.49        12.46 o                         
  -6   6  11         39.48         34.22         8.49 o                         
  -4   6  11         74.46         78.49        12.29 o                         
  -2   6  11         15.12         10.29         7.77 o                         
   0   6  11        227.73        230.78        16.71 o                         
   2   6  11         31.29         35.17        11.48 o                         
   4   6  11         61.61         53.06        17.54 o                         
   6   6  11         84.17         74.14        12.83 o                         
  -9   7  11        253.08        202.29        24.41 o                         
  -7   7  11        146.67        134.06        16.29 o                         
  -5   7  11          6.69         -2.36        13.15 o                         
  -3   7  11         60.52         45.89        11.08 o                         
  -1   7  11         77.31         61.39        10.90 o                         
   1   7  11         92.81        119.62        16.94 o                         
 -20   0  12        265.15        312.55        27.72 o                         
 -18   0  12        246.79        219.63        21.63 o                         
 -16   0  12        526.61        517.79        28.61 o                         
 -14   0  12         11.98         10.52         8.07 o                         
 -12   0  12        335.34        357.17        14.69 o                         
 -10   0  12         11.20         17.25         4.39 o                         
  -8   0  12         52.83         56.82         5.19 o                         
  -6   0  12        402.22        393.73        12.72 o                         
  -4   0  12       2162.07       2214.88        51.71 o                         
  -2   0  12        312.70        313.80        13.11 o                         
   0   0  12        391.63        422.77        13.85 o                         
   2   0  12       1225.38       1172.45        29.91 o                         
   4   0  12         80.11         73.39         6.74 o                         
   6   0  12        300.21        277.48        20.24 o                         
   8   0  12        175.22        195.16        18.78 o                         
  10   0  12        186.51        202.69        20.26 o                         
  12   0  12          9.41         11.88        13.74 o                         
 -21   1  12        285.55        343.97        23.53 o                         
 -19   1  12        188.61        181.47        14.88 o                         
 -17   1  12         74.48         79.49        10.27 o                         
 -15   1  12          3.82         -1.06         6.38 o                         
 -13   1  12         22.95         16.76         5.56 o                         
 -11   1  12        476.84        507.36        14.86 o                         
  -9   1  12        240.14        254.31        10.02 o                         
  -7   1  12       2193.96       2056.88        34.14 o                         
  -5   1  12        622.39        611.00        13.40 o                         
  -3   1  12        175.49        148.11         5.36 o                         
  -1   1  12         87.46         88.18         4.80 o                         
   1   1  12         51.59         50.98         3.67 o                         
   3   1  12         47.59         49.74         3.41 o                         
   5   1  12         68.92         59.42         6.66 o                         
   7   1  12          2.56          2.79         5.21 o                         
   9   1  12         73.54         74.98         9.99 o                         
  11   1  12          1.23         -8.76         9.14 o                         
  13   1  12          8.53         -3.38        14.32 o                         
 -20   2  12          0.31          4.30         9.23 o                         
 -18   2  12          1.03         -0.32         7.68 o                         
 -16   2  12        344.89        355.93        33.87 o                         
 -14   2  12          8.51          0.62         5.87 o                         
 -12   2  12         16.81         14.68         4.83 o                         
 -10   2  12        640.89        633.10        17.67 o                         
  -8   2  12        639.01        588.73        23.00 o                         
  -6   2  12        232.86        212.16         9.58 o                         
  -4   2  12        136.65        135.54         4.12 o                         
  -2   2  12         18.66         14.29         2.50 o                         
   0   2  12         26.31         27.76         4.06 o                         
   2   2  12          4.81         12.64         4.42 o                         
   4   2  12        157.72        161.51         9.56 o                         
   6   2  12          1.46          3.24         4.40 o                         
   8   2  12          0.27         -2.99         5.25 o                         
  10   2  12          2.47          4.70         7.79 o                         
  12   2  12          1.30        -10.93        10.93 o                         
 -19   3  12         21.40         16.68        10.76 o                         
 -17   3  12        226.35        244.68        19.41 o                         
 -15   3  12        280.31        319.86        27.75 o                         
 -13   3  12        130.62        136.31        11.40 o                         
 -11   3  12       1626.47       1700.59        43.83 o                         
  -9   3  12       1693.14       1713.64        38.77 o                         
  -7   3  12         88.00         88.72         4.61 o                         
  -5   3  12          0.23          0.17         1.75 o                         
  -3   3  12         12.12          8.71         2.59 o                         
  -1   3  12        491.73        428.42        13.05 o                         
   1   3  12        237.31        226.91         9.71 o                         
   3   3  12         62.88         65.64         6.80 o                         
   5   3  12         99.49        101.96         9.72 o                         
   7   3  12         58.32         48.41         8.40 o                         
   9   3  12          7.50          4.43         8.27 o                         
  11   3  12         84.30        105.99        13.41 o                         
 -18   4  12         22.46          2.72        15.20 o                         
 -16   4  12        228.67        237.58        19.26 o                         
 -14   4  12        351.28        333.22        21.55 o                         
 -12   4  12        295.18        324.47        20.56 o                         
 -10   4  12          1.75         -6.60         6.60 o                         
  -8   4  12        222.62        225.27        13.76 o                         
  -6   4  12         89.15         83.19         9.30 o                         
  -4   4  12         88.16         84.67        10.29 o                         
  -2   4  12       1444.63       1278.07        32.01 o                         
   0   4  12        566.38        503.64        19.91 o                         
   2   4  12         25.20         18.66         6.96 o                         
   4   4  12         38.98         31.65         9.60 o                         
   6   4  12         13.21         -2.00         8.69 o                         
   8   4  12          7.92         -6.77         9.52 o                         
  10   4  12         20.56          7.51        10.21 o                         
 -17   5  12          7.08          0.83        11.72 o                         
 -15   5  12         26.78         28.16        11.87 o                         
 -13   5  12         19.12         28.09        11.25 o                         
 -11   5  12          0.39        -10.11        13.64 o                         
  -9   5  12        160.06        183.56        13.74 o                         
  -7   5  12          2.95         -0.35        13.09 o                         
  -5   5  12          0.18          4.04         8.24 o                         
  -3   5  12         89.50        104.24        16.34 o                         
  -1   5  12          9.89          9.08         7.87 o                         
   1   5  12        166.23        164.17        13.60 o                         
   3   5  12          0.42         -5.71         7.23 o                         
   5   5  12          7.66          8.43         9.41 o                         
   7   5  12         68.46         64.42        12.03 o                         
 -14   6  12        388.69        417.59        27.47 o                         
 -12   6  12         27.45         37.16        12.47 o                         
 -10   6  12          0.00        -10.16        10.46 o                         
  -8   6  12        304.27        323.00        23.76 o                         
  -6   6  12         18.62          0.68        10.07 o                         
  -4   6  12          8.26         -1.68         8.21 o                         
  -2   6  12        167.75        156.73        14.28 o                         
   0   6  12        284.83        279.62        17.91 o                         
   2   6  12         77.48         91.27        14.56 o                         
   4   6  12          6.64          8.11        10.26 o                         
  -9   7  12         92.01         82.30        15.29 o                         
  -7   7  12          1.34        -10.70        10.70 o                         
  -5   7  12          4.05          7.06        11.57 o                         
  -3   7  12          0.05          2.55         9.82 o                         
  -1   7  12         11.20          2.26         9.79 o                         
 -21   1  13          0.87         16.67         9.97 o                         
 -19   1  13         53.78         64.64        11.07 o                         
 -17   1  13        297.00        332.58        21.00 o                         
 -15   1  13        301.68        301.98        15.90 o                         
 -13   1  13         75.81         74.16         7.97 o                         
 -11   1  13        367.33        314.56        17.50 o                         
  -9   1  13         65.86         59.30         5.48 o                         
  -7   1  13         85.62         95.64         6.07 o                         
  -5   1  13       2272.01       2047.16        34.24 o                         
  -3   1  13        205.17        199.50         6.61 o                         
  -1   1  13        603.28        586.20        19.23 o                         
   1   1  13        133.91        126.30         6.33 o                         
   3   1  13        130.68        137.60         9.09 o                         
   5   1  13          3.43          6.24         4.34 o                         
   7   1  13         16.33         23.57         5.99 o                         
   9   1  13         22.71         27.04         7.04 o                         
  11   1  13         15.43         18.62        10.25 o                         
 -20   2  13        118.32        113.54        16.31 o                         
 -18   2  13        182.99        228.32        23.64 o                         
 -16   2  13        446.03        490.10        23.51 o                         
 -14   2  13         76.15        104.24         9.70 o                         
 -12   2  13        297.22        308.04        16.06 o                         
 -10   2  13       1335.50       1289.48        32.41 o                         
  -8   2  13       2634.08       2676.60        64.54 o                         
  -6   2  13       1147.54       1108.69        26.88 o                         
  -4   2  13         21.92         25.35         2.53 o                         
  -2   2  13        228.58        208.78         6.25 o                         
   0   2  13        143.76        126.40         6.92 o                         
   2   2  13         12.18          6.76         4.51 o                         
   4   2  13        149.54        144.91         9.79 o                         
   6   2  13        334.58        339.90        15.61 o                         
   8   2  13        178.27        194.10        17.02 o                         
  10   2  13         62.90         59.19        12.20 o                         
 -19   3  13          9.58         -2.20        10.74 o                         
 -17   3  13         11.57          9.42        10.32 o                         
 -15   3  13          3.18          0.57        10.15 o                         
 -13   3  13          0.98          2.15         7.62 o                         
 -11   3  13        695.62        647.18        26.17 o                         
  -9   3  13          0.25          3.71         5.03 o                         
  -7   3  13          0.07         -2.45         6.99 o                         
  -5   3  13         96.80         88.54         5.44 o                         
  -3   3  13        243.74        217.53         7.30 o                         
  -1   3  13          7.17          9.27         3.79 o                         
   1   3  13        175.14        144.11         9.11 o                         
   3   3  13        651.15        621.30        18.89 o                         
   5   3  13          0.00         11.78         6.10 o                         
   7   3  13        100.39        114.61        10.89 o                         
   9   3  13         14.85         19.92         9.67 o                         
 -18   4  13         15.72         13.64        11.67 o                         
 -16   4  13         21.35         32.48        17.57 o                         
 -14   4  13        433.91        403.10        24.15 o                         
 -12   4  13         19.97         27.13        10.16 o                         
 -10   4  13        311.31        307.70        29.06 o                         
  -8   4  13        234.60        244.77        14.36 o                         
  -6   4  13        730.24        703.96        20.51 o                         
  -4   4  13         22.37         32.08         6.84 o                         
  -2   4  13        282.47        248.73        18.74 o                         
   0   4  13        183.26        168.67        13.02 o                         
   2   4  13          4.45          1.66         6.52 o                         
   4   4  13        227.57        220.57        13.62 o                         
   6   4  13          0.02         -7.76         7.76 o                         
   8   4  13         15.91          9.75         9.21 o                         
 -15   5  13         89.45        106.33        19.80 o                         
 -13   5  13         57.04         38.76        12.17 o                         
 -11   5  13         28.92         39.86        11.64 o                         
  -9   5  13         75.75         80.79        11.02 o                         
  -7   5  13         11.37         23.98        11.32 o                         
  -5   5  13        498.41        466.10        19.24 o                         
  -3   5  13         51.57         50.84         9.20 o                         
  -1   5  13         73.21         65.95        10.42 o                         
   1   5  13        522.47        475.83        26.08 o                         
   3   5  13         13.72          6.25         9.07 o                         
   5   5  13         14.10          4.60         9.97 o                         
   7   5  13        136.72        167.70        20.91 o                         
 -12   6  13         11.55          7.96        11.38 o                         
 -10   6  13         37.11         29.38         9.50 o                         
  -8   6  13         52.20         47.24        11.69 o                         
  -6   6  13        172.61        181.52        24.36 o                         
  -4   6  13          0.21          9.50         9.28 o                         
  -2   6  13         11.34         11.89         9.68 o                         
   0   6  13          4.89          8.07        11.99 o                         
   2   6  13         45.92         18.10        11.77 o                         
   4   6  13        263.58        314.93        23.76 o                         
  -5   7  13         15.44         11.64        10.60 o                         
  -3   7  13          4.73         11.42        15.52 o                         
 -20   0  14         98.11        114.84        35.57 o                         
 -18   0  14         48.69         44.94        13.94 o                         
 -16   0  14       1319.76       1307.81        75.52 o                         
 -14   0  14        643.66        502.11        26.68 o                         
 -12   0  14         13.30         19.32         4.91 o                         
 -10   0  14       1134.24       1106.51        32.96 o                         
  -8   0  14        166.20        166.22         8.80 o                         
  -6   0  14       1757.24       1791.90        43.31 o                         
  -4   0  14        140.43        156.49        12.68 o                         
  -2   0  14       6204.28       6064.49       156.75 o                         
   0   0  14       1310.99       1323.11        39.60 o                         
   2   0  14         20.74         15.17        14.28 o                         
   4   0  14        154.05        161.64        11.74 o                         
   6   0  14         10.57          8.60         8.15 o                         
   8   0  14          0.87         -9.31        13.45 o                         
  10   0  14          1.93         -9.34         9.34 o                         
 -21   1  14         94.89        104.01        15.94 o                         
 -19   1  14         58.90         70.25        13.81 o                         
 -17   1  14          5.00         10.34         7.93 o                         
 -15   1  14         49.77         39.80         8.10 o                         
 -13   1  14          0.36         -5.05         5.35 o                         
 -11   1  14         26.69          4.30         4.55 o                         
  -9   1  14        224.97        251.87         9.28 o                         
  -7   1  14        155.90        145.55         5.76 o                         
  -5   1  14       2943.01       2915.71        47.67 o                         
  -3   1  14          3.99          5.51         2.98 o                         
  -1   1  14        477.07        443.62        12.46 o                         
   1   1  14         21.16         19.06         3.88 o                         
   3   1  14         15.06         21.58         5.87 o                         
   5   1  14        120.24        134.26         9.91 o                         
   7   1  14          5.02         19.45         7.05 o                         
   9   1  14        270.03        290.78        15.86 o                         
  11   1  14          1.25         -9.60        23.63 o                         
 -20   2  14        195.62        249.82        21.58 o                         
 -18   2  14         10.16         19.63        10.21 o                         
 -16   2  14         25.48         25.46         9.72 o                         
 -14   2  14        215.17        216.96        19.07 o                         
 -12   2  14        141.75        135.16        12.70 o                         
 -10   2  14         92.55         99.30         9.22 o                         
  -8   2  14       3289.01       3020.38        64.26 o                         
  -6   2  14         68.89         70.00         5.91 o                         
  -4   2  14        278.49        256.60         7.49 o                         
  -2   2  14        453.60        436.04        11.24 o                         
   0   2  14        399.89        359.15        11.74 o                         
   2   2  14        180.76        182.04         9.24 o                         
   4   2  14        265.87        253.58        12.94 o                         
   6   2  14        128.75        142.66        14.99 o                         
   8   2  14          4.13          1.43         7.46 o                         
  10   2  14        154.44        189.81        14.00 o                         
 -19   3  14          4.18          3.64         9.13 o                         
 -17   3  14        332.85        378.40        20.92 o                         
 -15   3  14          1.75         -4.32         7.57 o                         
 -13   3  14        175.23        184.03        13.56 o                         
 -11   3  14        413.21        411.06        20.42 o                         
  -9   3  14        413.68        397.97        15.51 o                         
  -7   3  14       1258.23       1269.02        35.85 o                         
  -5   3  14        185.61        191.36         9.18 o                         
  -3   3  14        620.25        557.41        22.33 o                         
  -1   3  14          6.10          6.32         3.97 o                         
   1   3  14        494.31        415.14        15.43 o                         
   3   3  14         66.51         64.11         8.80 o                         
   5   3  14        110.82        126.45        10.17 o                         
   7   3  14        225.36        218.26        16.34 o                         
   9   3  14         17.66         26.31        10.68 o                         
 -18   4  14          8.02          4.99        11.70 o                         
 -16   4  14         13.10          3.51        10.60 o                         
 -14   4  14         19.84         43.09        16.04 o                         
 -12   4  14        206.80        204.49        17.74 o                         
 -10   4  14          6.68          9.63         9.74 o                         
  -8   4  14         37.57         25.22         6.62 o                         
  -6   4  14         20.57         21.74         6.46 o                         
  -4   4  14        199.18        216.89        12.42 o                         
  -2   4  14        578.83        555.30        19.18 o                         
   0   4  14        170.06        186.14        14.00 o                         
   2   4  14         15.49         17.02        10.31 o                         
   4   4  14        195.92        192.88        13.48 o                         
   6   4  14          0.85         -2.34         8.89 o                         
   8   4  14         11.66          7.72        14.35 o                         
 -15   5  14          3.09         -4.36        10.69 o                         
 -13   5  14         55.97         63.88        12.79 o                         
 -11   5  14          1.08          5.06        10.49 o                         
  -9   5  14          7.74         13.74         8.63 o                         
  -7   5  14         22.76         25.88         8.27 o                         
  -5   5  14        120.40        125.28        10.79 o                         
  -3   5  14         43.33         46.90         9.99 o                         
  -1   5  14          1.60          2.56         8.37 o                         
   1   5  14          4.95          1.80         8.59 o                         
   3   5  14          0.57         12.85        11.15 o                         
   5   5  14         88.13        127.97        14.90 o                         
 -12   6  14          5.31          5.78        12.96 o                         
 -10   6  14          0.80         10.71         9.65 o                         
  -8   6  14          1.73          6.16        11.22 o                         
  -6   6  14         11.58         10.27         7.82 o                         
  -4   6  14         14.49          5.44         9.33 o                         
  -2   6  14          4.22         -6.11         9.89 o                         
   0   6  14         26.75         27.02        10.54 o                         
   2   6  14          5.87         -5.94        13.78 o                         
 -19   1  15          0.01         -9.00         9.00 o                         
 -17   1  15          4.10          2.69         9.33 o                         
 -15   1  15        239.33        193.58        15.86 o                         
 -13   1  15        882.66        802.31        30.05 o                         
 -11   1  15        778.78        616.74        18.02 o                         
  -9   1  15         40.91         55.61         6.50 o                         
  -7   1  15       1420.11       1387.62        24.79 o                         
  -5   1  15       1825.07       1804.44        33.57 o                         
  -3   1  15          0.01         -3.40         3.40 o                         
  -1   1  15        852.29        889.29        20.64 o                         
   1   1  15       2487.09       2419.58        53.02 o                         
   3   1  15        264.34        281.25        15.35 o                         
   5   1  15          8.56          9.43         6.50 o                         
   7   1  15        221.58        227.82        13.70 o                         
   9   1  15         66.49         73.79        10.38 o                         
 -20   2  15        101.49        121.59        16.89 o                         
 -18   2  15          0.02          1.16        10.31 o                         
 -16   2  15         40.63         56.64        11.45 o                         
 -14   2  15          1.82          8.72         7.71 o                         
 -12   2  15         10.14         30.62         8.73 o                         
 -10   2  15          0.09         -4.67         4.67 o                         
  -8   2  15          0.05          4.43         4.79 o                         
  -6   2  15        335.07        310.77        11.62 o                         
  -4   2  15         47.50         46.96         4.30 o                         
  -2   2  15        680.45        620.91        16.17 o                         
   0   2  15         46.27         62.02         7.15 o                         
   2   2  15          0.21         13.14         6.65 o                         
   4   2  15         28.61         20.50         6.98 o                         
   6   2  15         30.09         32.98         9.48 o                         
   8   2  15        117.95        112.08        16.82 o                         
 -19   3  15         51.60         40.60        11.78 o                         
 -17   3  15        527.09        598.58        25.71 o                         
 -15   3  15         26.26         22.66         8.93 o                         
 -13   3  15         37.34         27.34         8.29 o                         
 -11   3  15         27.17         23.21         7.02 o                         
  -9   3  15         16.31         17.63         5.76 o                         
  -7   3  15         11.40         15.37         5.13 o                         
  -5   3  15        414.12        397.38        13.75 o                         
  -3   3  15          9.97          4.16         3.98 o                         
  -1   3  15          6.30          3.57         5.12 o                         
   1   3  15        143.26        144.38         9.76 o                         
   3   3  15          0.99         -1.33         5.90 o                         
   5   3  15          3.90          3.88         8.42 o                         
   7   3  15        238.38        271.04        22.92 o                         
 -16   4  15          5.22         20.99        14.02 o                         
 -14   4  15         86.49        115.25        15.39 o                         
 -12   4  15          1.85          2.69         7.88 o                         
 -10   4  15          4.29          9.63         6.76 o                         
  -8   4  15          2.64          7.52         5.83 o                         
  -6   4  15         20.52         19.50         7.09 o                         
  -4   4  15        294.78        312.78        15.05 o                         
  -2   4  15         29.36         31.62         7.07 o                         
   0   4  15         22.60         32.34         9.12 o                         
   2   4  15         10.98         -0.34         8.21 o                         
   4   4  15          1.58          3.65         7.69 o                         
   6   4  15         63.85         53.38        11.18 o                         
 -15   5  15         27.47         39.80        13.43 o                         
 -13   5  15         18.13          9.72        10.76 o                         
 -11   5  15        101.98        117.63        15.74 o                         
  -9   5  15         10.32         16.15         9.11 o                         
  -7   5  15          0.07         -1.92         6.95 o                         
  -5   5  15         89.01        123.37        11.15 o                         
  -3   5  15         20.96         16.85        11.32 o                         
  -1   5  15        213.46        244.68        17.52 o                         
   1   5  15          0.89         10.12         9.48 o                         
   3   5  15        188.05        193.02        23.34 o                         
 -10   6  15         15.07         30.19        10.91 o                         
  -8   6  15          7.22          2.77        10.19 o                         
  -6   6  15         69.37         76.71        11.89 o                         
  -4   6  15         43.56         36.86        12.07 o                         
  -2   6  15          0.25         -9.42         9.42 o                         
   0   6  15         10.21         17.88        10.75 o                         
 -20   0  16         97.44        119.94        29.60 o                         
 -18   0  16          1.87        -14.54        14.54 o                         
 -16   0  16         96.62         62.83        20.77 o                         
 -14   0  16         14.50          5.49        10.05 o                         
 -12   0  16        308.52        220.79        17.59 o                         
 -10   0  16        309.04        274.99        17.84 o                         
  -8   0  16         74.77         62.53         6.81 o                         
  -6   0  16         19.04         15.48         4.90 o                         
  -4   0  16       2382.02       2455.06        68.03 o                         
  -2   0  16       1575.67       1505.12        44.83 o                         
   0   0  16       1011.40        927.85        30.94 o                         
   2   0  16       1030.40       1022.29        43.32 o                         
   4   0  16       1441.57       1524.39        60.40 o                         
   6   0  16         57.46        104.88        20.77 o                         
   8   0  16         25.74         37.03        14.87 o                         
 -19   1  16          1.66          1.49        10.30 o                         
 -17   1  16          3.66          8.98         9.95 o                         
 -15   1  16         43.94         49.27        19.84 o                         
 -13   1  16         14.43          9.34         7.97 o                         
 -11   1  16         68.25         60.88         7.29 o                         
  -9   1  16        831.48        751.90        20.73 o                         
  -7   1  16        189.35        203.62         8.21 o                         
  -5   1  16         13.18          8.82         4.82 o                         
  -3   1  16        312.66        283.10        10.67 o                         
  -1   1  16         11.01          9.87         5.14 o                         
   1   1  16         53.11         59.46         7.10 o                         
   3   1  16          0.59          2.53         6.74 o                         
   5   1  16         91.43        121.94        11.16 o                         
   7   1  16          2.14         -3.76         8.75 o                         
 -18   2  16         21.18         28.23        18.68 o                         
 -16   2  16         10.11         -8.40         8.40 o                         
 -14   2  16         99.13        105.11        13.04 o                         
 -12   2  16         52.71         53.41         9.91 o                         
 -10   2  16        629.14        560.76        18.07 o                         
  -8   2  16         56.37         37.90         6.03 o                         
  -6   2  16        419.33        402.19        13.28 o                         
  -4   2  16         85.66         82.36         6.00 o                         
  -2   2  16         94.33        120.07         7.82 o                         
   0   2  16         25.75         12.43         7.07 o                         
   2   2  16        280.42        262.07        15.11 o                         
   4   2  16        507.00        538.27        24.55 o                         
   6   2  16         70.31         75.08         9.76 o                         
   8   2  16        177.72        172.39        22.58 o                         
 -17   3  16         51.35         51.43        11.33 o                         
 -15   3  16         90.43        112.61        12.52 o                         
 -13   3  16          0.32         -0.52         7.81 o                         
 -11   3  16         16.56         -1.50         6.86 o                         
  -9   3  16          1.75          8.40         5.44 o                         
  -7   3  16        331.20        307.20        12.74 o                         
  -5   3  16        235.02        232.03        12.51 o                         
  -3   3  16         94.13         92.64         7.42 o                         
  -1   3  16         19.03          8.58         5.34 o                         
   1   3  16          4.82          8.12         6.31 o                         
   3   3  16          8.44         -2.26         8.95 o                         
   5   3  16          3.83         -4.27         8.10 o                         
 -16   4  16         71.69         99.29        13.61 o                         
 -14   4  16         25.35         21.40         9.42 o                         
 -12   4  16         11.28         18.70         7.61 o                         
 -10   4  16         56.04         79.04        12.79 o                         
  -8   4  16         69.15         66.30         8.71 o                         
  -6   4  16        297.04        280.97        15.79 o                         
  -4   4  16         35.46         39.10         9.85 o                         
  -2   4  16          4.49         -5.09        10.99 o                         
   0   4  16         33.88         40.23         9.73 o                         
   2   4  16         17.50          3.28         8.55 o                         
   4   4  16         16.38         23.88         9.61 o                         
 -13   5  16          1.22          3.75        11.22 o                         
 -11   5  16         87.98         85.34        12.17 o                         
  -9   5  16         16.24         27.88         9.90 o                         
  -7   5  16          7.11         -7.67         7.67 o                         
  -5   5  16         17.35         27.12         8.40 o                         
  -3   5  16          6.79         17.68         9.79 o                         
  -1   5  16         52.15         44.70        11.02 o                         
   1   5  16         16.08         10.90        11.75 o                         
  -8   6  16          1.24         -2.55         8.64 o                         
  -6   6  16         21.65         16.75         9.70 o                         
  -4   6  16         23.70         52.09        12.77 o                         
 -19   1  17          0.66        -12.46        12.46 o                         
 -17   1  17          0.39         -9.73         9.73 o                         
 -15   1  17         32.33         25.69        15.36 o                         
 -13   1  17         75.98         73.96        12.54 o                         
 -11   1  17         69.01         60.86         8.65 o                         
  -9   1  17         12.95         13.80         6.78 o                         
  -7   1  17        288.71        251.71        15.52 o                         
  -5   1  17         52.17         57.46         5.40 o                         
  -3   1  17          3.80          8.95         5.33 o                         
  -1   1  17        714.24        679.25        28.68 o                         
   1   1  17         26.53         26.75         7.70 o                         
   3   1  17        142.41        141.02        15.15 o                         
   5   1  17        396.55        370.91        29.06 o                         
   7   1  17        133.72        139.33        14.20 o                         
 -18   2  17        171.93        201.74        19.10 o                         
 -16   2  17         14.69         23.27        10.96 o                         
 -14   2  17         85.59         98.15        14.57 o                         
 -12   2  17         91.64         97.27        10.19 o                         
 -10   2  17        325.03        299.32        18.83 o                         
  -8   2  17         20.04         21.97         6.07 o                         
  -6   2  17        656.13        604.65        23.61 o                         
  -4   2  17        113.01         93.52         7.54 o                         
  -2   2  17         30.27         24.03         6.28 o                         
   0   2  17          0.01         -1.34         6.62 o                         
   2   2  17         54.85         56.83         9.27 o                         
   4   2  17        123.87        142.05        12.98 o                         
   6   2  17         33.88         40.68        11.56 o                         
 -17   3  17         82.73        102.38        13.54 o                         
 -15   3  17        142.68        183.44        17.54 o                         
 -13   3  17         37.78         69.03        11.78 o                         
 -11   3  17          0.67         -0.85         5.53 o                         
  -9   3  17         82.30         94.90         8.16 o                         
  -7   3  17         81.73         81.40        12.63 o                         
  -5   3  17         70.59         73.82         8.27 o                         
  -3   3  17        148.48        155.20        13.81 o                         
  -1   3  17          5.00          0.18         6.39 o                         
   1   3  17         20.83         19.53         8.58 o                         
   3   3  17         42.99         35.47        11.34 o                         
   5   3  17          1.91         -7.44        18.77 o                         
 -14   4  17        238.16        291.87        18.96 o                         
 -12   4  17         33.32         18.10         8.56 o                         
 -10   4  17         28.33          9.58         9.89 o                         
  -8   4  17         52.13         67.68         9.36 o                         
  -6   4  17          5.03          6.76         6.86 o                         
  -4   4  17        342.12        369.18        18.21 o                         
  -2   4  17         74.71         52.07        10.68 o                         
   0   4  17        194.71        203.84        33.04 o                         
   2   4  17         24.41         23.46        12.23 o                         
 -11   5  17         45.30         45.98        11.79 o                         
  -9   5  17          0.11         -2.46         7.69 o                         
  -7   5  17         26.05         30.91        11.61 o                         
  -5   5  17          2.83         -5.99         7.87 o                         
  -3   5  17        389.44        462.89        24.32 o                         
  -1   5  17         76.50         76.25        12.54 o                         
 -18   0  18        227.82        323.44        40.50 o                         
 -16   0  18          0.99         37.39        20.25 o                         
 -14   0  18        194.52        187.45        28.56 o                         
 -12   0  18         37.87         55.56        18.69 o                         
 -10   0  18         13.86         -5.21         9.09 o                         
  -8   0  18        223.44        248.96        19.82 o                         
  -6   0  18         69.89        106.13        10.45 o                         
  -4   0  18        123.03        106.56        10.54 o                         
  -2   0  18         58.01         51.64        15.84 o                         
   0   0  18         19.84         24.43        10.85 o                         
   2   0  18        134.79        156.63        18.35 o                         
   4   0  18         68.35         95.87        32.97 o                         
   6   0  18         62.60         46.01        15.30 o                         
 -17   1  18          0.38         -3.26        12.66 o                         
 -15   1  18        133.78        186.84        21.46 o                         
 -13   1  18         56.21         51.60        15.06 o                         
 -11   1  18         23.49         23.71         8.85 o                         
  -9   1  18        107.61        118.12         8.61 o                         
  -7   1  18          5.34          1.24         4.90 o                         
  -5   1  18          0.02          0.11         5.18 o                         
  -3   1  18         75.43         73.74         7.61 o                         
  -1   1  18        179.11        167.90        10.74 o                         
   1   1  18         38.23         21.89         8.34 o                         
   3   1  18          0.00         -0.04        11.03 o                         
   5   1  18        167.05        214.07        16.10 o                         
 -18   2  18          2.36          9.77        12.42 o                         
 -16   2  18         36.09         56.22        12.75 o                         
 -14   2  18         17.15         37.68        11.20 o                         
 -12   2  18        308.05        304.41        17.24 o                         
 -10   2  18        161.98        165.12        10.97 o                         
  -8   2  18          6.08          2.48         6.81 o                         
  -6   2  18         99.19         99.78         8.06 o                         
  -4   2  18         21.76         18.04         6.36 o                         
  -2   2  18         33.34         38.58        10.82 o                         
   0   2  18          0.03         -4.14         6.12 o                         
   2   2  18         22.58         29.85         8.88 o                         
   4   2  18         10.57         18.25         9.46 o                         
 -15   3  18         20.92         15.21         9.45 o                         
 -13   3  18         84.15         90.15        12.22 o                         
 -11   3  18         83.11        100.61         9.37 o                         
  -9   3  18          9.31          5.46         6.36 o                         
  -7   3  18         83.70         55.04         8.25 o                         
  -5   3  18        132.27        148.69        11.09 o                         
  -3   3  18         77.27         73.29        10.86 o                         
  -1   3  18         93.69        120.11        16.11 o                         
   1   3  18          1.15         22.41        11.14 o                         
   3   3  18         88.98         90.35        18.15 o                         
 -14   4  18         12.30          2.59        11.59 o                         
 -12   4  18         12.83         10.80         8.25 o                         
 -10   4  18          1.72         -3.79         7.23 o                         
  -8   4  18         29.25         24.58         8.09 o                         
  -6   4  18         51.07         65.68         9.48 o                         
  -4   4  18        161.53        145.17        13.78 o                         
  -2   4  18          0.02         -7.68         8.77 o                         
   0   4  18         30.17         40.10        11.13 o                         
  -9   5  18          0.03         -0.05         8.56 o                         
  -7   5  18        150.84        175.42        14.24 o                         
  -5   5  18          2.73         -1.48         9.85 o                         
  -3   5  18          2.17          6.31        10.27 o                         
 -17   1  19          6.09        -12.48        12.48 o                         
 -15   1  19         93.93        103.90        19.21 o                         
 -13   1  19          6.77         25.92        14.28 o                         
 -11   1  19          8.52         -8.08         8.08 o                         
  -9   1  19         87.32         78.53        10.16 o                         
  -7   1  19          9.19         13.55         6.24 o                         
  -5   1  19        226.94        222.25        14.69 o                         
  -3   1  19        193.73        231.33        14.16 o                         
  -1   1  19         27.09         41.22         8.82 o                         
   1   1  19          1.59         -7.30         7.30 o                         
   3   1  19          0.75          2.29         8.92 o                         
 -16   2  19        203.29        327.59        38.94 o                         
 -14   2  19        144.31        202.50        24.92 o                         
 -12   2  19          7.30          2.32         8.45 o                         
 -10   2  19          4.81          2.05         7.38 o                         
  -8   2  19         25.42         39.94         8.49 o                         
  -6   2  19        111.13        108.04         8.63 o                         
  -4   2  19        160.35        187.12        18.35 o                         
  -2   2  19          8.09         16.03         7.31 o                         
   0   2  19         40.86         40.09        10.49 o                         
   2   2  19         20.18         27.81         9.86 o                         
 -15   3  19          0.27          9.05         9.85 o                         
 -13   3  19          0.89          2.64         9.57 o                         
 -11   3  19         40.57         43.45         8.60 o                         
  -9   3  19          5.34          5.45         7.19 o                         
  -7   3  19        209.90        224.53        13.56 o                         
  -5   3  19        131.24        100.46        11.59 o                         
  -3   3  19          0.66          2.14         8.34 o                         
  -1   3  19          2.84         13.59         9.33 o                         
   1   3  19          1.52         10.93        11.38 o                         
 -12   4  19        111.95        161.23        13.31 o                         
 -10   4  19         51.29         61.01        10.29 o                         
  -8   4  19         32.45         45.96         9.19 o                         
  -6   4  19         58.69         86.59        12.19 o                         
  -4   4  19         65.27         63.83        11.59 o                         
  -2   4  19        132.53        137.01        14.52 o                         
 -16   0  20         42.04          8.83        18.69 o                         
 -14   0  20          8.14          3.12        18.69 o                         
 -12   0  20         80.88        141.23        27.52 o                         
 -10   0  20        213.99        275.10        23.10 o                         
  -8   0  20          5.96          7.24        10.79 o                         
  -6   0  20        120.54        118.39        22.85 o                         
  -4   0  20          5.10         -6.23        14.54 o                         
  -2   0  20        180.71        232.69        21.65 o                         
   0   0  20        305.28        330.61        26.57 o                         
   2   0  20        254.24        276.79        25.30 o                         
 -15   1  20          5.42         13.83        13.89 o                         
 -13   1  20        663.02        705.81        37.43 o                         
 -11   1  20          0.34         -7.45        10.36 o                         
  -9   1  20          0.39         -6.40         7.30 o                         
  -7   1  20          8.13         -8.09         8.09 o                         
  -5   1  20         53.88         66.48        18.74 o                         
  -3   1  20         14.17         11.71         9.26 o                         
  -1   1  20        148.14        169.81        16.06 o                         
   1   1  20         49.07         53.05        11.02 o                         
 -14   2  20        149.37        178.11        21.58 o                         
 -12   2  20        126.67        138.12        21.91 o                         
 -10   2  20          0.20        -11.16        11.16 o                         
  -8   2  20         19.74         15.69         9.77 o                         
  -6   2  20          0.23         -1.37         7.64 o                         
  -4   2  20         93.02         97.60        10.34 o                         
  -2   2  20         13.03         17.88         8.06 o                         
   0   2  20          1.89         15.22        14.80 o                         
 -13   3  20         19.91         20.70        12.51 o                         
 -11   3  20        132.32        141.11        19.86 o                         
  -9   3  20        115.20        139.61        11.81 o                         
  -7   3  20          0.00         -2.60         8.02 o                         
  -5   3  20         20.07         24.80         9.82 o                         
  -3   3  20         19.49         16.00        11.54 o                         
  -1   3  20         16.48         18.61        10.30 o                         
  -8   4  20          5.08         -6.34         8.21 o                         
  -6   4  20         23.97         25.54        11.24 o                         
 -15   1  21        197.06        203.85        24.03 o                         
 -13   1  21        186.33        210.84        24.66 o                         
 -11   1  21        215.51        226.49        23.11 o                         
  -9   1  21        166.15        213.58        17.78 o                         
  -7   1  21        290.52        335.80        21.00 o                         
  -5   1  21         17.47          7.46        11.73 o                         
  -3   1  21         28.11         41.98        13.74 o                         
  -1   1  21         17.24          3.61        10.66 o                         
 -12   2  21         75.38         50.41        16.84 o                         
 -10   2  21        150.46        156.15        20.74 o                         
  -8   2  21         13.90         -5.01        11.93 o                         
  -6   2  21        118.54        159.20        15.96 o                         
  -4   2  21          3.67          8.86         9.83 o                         
  -2   2  21         13.22          6.01        13.57 o                         
  -9   3  21          0.56        -11.83        11.83 o                         
  -7   3  21          0.21          9.39        13.82 o                         
  -5   3  21         89.55         88.92        14.91 o                         
 -12   0  22        536.46        629.79        50.37 o                         
 -10   0  22        161.18        164.60        28.56 o                         
  -8   0  22        255.34        293.32        35.83 o                         
  -6   0  22        554.14        665.61        50.89 o                         
  -4   0  22        220.28        246.64        34.27 o                         
 -11   1  22         39.34         38.81        15.41 o                         
  -9   1  22         60.39         62.96        12.41 o                         
  -7   1  22          1.82        -11.00        11.00 o                         
  -5   1  22          0.97          7.31        14.28 o                         
  -8   2  22         75.65        124.93        19.64 o                         
                                                                                
